# Supplementary material for: Mitochondrial inorganic polyphosphate is required to maintain proteostasis within the organelle
Source: Front Cell Dev Biol. 2024 Jul 10;12:1423208. doi: 10.3389/fcell.2024.1423208 (PMC11266304; doi:10.3389/fcell.2024.1423208)
Supplement: Supplementary file 1 [file Table2.XLSX]

## Sheet: Sheet1
			HEK PPX 25C Insoluble			HEK PPX 25C Soluble			HEK PPX 45C Insoluble			HEK PPX 45C Soluble			HEK Wt 25C Insoluble			HEK Wt 25C Soluble			HEK Wt 45C Insoluble			HEK Wt 45C Soluble			Insoluble 25C PPX vs WT						Insoluble 45C PPX vs WT						soluble 25C PPX vs WT						soluble 25C PPX vs WT
Uniprot ID	accession	description	A	B	C	A	B	C	A	B	C	A	B	C	A	B	C	A	B	C	A	B	C	A	B	C	log2ratio	p.values	p.values.bonf	p.values.holm	q.values.BH	q.values.strimmer	log2ratio	p.values	p.values.bonf	p.values.holm	q.values.BH	q.values.strimmer	log2ratio	p.values	p.values.bonf	p.values.holm	q.values.BH	q.values.strimmer	log2ratio	p.values	p.values.bonf	p.values.holm	q.values.BH
P10809	CH60_HUMAN	60 kDa heat shock protein, mitochondrial; EC 5.6.1.7 {ECO:0000305}; ...	99	123	124	943	731	886	609	527	457	898	953	819	60	96	122	756	576	726	656	505	601	565	776	602	0.308391	0.0894832	1	1	0.3079	0.196245	-0.162239	0.254682	1	1	0.461441	0.245625	0.324906	0.0123886	1	1	0.0722882	0.0413565	0.53711	0.00144573	1	1	0.0172661
P63261	ACTG_HUMAN	Actin, cytoplasmic 2; Gamma-actin; Contains: Actin, cytoplasmic ...	764	995	796	291	269	335	529	453	483	364	379	462	744	832	1064	284	253	346	635	577	662	396	495	457	-0.0545106	0.711524	1	1	0.875013	0.561327	-0.371992	0.00563571	1	1	0.03699	0.0197005	0.0294796	0.796907	1	1	0.899578	0.515852	-0.0832316	0.592419	1	1	0.791154
P06576	ATPB_HUMAN	ATP synthase subunit beta, mitochondrial {ECO:0000305}; EC 7.1.2.2; ...	27	35	63	673	581	642	116	116	128	876	979	785	12	43	49	652	776	880	108	138	158	919	1141	1134	0.258049	0.45577	1	1	0.711203	0.455976	-0.18313	0.212556	1	1	0.412343	0.220108	-0.273679	0.017043	1	1	0.0920769	0.0519412	-0.196271	0.116527	1	1	0.308118
Q15149	PLEC_HUMAN	Plectin; PCN; PLTN; Hemidesmosomal protein 1; HD1; Plectin-1; ...	1650	1749	1529	406	408	423	816	756	748	2	3		289	264	406	19	22	26	107	105	138		1		2.3541	7.58729e-08	0.0001695	0.000169045	2.42143e-05	1.48653e-05	2.71193	8.14482e-13	2.31476e-09	2.31394e-09	9.73725e-10	4.81883e-10	4.21655	1.49588e-12	4.18099e-09	4.18099e-09	4.18099e-09	2.39197e-09
P78527	PRKDC_HUMAN	DNA-dependent protein kinase catalytic subunit; DNA-PK catalytic ...	424	685	479	418	358	357	658	795	557	4	4	6	330	418	475	302	350	295	537	487	617	2	7	2	0.369491	0.0324221	1	1	0.156101	0.0995482	0.275849	0.0497832	1	1	0.160231	0.0855955	0.268717	0.0393497	1	1	0.154253	0.0879577	0.426479	0.475293	1	1	0.708027
P14625	ENPL_HUMAN	Endoplasmin; 94 kDa glucose-regulated protein; GRP-94; Heat shock ...	29	46	58	432	368	465	203	250	318	381	374	279	30	76	48	526	418	490	250	294	286	613	455	668	-0.2188	0.437335	1	1	0.702011	0.447428	-0.123152	0.406971	1	1	0.608103	0.324834	-0.170902	0.135021	1	1	0.329593	0.187585	-0.668975	0.00181744	1	1	0.0205322
Q13813	SPTN1_HUMAN	Spectrin alpha chain, non-erythrocytic 1; Alpha-II spectrin; Fodrin alpha chain; Spectrin, non-erythroid alpha subunit;	496	717	503	139	84	146	265	277	274	138	154	55	433	622	648	200	147	198	322	342	383	155	136	108	0.00367515	0.98062	1	1	0.994885	0.638146	-0.376392	0.00382781	1	1	0.0289325	0.0152263	-0.55263	0.00753085	1	1	0.0544788	0.0304689	-0.122897	0.659751	1	1	0.827163
P68104	EF1A1_HUMAN	Elongation factor 1-alpha 1; EF-1-alpha-1; Elongation factor Tu; EF-Tu; Eukaryotic elongation factor 1 A-1; eEF1A-1; Leukocyte receptor cluster member 7;	246	216	259	319	370	438	444	500	553	85	71	90	205	232	280	342	368	346	480	376	448	91	93	90	0.000730172	0.996903	1	1	0.99735	0.64194	0.182359	0.156054	1	1	0.339332	0.181468	0.103883	0.368518	1	1	0.596069	0.340306	-0.0769618	0.667511	1	1	0.831406
P13639	EF2_HUMAN	Elongation factor 2; EF-2;	230	182	279	355	255	381	404	343	464	177	129	126	241	216	269	348	306	362	527	329	358	202	124	195	-0.0785798	0.736534	1	1	0.887671	0.569815	-0.0203411	0.907133	1	1	0.950266	0.510973	-0.0259381	0.836428	1	1	0.919337	0.527929	-0.191696	0.38329	1	1	0.621954
A0A087WVQ6	A0A087WVQ6_HUMAN	Clathrin heavy chain {ECO:0000256|PIRNR:PIRNR002290};	411	504	385	191	169	181	316	327	327	27	14	14	607	642	719	182	188	151	414	385	397	36	21	24	-0.605515	0.0038168	1	1	0.0437268	0.0275987	-0.318932	0.0132809	1	1	0.0671608	0.0356859	0.0643506	0.624418	1	1	0.797705	0.455	-0.479934	0.166159	1	1	0.387716
P25705	ATPA_HUMAN	ATP synthase subunit alpha, mitochondrial {ECO:0000305}; ATP synthase F1 subunit alpha {ECO:0000312|HGNC:HGNC:823}; Flags: Precursor;	26	27	34	357	342	339	67	70	60	547	684	480	20	34	41	386	319	495	72	76	109	556	672	700	-0.134208	0.572111	1	1	0.787975	0.507118	-0.400344	0.0252255	1	1	0.102162	0.0546597	-0.199223	0.146446	1	1	0.345166	0.197074	-0.0937095	0.500665	1	1	0.729566
Q14204	DYHC1_HUMAN	Cytoplasmic dynein 1 heavy chain 1; Cytoplasmic dynein heavy chain 1; Dynein heavy chain, cytosolic;	284	451	348	293	280	339	379	493	431	129	111	60	255	346	336	212	269	216	360	372	347	43	9	32	0.201616	0.201381	1	1	0.473563	0.302799	0.255371	0.0561525	1	1	0.17441	0.0930066	0.39788	0.00579772	1	1	0.0457758	0.0259121	1.91506	0.000216351	0.452173	0.431187	0.00461401
A0A0G2JIW1	A0A0G2JIW1_HUMAN	Heat shock 70 kDa protein 1B {ECO:0000313|Ensembl:ENSP00000402651}; ...	240	255	254	268	204	236	417	389	418	105	96	82	251	291	279	242	248	251	432	365	433	119	111	111	-0.139712	0.436513	1	1	0.701561	0.447037	-0.0238263	0.839609	1	1	0.912516	0.491638	-0.0557189	0.628834	1	1	0.801455	0.456748	-0.190414	0.257779	1	1	0.49382
P08670	VIME_HUMAN	Vimentin;	662	738	629	19	43	20	210	174	178	8	9	15	643	546	799	76	95	102	307	236	352	22	47	34	0.0221551	0.907562	1	1	0.958796	0.620084	-0.688089	0.000120998	0.343877	0.324276	0.00210968	0.00111912	-1.7252	1.516e-05	0.0423721	0.0416141	0.000830825	0.00047532	-1.60794	0.000634331	1	1	0.00946014
Q60FE5	Q60FE5_HUMAN	Filamin-A {ECO:0000313|EMBL:BAD52436.1, ECO:0000313|Ensembl:ENSP00000358872}; ...	302	378	406	336	297	369	414	377	399	58	95	69	206	267	324	198	263	233	271	244	285	28	42	30	0.439077	0.00981665	1	1	0.0732125	0.0469404	0.556118	0.000195932	0.55684	0.520592	0.0029869	0.00159515	0.53988	0.000533308	1	1	0.00933536	0.00516276	1.22912	0.000236282	0.49383	0.469966	0.00480856
Q09666	AHNK_HUMAN	Neuroblast differentiation-associated protein AHNAK; Desmoyokin; ...	321	697	420	402	285	404	346	389	322	270	245	254	114	209	96	114	140	103	130	140	105	65	97	73	1.77175	3.79638e-05	0.0848112	0.0835584	0.00240114	0.00147009	1.47824	1.50928e-08	4.28938e-05	4.27429e-05	3.7122e-06	1.90723e-06	1.62166	2.49909e-07	0.000698494	0.000697495	0.000139699	6.61663e-05	1.78888	2.05226e-07	0.000428923	0.000428718	0.000147509
P62805	H4_HUMAN	Histone H4;	359	511	480	117	78	112	289	379	372	181	178	180	308	470	432	50	50	84	206	247	304	94	123	55	0.150656	0.300987	1	1	0.585718	0.372189	0.441447	0.00394249	1	1	0.0294083	0.0155465	0.748538	0.00255996	1	1	0.0255539	0.0145218	1.06523	0.000404853	0.846142	0.795536	0.00671542
Q14697-2	GANAB_HUMAN	Neutral alpha-glucosidase AB; EC 3.2.1.207 {ECO:0000269|PubMed:10929008}; ...	21	19	31	349	299	359	102	151	212	402	407	377	13	39	20	354	333	342	117	164	155	497	410	485	-0.0274739	0.938505	1	1	0.97921	0.627949	0.0761311	0.703784	1	1	0.834093	0.447713	-0.021174	0.8285	1	1	0.915279	0.525555	-0.152499	0.277091	1	1	0.515231
P11021	BIP_HUMAN	Endoplasmic reticulum chaperone BiP {ECO:0000305}; EC 3.6.4.10 ...	48	81	84	338	310	393	211	226	287	349	280	257	54	84	81	305	297	300	212	212	260	354	271	336	-0.0473734	0.798032	1	1	0.925957	0.589352	0.0652219	0.623085	1	1	0.780015	0.417826	0.216776	0.0470156	1	1	0.170829	0.0970744	-0.0386739	0.815356	1	1	0.910793
Q01082	SPTB2_HUMAN	Spectrin beta chain, non-erythrocytic 1; Beta-II spectrin; Fodrin ...	405	643	433	111	76	135	236	263	206	96	101	92	338	450	536	125	158	121	224	244	285	101	113	101	0.154373	0.338165	1	1	0.615698	0.394723	-0.111798	0.38505	1	1	0.590673	0.314486	-0.317289	0.100753	1	1	0.272643	0.155305	-0.0457265	0.772052	1	1	0.881261
P05023	AT1A1_HUMAN	Sodium/potassium-transporting ATPase subunit alpha-1; Na(+)/K(+) ...	17	44	56	255	255	276	71	91	113	398	388	384	19	80	67	300	312	319	75	109	95	497	482	446	-0.511971	0.169641	1	1	0.435108	0.27765	-0.037605	0.837593	1	1	0.912516	0.491037	-0.234247	0.0249031	1	1	0.11659	0.066168	-0.205898	0.139328	1	1	0.345018
P68371	TBB4B_HUMAN	Tubulin beta-4B chain; Tubulin beta-2 chain; Tubulin beta-2C chain;	317	347	297	163	167	145	279	201	224	101	105	107	273	267	253	137	136	110	231	168	209	61	103	85	0.26992	0.204859	1	1	0.476187	0.305308	0.194733	0.22492	1	1	0.429025	0.227979	0.320588	0.0437378	1	1	0.165308	0.0933523	0.408573	0.0501543	1	1	0.185703
P35580	MYH10_HUMAN	Myosin-10; Cellular myosin heavy chain, type B; Myosin heavy chain 10; Myosin heavy chain, non-muscle IIb; Non-muscle myosin heavy chain B; NMMHC-B; Non-muscle myosin heavy chain IIb; NMMHC II-b; NMMHC-IIB;	449	557	478	47	32	17	185	181	168	10	4	4	398	468	591	30	39	29	180	218	241	5	9	24	0.0191942	0.896016	1	1	0.95461	0.617063	-0.275748	0.0466512	1	1	0.15363	0.0817403	-0.019742	0.950206	1	1	0.985464	0.559558	-0.999447	0.105574	1	1	0.292639
P09874	PARP1_HUMAN	Poly polymerase 1; PARP-1; EC 2.4.2.30 {ECO:0000269|PubMed:18172500, ...	248	404	359	161	163	198	305	337	334	44	44	38	260	214	230	86	113	117	176	160	254	14	15	13	0.51484	0.0247122	1	1	0.128688	0.0821994	0.709395	4.10783e-05	0.116744	0.111979	0.000997816	0.000519225	0.734131	0.000112285	0.313836	0.302271	0.00301766	0.00170914	1.66352	1.39715e-05	0.0292004	0.0287673	0.000912514
P49327	FAS_HUMAN	Fatty acid synthase; EC 2.3.1.85 {ECO:0000269|PubMed:16215233, ...	191	248	225	146	137	171	186	241	243	4	2	2	255	356	407	163	221	178	266	313	299	5	7	4	-0.623778	0.000776724	1	1	0.0152329	0.00978575	-0.406831	0.00615859	1	1	0.0389816	0.0208548	-0.297873	0.0518675	1	1	0.181856	0.103345	-0.921444	0.154928	1	1	0.370903
P38646	GRP75_HUMAN	Stress-70 protein, mitochondrial; 75 kDa glucose-regulated protein; ...	65	58	66	323	246	310	262	210	240	114	94	115	32	46	51	272	265	280	300	232	289	100	88	99	0.543719	0.0257419	1	1	0.131296	0.0843775	-0.222276	0.116594	1	1	0.282512	0.150529	0.115532	0.305476	1	1	0.539019	0.30616	0.249039	0.175322	1	1	0.39872
P12236	ADT3_HUMAN	ADP/ATP translocase 3 {ECO:0000305}; ADP,ATP carrier protein 3 {ECO:0000303|PubMed:31341297}; ADP,ATP carrier protein, isoform T2 {ECO:0000303|PubMed:2541251}; ANT 2 {ECO:0000303|PubMed:2541251}; Adenine nucleotide translocator 3 {ECO:0000303|PubMed:8 ...	82	53	69	220	224	243	59	53	65	295	368	355	71	55	75	173	191	262	81	49	57	264	399	393	0.0140777	0.961662	1	1	0.994885	0.633626	-0.0960604	0.633361	1	1	0.785434	0.42181	0.144153	0.285257	1	1	0.514715	0.29394	0.0256835	0.878274	1	1	0.946656
O43707	ACTN4_HUMAN	Alpha-actinin-4 {ECO:0000305}; Non-muscle alpha-actinin 4 {ECO:0000303|PubMed:10656685}; ...	63	140	91	184	192	175	90	106	93	316	292	221	82	128	110	195	180	165	77	117	102	301	279	272	-0.129552	0.539424	1	1	0.763706	0.492411	-0.0512992	0.758923	1	1	0.872869	0.466429	0.0390982	0.756932	1	1	0.875673	0.502991	0.0390745	0.799823	1	1	0.900663
P07900	HS90A_HUMAN	Heat shock protein HSP 90-alpha {ECO:0000305}; EC 3.6.4.10 {ECO:0000269|PubMed:12526792}; ...	121	174	142	166	152	154	248	276	279	54	53	65	141	278	204	150	166	144	230	274	243	47	65	56	-0.518895	0.0196429	1	1	0.111376	0.0710393	0.0875202	0.497856	1	1	0.681038	0.364506	0.0471583	0.701165	1	1	0.844359	0.483864	0.112503	0.581167	1	1	0.782628
P60842	IF4A1_HUMAN	Eukaryotic initiation factor 4A-I; eIF-4A-I; eIF4A-I; EC 3.6.4.13; ...	163	197	229	119	101	114	248	279	238	35	31	21	232	219	297	132	137	147	251	244	254	22	26	23	-0.352067	0.0724814	1	1	0.269598	0.171855	0.0137225	0.90928	1	1	0.951813	0.511564	-0.30673	0.0207935	1	1	0.105477	0.0592172	0.371752	0.141744	1	1	0.349346
P11142	HSP7C_HUMAN	Heat shock cognate 71 kDa protein {ECO:0000305}; EC 3.6.4.10 {ECO:0000269|PubMed:12526792}; Heat shock 70 kDa protein 8; Lipopolysaccharide-associated protein 1; LAP-1; LPS-associated protein 1;	122	141	156	147	130	156	242	235	277	55	50	55	152	142	186	145	153	168	312	221	276	56	56	68	-0.20338	0.288165	1	1	0.573251	0.363784	-0.118347	0.395816	1	1	0.599312	0.319628	-0.0959576	0.399267	1	1	0.6217	0.355218	-0.0913692	0.622298	1	1	0.808293
P42704	LPPRC_HUMAN	Leucine-rich PPR motif-containing protein, mitochondrial; 130 ...	48	59	72	333	247	317	305	309	280	21	40	30	16	46	38	250	161	232	232	252	249	11	39	53	0.832664	0.00500353	1	1	0.0510406	0.0322638	0.26969	0.0380081	1	1	0.131721	0.0704458	0.490295	0.00662453	1	1	0.0500421	0.0281993	-0.10015	0.803711	1	1	0.902559
P04406	G3P_HUMAN	Glyceraldehyde-3-phosphate dehydrogenase {ECO:0000303|PubMed:6096136}; ...	36	31	55	171	210	178	24	26	37	383	279	330	29	38	39	167	203	176	25	28	24	394	395	316	0.195521	0.462959	1	1	0.715882	0.459209	0.159385	0.497771	1	1	0.681038	0.364471	0.0439527	0.748309	1	1	0.870743	0.500127	-0.0770785	0.653665	1	1	0.821997
P27824	CALX_HUMAN	Calnexin; IP90; Major histocompatibility complex class I antigen-binding ...	5	22	27	214	166	239	143	168	173	168	164	154	6	22	16	273	238	301	175	179	234	183	138	183	0.28816	0.518278	1	1	0.75184	0.482988	-0.297581	0.0307391	1	1	0.116309	0.0619466	-0.381535	0.00885758	1	1	0.0586657	0.033563	0.0260884	0.874093	1	1	0.946556
P30101	PDIA3_HUMAN	Protein disulfide-isomerase A3; EC 5.3.4.1; 58 kDa glucose-regulated ...	21	33	36	234	207	217	152	149	194	217	159	139	17	41	27	234	157	211	177	151	174	218	150	240	0.0751662	0.783721	1	1	0.919555	0.584966	-0.0370304	0.788587	1	1	0.886697	0.475982	0.138329	0.335786	1	1	0.567083	0.323276	-0.160943	0.447644	1	1	0.685515
P27797	CALR_HUMAN	Calreticulin {ECO:0000303|PubMed:9427624}; CRP55; Calregulin; ...	2	13	16	223	168	216	132	152	155	173	130	119	8	31	12	255	199	250	142	171	176	229	176	239	-0.725525	0.19553	1	1	0.468356	0.298475	-0.172385	0.201447	1	1	0.399242	0.212867	-0.203874	0.136895	1	1	0.331599	0.189183	-0.531262	0.0128672	1	1	0.0810013
Q71U36	TBA1A_HUMAN	Tubulin alpha-1A chain; Alpha-tubulin 3; Tubulin B-alpha-1; Tubulin ...	252	312	238	116	131	97	213	190	194	67	64	71	211	187	179	82	98	77	163	108	152	46	57	55	0.467735	0.050567	1	1	0.213952	0.136154	0.480302	0.00389794	1	1	0.0291525	0.0154228	0.430646	0.0254042	1	1	0.117558	0.0669523	0.432987	0.032467	1	1	0.143454
P35579	MYH9_HUMAN	Myosin-9; Cellular myosin heavy chain, type A; Myosin heavy chain ...	469	578	450	12	6	10	194	175	166	1	3	3	233	313	364	5	6	3	115	115	124	1	1	3	0.71084	0.000680992	1	1	0.0143814	0.00915807	0.579018	0.000431661	1	1	0.00557507	0.00293751	1.01001	0.0475993	1	1	0.170829	0.0977119
Q99623	PHB2_HUMAN	Prohibitin-2; B-cell receptor-associated protein BAP37; D-prohibitin; ...	19	25	28	238	186	220	31	44	37	340	374	267	13	39	32	145	146	193	24	58	45	238	283	237	-0.229688	0.426337	1	1	0.694171	0.442141	-0.198101	0.451856	1	1	0.648248	0.345	0.422059	0.00619555	1	1	0.0481015	0.0270405	0.450611	0.0101801	1	1	0.0684131
P35232	PHB_HUMAN	Prohibitin {ECO:0000305};	15	34	30	220	185	209	39	54	43	281	351	220	13	32	34	157	156	235	37	57	77	239	258	261	-0.00729597	0.97917	1	1	0.994885	0.637804	-0.347161	0.123691	1	1	0.292697	0.156317	0.174068	0.241418	1	1	0.468911	0.267416	0.247211	0.140223	1	1	0.346823
P21796	VDAC1_HUMAN	Voltage-dependent anion-selective channel protein 1; VDAC-1; hVDAC1; Outer mitochondrial membrane protein porin 1; Plasmalemmal porin; Porin 31HL; Porin 31HM;	48	59	40	186	172	208	84	72	62	189	217	228	32	85	67	153	198	203	82	96	148	180	207	196	-0.331186	0.214318	1	1	0.488558	0.312285	-0.597315	0.00546393	1	1	0.0361128	0.0193226	0.0409214	0.739266	1	1	0.866715	0.497087	0.199543	0.207265	1	1	0.439095
P57053	H2BFS_HUMAN	Histone H2B type F-S; H2B.S histone 1 {ECO:0000312|HGNC:HGNC:4762}; ...	171	315	247	79	65	96	150	194	193	122	99	113	145	247	241	40	37	64	96	128	168	69	80	44	0.204312	0.23023	1	1	0.505481	0.323598	0.437297	0.0112179	1	1	0.0599272	0.0318493	0.777345	0.00177889	1	1	0.019657	0.011215	0.869803	0.00173906	1	1	0.0200528
Q7KZF4	SND1_HUMAN	Staphylococcal nuclease domain-containing protein 1; EC 3.1.31.1 ...	43	50	60	203	203	235	233	229	223	68	44	42	16	100	63	185	193	202	200	181	226	60	45	61	-0.233724	0.524425	1	1	0.756336	0.485666	0.157636	0.196542	1	1	0.393638	0.209646	0.154277	0.151478	1	1	0.352842	0.201066	-0.0296971	0.898743	1	1	0.951954
Q92616	GCN1_HUMAN	eIF-2-alpha kinase activator GCN1 {ECO:0000250|UniProtKB:E9PVA8}; ...	128	162	140	155	119	165	208	263	216	3			107	159	134	137	148	141	227	251	236	2	4	1	0.0970407	0.57688	1	1	0.793077	0.509193	-0.0723855	0.579542	1	1	0.749387	0.400316	0.0533728	0.681207	1	1	0.832027	0.476656
P04843	RPN1_HUMAN	Dolichyl-diphosphooligosaccharide--protein glycosyltransferase ...	26	27	41	165	195	217	130	135	163	172	135	149	20	38	32	192	172	199	141	138	128	159	120	161	0.0554398	0.831096	1	1	0.935746	0.599141	0.0558105	0.695962	1	1	0.827949	0.444951	0.0454417	0.705659	1	1	0.846488	0.48546	0.130086	0.472497	1	1	0.707392
P49792	RBP2_HUMAN	E3 SUMO-protein ligase RanBP2; EC 2.3.2.- {ECO:0000269|PubMed:11792325, ...	176	255	332	32	23	21	164	143	130				292	315	443	32	13	17	219	153	243				-0.46793	0.0241944	1	1	0.127177	0.0811423	-0.509725	0.0036561	1	1	0.0279804	0.0147364	0.303737	0.364421	1	1	0.592528	0.338251
P07237	PDIA1_HUMAN	Protein disulfide-isomerase; PDI; EC 5.3.4.1; Cellular thyroid ...	4	18	19	157	132	168	55	96	117	178	169	119	8	28	18	239	153	202	92	116	105	273	191	267	-0.404631	0.354944	1	1	0.63101	0.404085	-0.240701	0.240309	1	1	0.445519	0.237322	-0.368263	0.0368501	1	1	0.148791	0.0846504	-0.570986	0.0104087	1	1	0.069502
P51659	DHB4_HUMAN	Peroxisomal multifunctional enzyme type 2 {ECO:0000305}; MFE-2 ...	11	23	16	161	168	162	137	160	146	70	59	49	12	32	24	242	222	267	248	175	242	94	76	91	-0.450903	0.165256	1	1	0.427294	0.273822	-0.602819	0.000407445	1	1	0.00533622	0.00280623	-0.564143	0.00019332	0.54033	0.518098	0.00459992	0.00256944	-0.473617	0.0262563	1	1	0.125369
P07355	ANXA2_HUMAN	Annexin A2; Annexin II; Annexin-2; Calpactin I heavy chain; Calpactin-1 ...	40	63	56	190	182	191	57	56	54	331	360	233	15	28	17	127	117	116	23	34	26	138	151	148	1.3987	9.03748e-05	0.201897	0.197469	0.00399301	0.00251798	0.991893	0.000113913	0.32374	0.305855	0.00204459	0.00107098	0.655143	7.75362e-05	0.216714	0.209658	0.00235558	0.00130601	1.15882	1.54442e-05	0.0322785	0.0317688	0.000920585
P63244	RACK1_HUMAN	Receptor of activated protein C kinase 1; Cell proliferation-inducing ...	20	27	34	143	140	136	88	119	128	189	96	143	12	26	34	138	167	157	86	112	101	262	150	234	0.162629	0.552757	1	1	0.774693	0.498515	0.147244	0.371071	1	1	0.577222	0.307633	-0.130937	0.294777	1	1	0.526792	0.299779	-0.515368	0.0682481	1	1	0.226704
Q16891	MIC60_HUMAN	MICOS complex subunit MIC60; Cell proliferation-inducing gene ...	129	120	75	127	130	137	115	130	119	67	90	80	150	172	173	99	120	135	114	122	154	41	70	65	-0.618731	0.0238385	1	1	0.126197	0.0804055	-0.116307	0.389352	1	1	0.594163	0.316555	0.164452	0.212926	1	1	0.43449	0.248211	0.507867	0.0307949	1	1	0.13871
P55072	TERA_HUMAN	Transitional endoplasmic reticulum ATPase; TER ATPase; EC 3.6.4.6 ...	15	23	24	135	117	148	20	20	22	176	269	256	20	31	30	175	175	212	34	41	51	224	218	253	-0.39295	0.131154	1	1	0.38654	0.243906	-1.03986	0.00017299	0.491639	0.460501	0.00271624	0.00145045	-0.480565	0.00131248	1	1	0.0160191	0.00907236	0.0909573	0.611449	1	1	0.800621
P40926	MDHM_HUMAN	Malate dehydrogenase, mitochondrial; EC 1.1.1.37 {ECO:0000269|PubMed:27989324}; ...	11	14	22	213	147	194	34	40	41	259	274	252	2	22	18	132	117	133	37	41	42	208	201	185	0.154975	0.735131	1	1	0.887671	0.569348	-0.0781721	0.683176	1	1	0.820413	0.440376	0.546319	0.00198146	1	1	0.0214658	0.0121306	0.480786	0.00478005	1	1	0.0375575
P08133	ANXA6_HUMAN	Annexin A6; 67 kDa calelectrin; Annexin VI; Annexin-6; Calphobindin-II; ...	6	4	6	155	77	150	46	74	80	159	208	168	3	11	2	143	186	219	40	38	34	193	277	307	-0.00729597	0.990906	1	1	0.994885	0.640552	0.81973	0.001106	1	1	0.0113474	0.00603186	-0.510598	0.0255989	1	1	0.117873	0.0672537	-0.45982	0.0221925	1	1	0.111228
Q08211	DHX9_HUMAN	ATP-dependent RNA helicase A {ECO:0000305}; EC 3.6.4.13 {ECO:0000269|PubMed:11416126, ...	78	129	120	83	90	102	128	178	154	59	59	39	59	127	133	92	136	101	157	163	156	58	71	77	0.0284382	0.880086	1	1	0.949299	0.612815	-0.0660992	0.634651	1	1	0.786259	0.422306	-0.248651	0.159374	1	1	0.363335	0.207526	-0.313324	0.130098	1	1	0.330783
P34897	GLYM_HUMAN	Serine hydroxymethyltransferase, mitochondrial; SHMT; EC 2.1.2.1 ...	8	11	16	212	157	173	116	133	120	163	149	125		7	7	144	137	124	100	123	99	143	126	140	1.31463	0.031312	1	1	0.153066	0.0971615	0.179789	0.244835	1	1	0.450953	0.23998	0.430376	0.0100335	1	1	0.0634474	0.0362431	0.174088	0.283804	1	1	0.524523
Q9NVI7-2	ATD3A_HUMAN	ATPase family AAA domain-containing protein 3A {ECO:0000312|HGNC:HGNC:25567}; ...	230	202	181	97	91	116	138	158	134	28	49	25	118	141	160	57	71	85	87	109	129	16	42	32	0.541641	0.024824	1	1	0.128786	0.0824253	0.387125	0.0140895	1	1	0.0697601	0.0370797	0.523223	0.00426792	1	1	0.0374277	0.0210166	0.259128	0.43746	1	1	0.673263
P55060	XPO2_HUMAN	Exportin-2; Exp2; Cellular apoptosis susceptibility protein {ECO:0000303|PubMed:7479798}; ...	120	197	157	40	71	62	114	171	132	7	3	5	157	203	234	83	107	89	143	183	154	4	13	6	-0.332872	0.0477725	1	1	0.205238	0.130893	-0.219759	0.182493	1	1	0.377001	0.200209	-0.679488	0.00459195	1	1	0.0392492	0.022135	-0.538116	0.31386	1	1	0.553559
P23396	RS3_HUMAN	40S ribosomal protein S3; EC 4.2.99.18 {ECO:0000269|PubMed:7775413}; ...	71	60	77	122	107	135	122	116	142	102	35	39	70	75	93	128	106	115	165	128	142	140	63	92	-0.201674	0.357591	1	1	0.63101	0.40552	-0.211787	0.160407	1	1	0.345099	0.184621	0.0707167	0.591248	1	1	0.772214	0.441501	-0.666584	0.105901	1	1	0.293155
P62937	PPIA_HUMAN	Peptidyl-prolyl cis-trans isomerase A; PPIase A; EC 5.2.1.8 {ECO:0000269|PubMed:2001362, ...	41	62	85	148	124	158	191	206	224	92	48	58	42	62	58	114	88	98	132	118	140	61	27	57	0.207443	0.362894	1	1	0.637849	0.40858	0.654348	6.17386e-05	0.175461	0.167003	0.00125886	0.000669011	0.529379	0.00208558	1	1	0.0222489	0.0125885	0.528003	0.111702	1	1	0.302014
P14618	KPYM_HUMAN	Pyruvate kinase PKM; EC 2.7.1.40 {ECO:0000269|PubMed:15996096, ...	47	30	54	100	114	120	86	99	105	114	117	117	35	56	48	131	178	144	79	102	97	158	147	147	-0.092814	0.739184	1	1	0.887671	0.570695	0.0441965	0.772145	1	1	0.878829	0.47073	-0.429658	0.0120417	1	1	0.0708561	0.0405228	-0.29868	0.0725751	1	1	0.234077
Q86UP2	KTN1_HUMAN	Kinectin; CG-1 antigen; Kinesin receptor;	12	25	17	160	147	185	143	162	153	50	38	20	19	43	31	158	180	206	186	147	199	44	24	60	-0.791567	0.0172209	1	1	0.102557	0.0657215	-0.23285	0.0834924	1	1	0.226556	0.121014	-0.134943	0.272365	1	1	0.501159	0.286251	-0.166557	0.627693	1	1	0.811581
P31040	SDHA_HUMAN	Succinate dehydrogenase flavoprotein subunit, mitochondrial; ...	5	6	11	165	159	148	36	53	46	200	174	195	1	8	6	107	159	148	31	65	67	161	243	210	0.545245	0.323686	1	1	0.605117	0.386254	-0.288684	0.23649	1	1	0.442173	0.235048	0.199161	0.195698	1	1	0.415005	0.236085	-0.0312542	0.8552	1	1	0.93448
P04844	RPN2_HUMAN	Dolichyl-diphosphooligosaccharide--protein glycosyltransferase ...	18	22	23	152	141	165	108	123	131	115	93	91	14	21	20	144	132	184	99	128	119	117	86	120	0.188624	0.491834	1	1	0.734464	0.471652	0.0484461	0.740321	1	1	0.858072	0.460258	0.00371907	0.9767	1	1	0.99223	0.566325	-0.0328329	0.861812	1	1	0.937629
P78371	TCPB_HUMAN	T-complex protein 1 subunit beta; TCP-1-beta; CCT-beta;	59	69	68	86	103	102	95	95	127	76	118	77	89	105	111	110	115	116	112	131	107	88	106	87	-0.645252	0.00339467	1	1	0.0401254	0.0256972	-0.159644	0.34002	1	1	0.54657	0.291645	-0.218747	0.108486	1	1	0.28547	0.162998	0.0262785	0.894788	1	1	0.951708
Q6FI13	H2A2A_HUMAN	Histone H2A type 2-A; H2A-clustered histone 18 {ECO:0000312|HGNC:HGNC:4736}; ...	154	270	215	42	33	53	105	140	145	66	62	70	101	208	208	19	26	45	57	86	124	30	32	33	0.298356	0.110364	1	1	0.349224	0.222087	0.529863	0.0114145	1	1	0.060863	0.0322335	0.518152	0.0702352	1	1	0.219583	0.125557	1.13806	6.68476e-05	0.139711	0.135433	0.00212406
Q00325-2	MPCP_HUMAN	Phosphate carrier protein, mitochondrial; Phosphate transport ...	25	28	29	115	163	124	29	23	19	192	244	214	20	38	51	83	104	113	40	32	34	142	265	193	-0.417928	0.107787	1	1	0.346227	0.219131	-0.594945	0.0173441	1	1	0.0801493	0.0426564	0.432238	0.0252646	1	1	0.1173	0.0667351	0.194033	0.344024	1	1	0.585038
P50990	TCPQ_HUMAN	T-complex protein 1 subunit theta; TCP-1-theta; CCT-theta; Chaperonin ...	44	76	75	102	114	120	97	131	145	76	127	86	36	81	71	101	130	108	93	95	104	96	115	86	0.0454455	0.830771	1	1	0.935746	0.599047	0.336436	0.0385713	1	1	0.132968	0.0711259	-0.00281871	0.984054	1	1	0.99223	0.568166	0.0391624	0.852916	1	1	0.933461
P13010	XRCC5_HUMAN	X-ray repair cross-complementing protein 5; EC 3.6.4.-; 86 kDa ...	73	124	93	105	103	93	169	195	161	26	31	15	69	95	102	91	112	86	148	165	181	18	35	17	0.117331	0.49932	1	1	0.738729	0.474746	0.0710349	0.581376	1	1	0.750691	0.401075	0.0686993	0.65793	1	1	0.815176	0.467991	0.119198	0.720891	1	1	0.869865
P16615	AT2A2_HUMAN	Sarcoplasmic/endoplasmic reticulum calcium ATPase 2 {ECO:0000305}; ...	13	23	16	125	153	183	153	159	149	25	12	9	21	38	28	167	186	198	198	154	215	22	19	30	-0.7498	0.0164542	1	1	0.100491	0.0640187	-0.315354	0.0250797	1	1	0.102075	0.0544525	-0.24728	0.0813888	1	1	0.240467	0.137099	-0.547629	0.134595	1	1	0.336087
P52272	HNRPM_HUMAN	Heterogeneous nuclear ribonucleoprotein M; hnRNP M;	114	109	135	42	54	43	188	220	237	18	22	10	86	128	155	60	71	53	174	149	188	9	13	12	-0.0509572	0.781687	1	1	0.918402	0.584335	0.319204	0.0201516	1	1	0.0882448	0.0470803	-0.394616	0.0570385	1	1	0.194893	0.110057	0.634949	0.0691372	1	1	0.226704
P13667	PDIA4_HUMAN	Protein disulfide-isomerase A4; EC 5.3.4.1 {ECO:0000250|UniProtKB:P08003}; ...	3	5	3	139	107	134	65	109	110	145	109	95	8	18	10	146	132	137	87	86	116	193	133	197	-1.71779	0.00311994	1	1	0.0387516	0.0245664	-0.0419501	0.810313	1	1	0.900277	0.482765	-0.117107	0.370767	1	1	0.597634	0.341426	-0.505028	0.0283206	1	1	0.131534
P17987	TCPA_HUMAN	T-complex protein 1 subunit alpha; TCP-1-alpha; CCT-alpha;	64	84	78	103	98	96	99	132	132	83	106	74	51	71	70	104	117	119	98	112	97	85	105	76	0.22792	0.204866	1	1	0.476187	0.305313	0.224959	0.155426	1	1	0.33836	0.181009	-0.185066	0.157868	1	1	0.360926	0.206262	0.0621924	0.746965	1	1	0.869865
P46940	IQGA1_HUMAN	Ras GTPase-activating-like protein IQGAP1; p195;	69	136	105	93	103	98	143	142	114	8	2	1	86	142	169	98	118	132	150	159	171	6	4	5	-0.364167	0.062933	1	1	0.247522	0.157405	-0.283417	0.0503492	1	1	0.161686	0.0862768	-0.233266	0.10732	1	1	0.283985	0.161863	-0.368903	0.56672	1	1	0.776697
P62979	RS27A_HUMAN	Ubiquitin-40S ribosomal protein S27a; Ubiquitin carboxyl extension ...	73	117	103	94	92	104	97	96	111	89	87	97	70	102	85	91	91	106	85	79	99	89	100	96	0.181836	0.32496	1	1	0.606016	0.387014	0.192237	0.188356	1	1	0.381818	0.204133	0.0199894	0.872056	1	1	0.9371	0.538311	0.0164948	0.920582	1	1	0.956327
P49411	EFTU_HUMAN	Elongation factor Tu, mitochondrial; EF-Tu; P43; Flags: Precursor; ...	101	76	92	150	142	145	129	124	143	16	5	12	92	95	111	129	116	122	138	119	149	13	12	7	-0.155002	0.508206	1	1	0.747514	0.478651	-0.0527508	0.689472	1	1	0.82435	0.442638	0.261859	0.0425692	1	1	0.16232	0.0919639	0.12295	0.776202	1	1	0.884067
A0A0D9SG12	A0A0D9SG12_HUMAN	RNA helicase {ECO:0000256|ARBA:ARBA00012552}; EC 3.6.4.13 {ECO:0000256|ARBA:ARBA00012552}; ...	100	134	126	81	105	101	178	155	182	9	3	5	86	135	134	65	84	65	169	148	144	4	11	6	0.0128819	0.934677	1	1	0.976646	0.626994	0.143034	0.318428	1	1	0.523408	0.279859	0.433445	0.021174	1	1	0.106633	0.0599023	-0.226299	0.65932	1	1	0.827118
P11717	MPRI_HUMAN	Cation-independent mannose-6-phosphate receptor; CI Man-6-P receptor; ...		3	2	138	170	139	67	59	57	191	194	217	1	1	3	114	126	120	48	42	62	152	165	158							0.251001	0.163579	1	1	0.350597	0.186954	0.322283	0.0367547	1	1	0.148791	0.0845206	0.420392	0.0161375	1	1	0.0897007
A0A494C039	A0A494C039_HUMAN	Hypoxia up-regulated protein 1 {ECO:0000313|Ensembl:ENSP00000498353}; ...	2	2	5	142	148	148	82	90	112	120	107	123		10	1	124	135	139	67	77	95	152	153	190	-0.296803	0.760641	1	1	0.902908	0.577691	0.232109	0.161481	1	1	0.347148	0.185415	0.148168	0.207586	1	1	0.42851	0.244541	-0.421518	0.0221885	1	1	0.111228
P26641	EF1G_HUMAN	Elongation factor 1-gamma; EF-1-gamma; eEF-1B gamma;	69	65	85	109	115	124	208	199	251	26	24	32	40	54	71	79	119	71	120	135	141	20	18	22	0.401169	0.0749714	1	1	0.273076	0.175379	0.715816	6.1661e-05	0.17524	0.166855	0.00125886	0.000668461	0.381486	0.0577314	1	1	0.19654	0.110924	0.529217	0.0502019	1	1	0.185703
P06733	ENOA_HUMAN	Alpha-enolase; EC 4.2.1.11 {ECO:0000269|PubMed:1369209, ECO:0000269|PubMed:29775581}; ...	49	51	66	123	126	104	65	63	81	199	198	162	46	68	55	84	90	76	34	53	33	119	131	115	-0.033136	0.878892	1	1	0.949299	0.612493	0.783697	0.00171476	1	1	0.0157714	0.00837077	0.507745	0.00534892	1	1	0.0438472	0.0245723	0.693508	0.00056406	1	1	0.00868195
P40939	ECHA_HUMAN	Trifunctional enzyme subunit alpha, mitochondrial; 78 kDa gastrin-binding ...	45	81	84	171	127	172	93	88	109	117	127	76	26	48	54	88	75	117	67	65	94	73	98	85	0.70695	0.005287	1	1	0.0518333	0.0332324	0.342959	0.0424469	1	1	0.143101	0.076328	0.757239	0.000393233	1	1	0.0075799	0.00425115	0.400484	0.0606842	1	1	0.210246
Q99832	TCPH_HUMAN	T-complex protein 1 subunit eta; TCP-1-eta; CCT-eta; HIV-1 Nef-interacting ...	53	69	74	78	80	91	95	108	127	69	100	77	72	75	87	102	129	98	117	124	109	63	100	76	-0.262951	0.182394	1	1	0.452241	0.288272	-0.10166	0.506605	1	1	0.688227	0.3685	-0.391937	0.0236846	1	1	0.113131	0.0642062	0.120203	0.567941	1	1	0.776697
B4DJV2	B4DJV2_HUMAN	Citrate synthase {ECO:0000256|RuleBase:RU000441};	4	2	11	170	120	162	33	27	37	247	214	185	1	3	5	117	84	123	24	27	20	215	178	154	0.910242	0.218191	1	1	0.492865	0.315114	0.433394	0.0771974	1	1	0.217223	0.115144	0.490334	0.00897326	1	1	0.0592914	0.0338352	0.318549	0.0937072	1	1	0.272576
Q5JPE7	NOMO2_HUMAN	Nodal modulator 2; pM5 protein 2; Flags: Precursor;			1	137	153	157	94	110	118	100	67	67		1		140	158	166	112	103	113	107	92	157							-0.0434066	0.754324	1	1	0.869691	0.464916	-0.0438446	0.70713	1	1	0.846758	0.48598	-0.526813	0.0395465	1	1	0.162701
P00505	AATM_HUMAN	Aspartate aminotransferase, mitochondrial; mAspAT; EC 2.6.1.1 ...		1	6	126	105	133	8	8	9	213	182	176		6	6	131	123	148	4	6	5	269	252	223	-0.784904	0.427446	1	1	0.694171	0.442681	0.720194	0.138996	1	1	0.315755	0.16854	-0.133252	0.289228	1	1	0.519532	0.296394	-0.303256	0.0748656	1	1	0.238157
O96008	TOM40_HUMAN	Mitochondrial import receptor subunit TOM40 homolog; Protein Haymaker; Translocase of outer membrane 40 kDa subunit homolog; p38.5;	6	22	10	98	107	116	16	16	12	135	164	198	11	37	39	104	108	134	24	49	54	177	278	221	-1.20231	0.00927644	1	1	0.0723618	0.0456578	-1.54602	6.25166e-05	0.177672	0.16892	0.00126009	0.000674504	-0.0981934	0.456282	1	1	0.670307	0.381969	-0.365222	0.0916208	1	1	0.268665
O75369	FLNB_HUMAN	Filamin-B; FLN-B; ABP-278; ABP-280 homolog; Actin-binding-like ...	88	130	129	113	101	129	159	136	146	5		2	106	119	161	71	97	82	122	96	136	3	1	2	-0.160961	0.343996	1	1	0.621251	0.398029	0.300258	0.0468036	1	1	0.153841	0.0819312	0.466286	0.0071485	1	1	0.0527178	0.0295394
ALBU_BOVIN		Albumin; BSA; Bos d 6; Flags: Precursor;	37	40	33	72	21	58	4	11	8	79	114	103	50	77	104	148	154	177	13	27	47	249	236	255	-1.07769	0.000271894	0.60741	0.587018	0.00799224	0.00513624	-1.93615	0.000259619	0.737838	0.686952	0.00374537	0.00195678	-1.65547	1.09486e-05	0.0306015	0.0301526	0.000728606	0.000405731	-1.24337	6.25991e-06	0.0130832	0.012958	0.00062301
P36578	RL4_HUMAN	60S ribosomal protein L4; 60S ribosomal protein L1; Large ribosomal ...	88	102	105	94	95	109	128	113	121	22	7	12	83	86	98	114	106	127	157	119	144	26	24	36	0.136579	0.463048	1	1	0.715882	0.459248	-0.231171	0.120328	1	1	0.287854	0.153605	-0.209618	0.107599	1	1	0.283985	0.162136	-0.990157	0.0129294	1	1	0.0810202
P08238	HS90B_HUMAN	Heat shock protein HSP 90-beta; HSP 90; Heat shock 84 kDa; HSP ...	87	108	103	92	88	92	127	128	142	39	33	29	87	148	123	80	84	79	116	108	132	27	18	31	-0.271943	0.14484	1	1	0.404972	0.256549	0.14049	0.288559	1	1	0.494623	0.263737	0.172656	0.200092	1	1	0.419549	0.239258	0.48884	0.0664121	1	1	0.222082
P05141	ADT2_HUMAN	ADP/ATP translocase 2 {ECO:0000305}; ADP,ATP carrier protein 2 {ECO:0000303|PubMed:3031073}; ADP,ATP carrier protein, fibroblast isoform {ECO:0000303|PubMed:2168878}; Adenine nucleotide translocator 2 {ECO:0000303|PubMed:8918809}; ANT 2; Solute carri ...	44	29	42	110	100	123	43	24	25	124	182	164	47	35	49	80	80	130	56	21	27	112	222	210	-0.195229	0.526168	1	1	0.757571	0.486422	-0.193649	0.565068	1	1	0.737	0.39426	0.209475	0.23283	1	1	0.460551	0.261824	-0.13239	0.568172	1	1	0.776697
P23284	PPIB_HUMAN	Peptidyl-prolyl cis-trans isomerase B; PPIase B; EC 5.2.1.8 {ECO:0000269|PubMed:20676357}; ...	15	23	28	121	93	115	59	72	87	171	119	87	7	31	24	145	94	130	46	66	79	181	108	177	0.0829018	0.809757	1	1	0.929183	0.592878	0.173984	0.363776	1	1	0.570244	0.303974	-0.155528	0.358477	1	1	0.587626	0.335232	-0.22721	0.373251	1	1	0.612377
P04075	ALDOA_HUMAN	Fructose-bisphosphate aldolase A; EC 4.1.2.13; Lung cancer antigen ...	4	6	8	101	125	116	10	9	5	263	194	215	6	9	10	115	134	116	6	10	5	230	193	176	-0.481227	0.298849	1	1	0.585427	0.370812	0.175874	0.688119	1	1	0.823425	0.442154	-0.0838948	0.55239	1	1	0.742671	0.424811	0.244461	0.192885	1	1	0.421244
P63010	AP2B1_HUMAN	AP-2 complex subunit beta; AP105B; Adaptor protein complex AP-2 ...	74	131	82	71	68	61	76	81	92	60	57	42	96	157	156	92	74	92	102	103	131	57	54	55	-0.518346	0.0149109	1	1	0.0946335	0.0604762	-0.449087	0.00555924	1	1	0.0366575	0.0195334	-0.357366	0.0333751	1	1	0.140403	0.0797363	0.0163993	0.931426	1	1	0.961001
F5GZS6	F5GZS6_HUMAN	4F2 cell-surface antigen heavy chain {ECO:0000313|Ensembl:ENSP00000444236}; ...	9	11	10	110	136	134	17	11	21	202	189	257	6	12	10	83	111	105	10	18	17	132	260	160	0.0922397	0.81186	1	1	0.929183	0.593504	0.106085	0.736453	1	1	0.855532	0.458957	0.355859	0.0289353	1	1	0.127966	0.0728545	0.309881	0.20963	1	1	0.442551
Q9UQ80	PA2G4_HUMAN	Proliferation-associated protein 2G4; Cell cycle protein p38-2G4 ...	25	21	22	124	112	143	146	130	140	85	66	66	10	17	15	97	91	101	128	103	112	82	70	76	0.687849	0.0375516	1	1	0.172509	0.110392	0.261603	0.0809908	1	1	0.223039	0.118721	0.401134	0.0064942	1	1	0.0500421	0.0278534	0.00721702	0.969	1	1	0.98068
P39023	RL3_HUMAN	60S ribosomal protein L3; HIV-1 TAR RNA-binding protein B; TARBP-B; ...	89	104	96	77	72	93	131	129	132	13	4	7	83	106	117	97	82	94	132	129	138	18	18	20	-0.0897581	0.594864	1	1	0.808989	0.516862	-0.0423066	0.741711	1	1	0.859333	0.460724	-0.163889	0.25342	1	1	0.480861	0.274957	-1.14384	0.00714563	1	1	0.053337
P26038	MOES_HUMAN	Moesin {ECO:0000303|PubMed:1924289}; Membrane-organizing extension ...	17	24	29	136	157	146	61	65	79	273	252	171	6	23	16	64	61	51	10	24	18	107	99	87	0.630134	0.0750532	1	1	0.273076	0.175493	1.96227	2.57751e-07	0.000732529	0.000726601	2.97034e-05	1.53912e-05	1.32865	1.06048e-06	0.00296403	0.00295024	0.000201274	0.000114198	1.32674	1.5857e-05	0.033141	0.0325861	0.000920585
Q07065	CKAP4_HUMAN	Cytoskeleton-associated protein 4; 63-kDa cytoskeleton-linking ...	32	42	42	112	93	110	79	95	79	78	65	59	30	56	74	125	145	123	119	95	117	79	62	58	-0.471243	0.0488571	1	1	0.208295	0.132956	-0.404465	0.0125807	1	1	0.0648318	0.0344306	-0.309172	0.0369684	1	1	0.148886	0.0848111	0.100143	0.625503	1	1	0.809976
P61978	HNRPK_HUMAN	Heterogeneous nuclear ribonucleoprotein K; hnRNP K; Transformation ...	74	67	83	49	81	62	150	187	162	42	65	55	60	64	68	57	60	63	121	131	152	31	41	44	0.215096	0.333316	1	1	0.611856	0.391928	0.287913	0.0382853	1	1	0.132207	0.0707684	0.103115	0.598055	1	1	0.777471	0.444325	0.560425	0.0246676	1	1	0.121022
Q9Y490	TLN1_HUMAN	Talin-1;	79	152	131	66	56	64	102	129	104	2	3		122	150	170	63	88	56	134	145	139	3	4	1	-0.295353	0.103566	1	1	0.339745	0.214155	-0.336113	0.0269709	1	1	0.106905	0.0570772	-0.144323	0.462043	1	1	0.673311	0.384498
P12956	XRCC6_HUMAN	X-ray repair cross-complementing protein 6; EC 3.6.4.-; EC 4.2.99.-; ...	88	118	80	73	89	78	151	163	156	10	16	3	57	88	95	69	72	64	129	144	163	8	7	12	0.245685	0.210487	1	1	0.48278	0.309436	0.0915611	0.470374	1	1	0.660476	0.353037	0.237416	0.141421	1	1	0.33929	0.192975	0.181649	0.69945	1	1	0.860731
P54886	P5CS_HUMAN	Delta-1-pyrroline-5-carboxylate synthase; P5CS; Aldehyde dehydrogenase ...	12	17	18	189	152	186	159	134	154	5		2	11	29	29	124	123	138	142	119	173		2	1	-0.561232	0.0744981	1	1	0.272834	0.174716	0.0258083	0.853981	1	1	0.919324	0.49588	0.46295	0.00179331	1	1	0.0197334	0.0112761
O43491	E41L2_HUMAN	Band 4.1-like protein 2; Erythrocyte membrane protein band 4.1-like ...	43	102	91	92	112	111	109	103	108	29	29	28	42	127	104	84	86	103	100	116	124	22	22	24	-0.21741	0.420725	1	1	0.689076	0.439387	-0.104234	0.456132	1	1	0.651421	0.34688	0.216456	0.134376	1	1	0.329456	0.18703	0.417358	0.0984619	1	1	0.280938
Q15084	PDIA6_HUMAN	Protein disulfide-isomerase A6; EC 5.3.4.1 {ECO:0000269|PubMed:12204115, ...	11	27	23	107	91	113	43	77	78	116	118	94	18	22	22	124	108	120	53	79	70	136	113	147	-0.0307549	0.912489	1	1	0.96065	0.621358	-0.0456264	0.828219	1	1	0.908451	0.488225	-0.168656	0.200716	1	1	0.419596	0.239703	-0.193249	0.261014	1	1	0.497736
Q92621	NU205_HUMAN	Nuclear pore complex protein Nup205; 205 kDa nucleoporin; Nucleoporin ...	147	209	201	6	4	5	72	111	87				222	202	289	5	2		122	82	119				-0.363521	0.0625208	1	1	0.246873	0.156745	-0.275346	0.122011	1	1	0.289687	0.154969	1.10954	0.136122	1	1	0.330262	0.188526
P49368	TCPG_HUMAN	T-complex protein 1 subunit gamma; TCP-1-gamma; CCT-gamma; hTRiC5; ...	58	55	93	87	88	93	88	107	127	55	91	46	27	52	47	87	97	97	74	89	94	72	87	58	0.701925	0.0169201	1	1	0.101339	0.0650487	0.308521	0.064807	1	1	0.192658	0.102565	-0.0583318	0.645277	1	1	0.80913	0.46316	-0.0980329	0.696654	1	1	0.857988
P53621	COPA_HUMAN	Coatomer subunit alpha; Alpha-coat protein; Alpha-COP; HEP-COP; ...	44	84	82	114	124	95	154	113	131	8	1		57	81	84	108	113	80	134	117	129	5	1	2	-0.0874663	0.644526	1	1	0.841125	0.536847	0.0499975	0.743224	1	1	0.860384	0.46123	0.155764	0.396636	1	1	0.618983	0.353902	0.248481	0.803811	1	1	0.902559
Q14974	IMB1_HUMAN	Importin subunit beta-1; Importin-90; Karyopherin subunit beta-1; ...	61	119	99	52	67	49	67	102	80	28	51	29	84	115	143	76	70	61	97	126	133	45	43	50	-0.301027	0.106942	1	1	0.345273	0.218148	-0.532503	0.00446021	1	1	0.031849	0.0169253	-0.291164	0.135275	1	1	0.329752	0.187802	-0.275081	0.265364	1	1	0.502364
P45880	VDAC2_HUMAN	Voltage-dependent anion-selective channel protein 2; VDAC-2; hVDAC2; Outer mitochondrial membrane protein porin 2;	51	53	41	103	92	107	89	77	60	84	81	109	31	69	67	80	76	97	73	83	98	52	92	77	-0.211091	0.382729	1	1	0.657705	0.419674	-0.185277	0.293042	1	1	0.499255	0.265992	0.265416	0.062156	1	1	0.204126	0.116294	0.388685	0.105202	1	1	0.291995
P20700	LMNB1_HUMAN	Lamin-B1; Flags: Precursor;	83	184	188	52	82	75	99	127	116	6	16	12	66	111	163	35	53	69	74	83	117	4	13	11	0.413036	0.0903947	1	1	0.309727	0.19747	0.303049	0.0640759	1	1	0.190684	0.101778	0.422744	0.0852292	1	1	0.247112	0.140799	0.358664	0.425878	1	1	0.661774
O00159-3	MYO1C_HUMAN	Unconventional myosin-Ic; Myosin I beta; MMI-beta; MMIb;	189	204	163	6	5	9	73	73	77	2	1	2	224	214	223	15	14	10	104	94	116	5	8	5	-0.256861	0.241489	1	1	0.515762	0.331131	-0.510492	0.00199317	1	1	0.0174833	0.00930972	-0.953469	0.0293181	1	1	0.128641	0.0734769	-1.76944	0.0203786	1	1	0.10439
A0A1B0GVD5	A0A1B0GVD5_HUMAN	Cathepsin D {ECO:0000256|ARBA:ARBA00015582}; EC 3.4.23.5 {ECO:0000256|ARBA:ARBA00011930}; ...			3	126	90	114	1	1	1	203	201	233		4	1	119	75	99	1	2	2	185	174	197													0.181571	0.318919	1	1	0.551596	0.313922	0.274764	0.0966903	1	1	0.277205
P62701	RS4X_HUMAN	40S ribosomal protein S4, X isoform; SCR10; Single copy abundant ...	51	54	77	96	84	90	103	103	109	48	24	30	54	69	88	91	86	94	119	92	118	43	42	62	-0.220601	0.292592	1	1	0.579401	0.366725	-0.0795073	0.574642	1	1	0.744684	0.398279	0.00467189	0.971002	1	1	0.99223	0.564887	-0.448691	0.115516	1	1	0.306463
A0A669KB89	A0A669KB89_HUMAN	Protein scribble homolog {ECO:0000313|Ensembl:ENSP00000501177}; ...	82	131	91	81	53	65	97	97	89	1	2	1	104	135	138	85	81	73	107	134	137	8	11	4	-0.317789	0.0892336	1	1	0.3079	0.195908	-0.434356	0.00760061	1	1	0.0456554	0.0241802	-0.254237	0.159503	1	1	0.363335	0.207636	-2.44501	0.00292574	1	1	0.0274206
P02786	TFR1_HUMAN	Transferrin receptor protein 1; TR; TfR; TfR1; Trfr; T9; p90; ...	11	16	19	97	92	123	50	43	76	131	103	164	12	27	30	92	98	104	45	39	54	114	130	136	-0.592258	0.0571749	1	1	0.230974	0.147898	0.275583	0.20685	1	1	0.404311	0.21636	0.0957352	0.477072	1	1	0.684857	0.390955	0.145325	0.479262	1	1	0.712414
Q7L2E3-2	DHX30_HUMAN	ATP-dependent RNA helicase DHX30 {ECO:0000305}; EC 3.6.4.13 {ECO:0000269|PubMed:29100085}; ...	114	126	137	65	64	69	98	101	82	1	3		101	134	179	55	58	65	97	105	133	4	5	8	-0.142362	0.407245	1	1	0.674828	0.432612	-0.270362	0.0821706	1	1	0.225414	0.119809	0.163629	0.293129	1	1	0.524854	0.298779	-2.00891	0.0153529	1	1	0.0875772
Q8N766	EMC1_HUMAN	ER membrane protein complex subunit 1; Flags: Precursor;			2	94	114	109	29	23	30	116	144	158		2	3	114	125	117	31	32	45	140	194	178							-0.414107	0.0655943	1	1	0.193582	0.103407	-0.157389	0.247309	1	1	0.476033	0.271156	-0.214085	0.250032	1	1	0.484755
P07814	SYEP_HUMAN	Bifunctional glutamate/proline--tRNA ligase; Bifunctional aminoacyl-tRNA ...	77	100	94	86	95	96	137	150	126	31	20	18	27	56	44	84	96	82	104	93	135	19	10	16	1.08617	0.000127156	0.284066	0.277072	0.0050577	0.00315187	0.298187	0.0456009	1	1	0.150695	0.0804144	0.0903245	0.519582	1	1	0.716797	0.409923	0.695227	0.0454159	1	1	0.176454
P35613	BASI_HUMAN	Basigin {ECO:0000305}; 5F7; Collagenase stimulatory factor; Extracellular ...	20	46	44	90	114	108	21	32	28	158	118	201	9	37	49	83	71	92	10	15	27	128	152	128	0.204208	0.549921	1	1	0.773491	0.497229	0.622639	0.0419467	1	1	0.142089	0.0756651	0.352893	0.0313484	1	1	0.135768	0.0766841	0.303976	0.182089	1	1	0.406823
P48643	TCPE_HUMAN	T-complex protein 1 subunit epsilon; TCP-1-epsilon; CCT-epsilon; ...	23	46	45	78	72	84	68	92	92	63	89	52	39	68	66	92	105	98	86	100	96	66	87	65	-0.609034	0.0133172	1	1	0.0890737	0.056488	-0.179043	0.261319	1	1	0.468857	0.249329	-0.324201	0.0272721	1	1	0.123055	0.0700815	-0.0172032	0.936364	1	1	0.962936
P11940	PABP1_HUMAN	Polyadenylate-binding protein 1; PABP-1; Poly(A)-binding protein ...	38	52	67	77	63	72	66	72	96	69	70	84	35	70	80	82	78	79	70	86	99	90	79	91	-0.244057	0.278514	1	1	0.563393	0.357222	-0.14076	0.41386	1	1	0.614168	0.327989	-0.162941	0.257107	1	1	0.48555	0.277212	-0.142912	0.441944	1	1	0.678665
Q13724	MOGS_HUMAN	Mannosyl-oligosaccharide glucosidase; EC 3.2.1.106; Processing ...	17	29	29	119	118	121	94	101	89	66	43	31	13	33	36	112	130	125	96	94	80	61	44	82	-0.136029	0.614809	1	1	0.825312	0.525092	0.05616	0.72138	1	1	0.844731	0.453827	-0.0258151	0.830505	1	1	0.91677	0.526158	-0.339056	0.244174	1	1	0.477385
P15924	DESP_HUMAN	Desmoplakin; DP; 250/210 kDa paraneoplastic pemphigus antigen; ...	192	222	253	5	11	4	53	50	51				227	151	282	10	4	1	90	51	102		2		0.00792477	0.972808	1	1	0.994885	0.636297	-0.674797	0.00365721	1	1	0.0279804	0.0147396	0.425043	0.521443	1	1	0.718655	0.410788
A0A024R4E5	A0A024R4E5_HUMAN	High density lipoprotein binding protein (Vigilin), isoform CRA_a ...	15	26	25	128	121	147	140	160	139	8	2	2	12	30	32	116	125	114	138	107	154	11	2	2	-0.172355	0.531423	1	1	0.759936	0.488688	0.121061	0.378271	1	1	0.583148	0.311188	0.167687	0.186907	1	1	0.405712	0.229566	-0.243372	0.757525	1	1	0.874228
Q06830	PRDX1_HUMAN	Peroxiredoxin-1; EC 1.11.1.24 {ECO:0000269|PubMed:11986303, ECO:0000269|PubMed:9497357}; ...	77	80	100	107	120	145	74	90	105	83	104	127	33	55	47	53	56	53	41	37	34	52	43	38	0.921513	0.000777326	1	1	0.0152329	0.00978945	1.24734	3.20222e-06	0.00910071	0.0089374	0.000168494	8.93153e-05	1.20931	2.82815e-06	0.00790467	0.00783114	0.000292766	0.000167493	1.31789	0.000113204	0.236597	0.227767	0.00298867
A0A0C4DGS1	A0A0C4DGS1_HUMAN	Dolichyl-diphosphooligosaccharide--protein glycosyltransferase ...	8	19	16	103	106	120	71	99	75	87	69	69	12	13	11	106	126	133	73	79	89	90	69	104	0.249044	0.466869	1	1	0.71902	0.460943	0.00697709	0.96493	1	1	0.98635	0.526392	-0.139804	0.279329	1	1	0.507295	0.290225	-0.146582	0.466769	1	1	0.701927
P61247	RS3A_HUMAN	40S ribosomal protein S3a {ECO:0000255|HAMAP-Rule:MF_03122}; Small ribosomal subunit protein eS1 {ECO:0000303|PubMed:24524803}; v-fos transformation effector protein; Fte-1;	38	51	62	87	69	70	90	84	106	79	30	33	44	47	57	98	78	93	114	93	86	103	57	77	0.0216554	0.917194	1	1	0.964241	0.622567	-0.0822454	0.626346	1	1	0.781246	0.419096	-0.241278	0.138935	1	1	0.335049	0.190903	-0.66044	0.073211	1	1	0.235764
O95831	AIFM1_HUMAN	Apoptosis-inducing factor 1, mitochondrial {ECO:0000305}; EC 1.6.99.- {ECO:0000269|PubMed:23217327, ECO:0000269|PubMed:24914854, ECO:0000269|PubMed:27178839}; Programmed cell death protein 8; Flags: Precursor;	10	13	8	99	107	126	22	28	34	125	157	132	7	23	18	78	114	118	20	42	41	117	156	141	-0.638062	0.106069	1	1	0.34416	0.217126	-0.310955	0.244273	1	1	0.450622	0.239652	0.10892	0.493954	1	1	0.695932	0.397977	0.0785558	0.632349	1	1	0.813297
P38606	VATA_HUMAN	V-type proton ATPase catalytic subunit A; V-ATPase subunit A; ...	69	103	69	59	62	44	56	49	45	63	84	74	60	142	102	78	57	50	70	81	71	69	80	72	-0.342334	0.160979	1	1	0.420126	0.269995	-0.582369	0.00400747	1	1	0.0297369	0.0157255	-0.155054	0.486992	1	1	0.693388	0.39511	0.0785558	0.663881	1	1	0.829851
O00410	IPO5_HUMAN	Importin-5; Imp5; Importin subunit beta-3; Karyopherin beta-3; ...	64	162	121	59	77	79	68	117	61	42	46	23	67	117	146	37	67	45	65	108	73	24	21	20	0.0651737	0.766965	1	1	0.908767	0.57971	-0.0167715	0.944447	1	1	0.976398	0.52104	0.53903	0.0253262	1	1	0.117391	0.0668311	0.850604	0.00768818	1	1	0.0565785
P50991	TCPD_HUMAN	T-complex protein 1 subunit delta; TCP-1-delta; CCT-delta; Stimulator ...	46	48	75	59	66	80	65	97	100	44	71	62	62	51	73	78	86	84	86	92	93	51	81	56	-0.145575	0.568246	1	1	0.786044	0.505424	-0.0654976	0.689121	1	1	0.824277	0.442513	-0.264711	0.0876965	1	1	0.251032	0.143126	-0.0084275	0.971692	1	1	0.982504
Q96A33	CCD47_HUMAN	PAT complex subunit CCDC47 {ECO:0000303|PubMed:32814900}; Calumin ...	1	2	3	92	105	102	62	75	73	98	88	112		3	3	123	116	139	54	56	65	101	104	124							0.246263	0.129853	1	1	0.301505	0.161189	-0.328235	0.0206579	1	1	0.104979	0.0589707	-0.0642195	0.718508	1	1	0.869865
Q9UGP8	SEC63_HUMAN	Translocation protein SEC63 homolog;	5	7	4	92	92	130	58	63	59	109	105	105	3	8	7	88	106	108	67	72	77	92	101	139	-0.177221	0.726743	1	1	0.883802	0.566532	-0.279806	0.0835434	1	1	0.226556	0.12106	0.0662213	0.661528	1	1	0.818491	0.46935	0.020929	0.906709	1	1	0.952163
O94832	MYO1D_HUMAN	Unconventional myosin-Id;	195	235	197	2	5	2	77	85	64	3	2	2	183	189	186	4	3	2	88	77	80	3	6	1	0.160904	0.401499	1	1	0.673388	0.429653	-0.13323	0.415646	1	1	0.615227	0.3288	0.0100053	0.988501	1	1	0.99223	0.569272	-0.436017	0.548244	1	1	0.76591
P12277	KCRB_HUMAN	Creatine kinase B-type {ECO:0000305}; EC 2.7.3.2; Brain creatine ...	48	39	62	92	87	65	143	114	131	17	21	13	54	103	81	75	81	77	108	115	128	11	8	9	-0.682945	0.0148716	1	1	0.0946335	0.0603821	0.127814	0.377437	1	1	0.583148	0.310779	0.0765565	0.653929	1	1	0.813409	0.466473	0.943626	0.0145596	1	1	0.0856322
Q00839	HNRPU_HUMAN	Heterogeneous nuclear ribonucleoprotein U {ECO:0000303|PubMed:1628625}; ...	54	68	82	51	84	84	131	160	131	11	16	6	26	56	53	64	105	81	115	121	138	10	15	11	0.588314	0.0152723	1	1	0.0956817	0.0613324	0.157433	0.246516	1	1	0.452291	0.240956	-0.180992	0.417788	1	1	0.64125	0.364269	-0.0469751	0.896356	1	1	0.951954
P62258	1433E_HUMAN	14-3-3 protein epsilon; 14-3-3E;	42	54	58	87	66	49	72	71	79	60	71	48	61	82	89	90	55	80	77	87	71	85	59	74	-0.59849	0.00495373	1	1	0.0510406	0.0320884	-0.0988726	0.552363	1	1	0.727103	0.388842	-0.145564	0.535015	1	1	0.730144	0.417021	-0.205813	0.335759	1	1	0.574722
Q9BSJ8-2	ESYT1_HUMAN	Extended synaptotagmin-1 {ECO:0000305}; E-Syt1 {ECO:0000303|PubMed:29469807}; ...	11	27	21	97	100	105	107	110	107	40	21	19	23	39	37	111	122	120	130	94	142	29	23	26	-0.75401	0.0113883	1	1	0.0802572	0.0512265	-0.192621	0.196705	1	1	0.393687	0.209754	-0.215114	0.0936611	1	1	0.261254	0.148524	0.115082	0.702124	1	1	0.861184
P04181	OAT_HUMAN	Ornithine aminotransferase, mitochondrial; EC 2.6.1.13; Ornithine ...	3	1	8	114	101	111	4	3	5	192	188	162		2	2	98	72	86		3	2	182	162	149	1.57767	0.11647	1	1	0.361004	0.228858	1.24626	0.107559	1	1	0.267438	0.14279	0.358733	0.0255839	1	1	0.117873	0.0672305	0.215261	0.188405	1	1	0.415366
P08754	GNAI3_HUMAN	Guanine nucleotide-binding protein G(i) subunit alpha-3; G(i) ...	43	131	78	79	47	66	56	71	67	88	64	62	37	81	62	78	44	72	65	72	72	72	64	75	0.478131	0.113442	1	1	0.356127	0.225541	-0.124218	0.438923	1	1	0.635501	0.339262	-0.00494501	0.982554	1	1	0.99223	0.567792	0.0989236	0.611545	1	1	0.800621
P22626	ROA2_HUMAN	Heterogeneous nuclear ribonucleoproteins A2/B1; hnRNP A2/B1;	40	72	70	30	64	56	162	214	208	18	16	13	19	58	53	26	43	40	112	136	150	7	15	22	0.478131	0.074024	1	1	0.272834	0.174049	0.536428	0.00110593	1	1	0.0113474	0.00603157	0.47064	0.107049	1	1	0.283603	0.161598	0.173713	0.622656	1	1	0.808293
P19338	NUCL_HUMAN	Nucleolin; Protein C23;	45	73	59	59	70	67	89	118	102	43	44	44	27	52	58	60	86	62	98	115	121	38	64	45	0.362277	0.0899769	1	1	0.308769	0.196909	-0.129013	0.378345	1	1	0.583148	0.311225	-0.0757245	0.677879	1	1	0.829983	0.475435	-0.0876935	0.696592	1	1	0.857988
P46777	RL5_HUMAN	60S ribosomal protein L5; Large ribosomal subunit protein uL18 ...	29	60	74	77	62	81	50	83	86	75	58	51	17	66	76	96	81	89	53	65	89	80	70	63	0.0285492	0.92931	1	1	0.971492	0.625646	0.0645286	0.746068	1	1	0.861748	0.46218	-0.263917	0.0870793	1	1	0.250319	0.142549	-0.132592	0.520158	1	1	0.744199
P00367	DHE3_HUMAN	Glutamate dehydrogenase 1, mitochondrial; GDH 1; EC 1.4.1.3 {ECO:0000269|PubMed:11032875, ...	15	16	22	107	95	127	71	87	77	100	71	62	10	20	22	77	113	95	44	50	49	77	120	101	0.0201848	0.944059	1	1	0.984147	0.629327	0.699874	0.000456642	1	1	0.00579365	0.00306969	0.217131	0.186585	1	1	0.405712	0.229323	-0.276427	0.213554	1	1	0.444549
O14980	XPO1_HUMAN	Exportin-1; Exp1; Chromosome region maintenance 1 protein homolog; ...	89	161	111	33	47	38	72	118	90	1	2	1	103	128	163	45	55	43	106	111	99	1	2		-0.133493	0.456602	1	1	0.711315	0.456353	-0.191269	0.26997	1	1	0.47804	0.25404	-0.267223	0.199938	1	1	0.419539	0.239147
Q15758	AAAT_HUMAN	Neutral amino acid transporter B(0); ATB(0); Baboon M7 virus receptor; RD114/simian type D retrovirus receptor; Sodium-dependent neutral amino acid transporter type 2; Solute carrier family 1 member 5;	6	5	8	84	96	104	8	1	5	137	137	213	6	8	4	73	101	95	8	5	11	144	201	154	0.0707065	0.884285	1	1	0.949299	0.613944	-0.794379	0.136749	1	1	0.311911	0.166765	0.0882901	0.561541	1	1	0.747045	0.428831	0.0434378	0.846645	1	1	0.929353
E9PDF6	E9PDF6_HUMAN	Unconventional myosin-Ib {ECO:0000313|Ensembl:ENSP00000376130}; ...	158	232	172	11	9	6	83	91	66	7	4	1	163	146	194	10	3	2	74	78	93	2	1	2	0.152716	0.427033	1	1	0.694171	0.44248	-0.0465189	0.771487	1	1	0.878432	0.470517	0.803554	0.157014	1	1	0.359944	0.20557	1.34159	0.0914084	1	1	0.268665
P40227	TCPZ_HUMAN	T-complex protein 1 subunit zeta; TCP-1-zeta; Acute morphine dependence-related protein 2; CCT-zeta-1; HTR3; Tcp20 {ECO:0000303|PubMed:8034610};	29	44	37	80	88	88	69	94	102	51	76	53	24	46	47	88	82	84	56	89	69	60	73	63	-0.096301	0.65043	1	1	0.845322	0.539114	0.29161	0.142894	1	1	0.320524	0.171571	0.0213206	0.872575	1	1	0.937297	0.538459	-0.0443009	0.824142	1	1	0.916925
P11586	C1TC_HUMAN	C-1-tetrahydrofolate synthase, cytoplasmic; C1-THF synthase; Epididymis secretory sperm binding protein {ECO:0000303|Ref.3}; Includes: Methylenetetrahydrofolate dehydrogenase; EC 1.5.1.5; Includes: Methenyltetrahydrofolate cyclohydrolase; EC 3.5.4.9; ...	31	15	36	76	89	102	76	94	108	92	44	34	21	32	22	73	105	90	63	104	59	91	49	73	0.121437	0.741609	1	1	0.888266	0.571497	0.281991	0.204515	1	1	0.401958	0.214851	0.00461207	0.977509	1	1	0.99223	0.566528	-0.246763	0.468625	1	1	0.70361
Q9Y2J2-2	E41L3_HUMAN	Band 4.1-like protein 3; 4.1B; Differentially expressed in adenocarcinoma ...	39	87	69	68	66	74	78	75	76	26	19	20	58	158	93	67	60	72	82	100	92	30	28	40	-0.671429	0.0355676	1	1	0.165883	0.106269	-0.2756	0.0890705	1	1	0.236431	0.126104	0.0738204	0.615064	1	1	0.790314	0.45126	-0.513786	0.0519959	1	1	0.190652
P62873	GBB1_HUMAN	Guanine nucleotide-binding protein G(I)/G(S)/G(T) subunit beta-1; ...	38	110	57	65	66	66	33	41	44	77	85	79	27	88	55	68	67	66	38	51	48	89	110	102	0.262793	0.437779	1	1	0.70208	0.447638	-0.232161	0.239244	1	1	0.444691	0.236691	-0.0189945	0.897668	1	1	0.950012	0.545497	-0.242175	0.15722	1	1	0.374159
Q13162	PRDX4_HUMAN	Peroxiredoxin-4; EC 1.11.1.24 {ECO:0000269|PubMed:21916849, ECO:0000269|PubMed:9388242}; ...	4	9	15	104	83	100	27	47	55	119	105	117	7	20	16	103	91	104	25	41	46	120	90	121	-0.626206	0.149587	1	1	0.414099	0.260658	0.187101	0.453638	1	1	0.650146	0.345785	-0.0442563	0.740045	1	1	0.867265	0.497351	0.121496	0.50403	1	1	0.731278
P68431	H31_HUMAN	Histone H3.1; Histone H3/a; Histone H3/b; Histone H3/c; Histone ...	77	149	138	29	33	38	74	108	90	59	55	42	68	111	120	21	20	31	36	79	90	29	40	20	0.276497	0.144391	1	1	0.404689	0.256153	0.391211	0.094207	1	1	0.24518	0.130938	0.483937	0.0491872	1	1	0.175355	0.0997825	0.888225	0.00374465	1	1	0.0321287
Q02878	RL6_HUMAN	60S ribosomal protein L6; Large ribosomal subunit protein eL6 ...	60	69	62	78	57	71	98	88	98	15	7	11	62	88	79	80	64	65	120	118	103	28	16	19	-0.269071	0.172629	1	1	0.439526	0.280206	-0.280652	0.0824233	1	1	0.225671	0.12004	-0.0108533	0.948373	1	1	0.984008	0.559083	-0.85433	0.0306212	1	1	0.138225
P05388	RLA0_HUMAN	60S acidic ribosomal protein P0; 60S ribosomal protein L10E; Large ribosomal subunit protein uL10 {ECO:0000303|PubMed:24524803};	62	71	67	75	62	68	97	102	88	19	17	16	48	77	89	74	73	85	113	86	95	28	21	20	-0.104907	0.56591	1	1	0.785378	0.504394	-0.0515369	0.739513	1	1	0.857485	0.459987	-0.168496	0.245803	1	1	0.474789	0.270208	-0.329529	0.235162	1	1	0.468609
P51149	RAB7A_HUMAN	Ras-related protein Rab-7a {ECO:0000305}; EC 3.6.5.2 {ECO:0000269|PubMed:20028791}; ...	6	12	14	102	91	91	36	46	47	100	105	89	7	15	12	106	67	128	72	53	71	106	80	95	-0.0947588	0.794241	1	1	0.924804	0.5882	-0.620254	0.0026528	1	1	0.0219165	0.0115922	-0.0738672	0.700002	1	1	0.843321	0.48345	0.143802	0.418769	1	1	0.653887
Q12931	TRAP1_HUMAN	Heat shock protein 75 kDa, mitochondrial; HSP 75; TNFR-associated ...	10	14	18	115	103	117	104	94	103	30	23	15	10	35	38	124	78	118	117	108	99	23	18	35	-0.990018	0.0135338	1	1	0.0897166	0.0570513	-0.123002	0.422106	1	1	0.620282	0.331728	0.0760945	0.641201	1	1	0.806551	0.461584	-0.0819089	0.789219	1	1	0.890641
Q9H3G5	CPVL_HUMAN	Probable serine carboxypeptidase CPVL; EC 3.4.16.-; Carboxypeptidase, ...	35	47	50	81	59	99	51	54	56	106	92	111	25	34	43	69	68	66	41	36	36	90	97	102	0.364673	0.0913002	1	1	0.311873	0.198677	0.493966	0.0120874	1	1	0.0634492	0.033518	0.245536	0.171414	1	1	0.380541	0.217482	0.175093	0.312169	1	1	0.552165
O75694	NU155_HUMAN	Nuclear pore complex protein Nup155; 155 kDa nucleoporin; Nucleoporin ...	90	142	145	28	33	44	65	72	82	13	9	5	135	127	208	27	30	30	77	59	81	18	6	15	-0.325392	0.11405	1	1	0.357348	0.226214	-0.00353569	0.982403	1	1	0.98635	0.530864	0.281307	0.202269	1	1	0.421896	0.240808	-0.451959	0.321188	1	1	0.557521
P21281	VATB2_HUMAN	V-type proton ATPase subunit B, brain isoform; V-ATPase subunit ...	59	112	57	38	46	34	45	40	37	74	74	59	73	133	116	57	49	49	49	63	72	56	74	72	-0.505323	0.0432114	1	1	0.191536	0.121896	-0.609596	0.00405245	1	1	0.0299432	0.0158483	-0.383476	0.0601798	1	1	0.201199	0.113931	0.113831	0.528397	1	1	0.751769
Q86VP6	CAND1_HUMAN	Cullin-associated NEDD8-dissociated protein 1; Cullin-associated ...	65	97	82	37	34	38	28	81	36	48	81	52	83	110	121	52	58	51	57	90	73	54	56	45	-0.371179	0.0384347	1	1	0.175156	0.112185	-0.618222	0.0398296	1	1	0.13638	0.0728224	-0.552727	0.00877981	1	1	0.0584275	0.0333843	0.302277	0.202508	1	1	0.433648
P62241	RS8_HUMAN	40S ribosomal protein S8; Small ribosomal subunit protein eS8 ...	48	46	52	78	57	84	100	85	89	46	13	20	40	47	51	79	75	90	94	97	84	58	35	52	0.0740041	0.730074	1	1	0.885463	0.567654	-0.0220272	0.890464	1	1	0.938339	0.506338	-0.145945	0.349752	1	1	0.579957	0.330717	-0.797573	0.0473307	1	1	0.17953
P22695	QCR2_HUMAN	Cytochrome b-c1 complex subunit 2, mitochondrial; Complex III ...			2	67	64	74	13	10	11	104	119	93		10	7	91	123	134	14	13	21	164	190	192	-3.09476	0.0213762	1	1	0.117622	0.0750681	-0.514271	0.127652	1	1	0.299082	0.159442	-0.753458	0.000353394	0.987735	0.937553	0.00690724	0.00395167	-0.710421	0.000464794	0.971419	0.910531	0.00734811
Q04637-8	IF4G1_HUMAN	Eukaryotic translation initiation factor 4 gamma 1; eIF-4-gamma ...	49	79	78	55	48	72	100	110	110	8	3	1	51	82	85	79	78	64	125	97	112	6	5	9	-0.0889798	0.617602	1	1	0.825312	0.526222	-0.0785477	0.584315	1	1	0.753238	0.402286	-0.326686	0.0815426	1	1	0.24048	0.137249	-0.65841	0.265193	1	1	0.502364
P15880	RS2_HUMAN	40S ribosomal protein S2; 40S ribosomal protein S4; Protein LLRep3; ...	33	49	48	71	64	77	96	81	103	43	16	22	31	43	49	72	85	77	107	102	104	47	32	54	0.0725573	0.708227	1	1	0.872681	0.560183	-0.177507	0.247811	1	1	0.452705	0.241705	-0.132439	0.358207	1	1	0.587552	0.335094	-0.636877	0.0716177	1	1	0.231831
P27635	RL10_HUMAN	60S ribosomal protein L10 {ECO:0000305}; Laminin receptor homolog; ...	63	77	76	72	63	72	92	83	100	13	2	3	47	73	91	93	64	81	123	79	96	15	6	20	0.0264923	0.881829	1	1	0.949299	0.613284	-0.132652	0.447429	1	1	0.643519	0.343037	-0.191325	0.255796	1	1	0.484055	0.276413	-1.10907	0.0813177	1	1	0.248835
Q9Y5B9	SP16H_HUMAN	FACT complex subunit SPT16; Chromatin-specific transcription elongation factor 140 kDa subunit; FACT 140 kDa subunit; FACTp140; Facilitates chromatin transcription complex subunit SPT16; hSPT16;	101	214	208	65	28	46	125	140	135	17	20	10	34	85	81	8	12	11	38	36	82	4	2	1	1.37951	6.59519e-05	0.147336	0.144435	0.00325809	0.00205073	1.34168	2.49897e-06	0.00710206	0.00698711	0.000151108	7.75121e-05	2.17475	3.88302e-05	0.10853	0.105657	0.00144707	0.000821268	2.82579	6.70756e-05	0.140188	0.135828	0.00212406
J3KTA4	J3KTA4_HUMAN	DEAD box protein 5 {ECO:0000256|ARBA:ARBA00013384}; EC 3.6.4.13 ...	50	77	80	54	67	73	117	113	128	11	7	8	25	73	86	45	68	65	115	85	118	7	11	14	0.162629	0.51065	1	1	0.748679	0.479712	0.154161	0.293193	1	1	0.499255	0.266068	0.134185	0.466703	1	1	0.67679	0.386521	-0.221004	0.571577	1	1	0.777861
Q15365	PCBP1_HUMAN	Poly(rC)-binding protein 1; Alpha-CP1; Heterogeneous nuclear ribonucleoprotein E1; hnRNP E1; Nucleic acid-binding protein SUB2.3;	94	129	122	39	46	52	62	87	83	26	36	34	87	85	114	34	48	36	63	66	79	17	17	19	0.263285	0.154231	1	1	0.415625	0.264551	0.14077	0.386706	1	1	0.591506	0.315285	0.225394	0.261978	1	1	0.49044	0.280147	0.935598	0.00215033	1	1	0.0225636
P53618	COPB_HUMAN	Coatomer subunit beta; Beta-coat protein; Beta-COP {ECO:0000303|PubMed:7982906, ...	40	100	82	61	59	58	100	110	107	2	1		48	78	99	80	60	57	115	96	118	1			-0.0266613	0.904321	1	1	0.957891	0.619241	-0.0703763	0.605479	1	1	0.768308	0.410871	-0.136313	0.44967	1	1	0.665692	0.37903
Q14008	CKAP5_HUMAN	Cytoskeleton-associated protein 5; Colonic and hepatic tumor overexpressed gene protein; Ch-TOG;	44	93	88	63	55	65	114	137	103	3	6	1	60	77	74	52	77	55	89	100	114			1	0.085386	0.680638	1	1	0.858934	0.550371	0.20766	0.17009	1	1	0.359135	0.19164	0.00214321	0.990647	1	1	0.99223	0.569804
P26599	PTBP1_HUMAN	Polypyrimidine tract-binding protein 1; PTB; 57 kDa RNA-binding ...	32	41	40	64	68	65	107	124	126	25	34	27	31	36	44	65	59	57	118	118	114	26	29	21	0.0184671	0.928001	1	1	0.971487	0.625316	0.0117976	0.931484	1	1	0.967926	0.517591	0.132211	0.390511	1	1	0.616306	0.350989	0.256893	0.292675	1	1	0.533666
Q02978	M2OM_HUMAN	Mitochondrial 2-oxoglutarate/malate carrier protein; OGCP; Solute ...	18	25	24	73	67	67	21	20	16	93	109	95	29	36	54	71	79	113	26	39	35	89	118	146	-0.836025	0.00322012	1	1	0.0391467	0.0249891	-0.827738	0.002966	1	1	0.0237447	0.0126288	-0.335427	0.0697376	1	1	0.218762	0.125009	-0.170649	0.367384	1	1	0.606982
O95782	AP2A1_HUMAN	AP-2 complex subunit alpha-1; 100 kDa coated vesicle protein A; Adaptor protein complex AP-2 subunit alpha-1; Adaptor-related protein complex 2 subunit alpha-1; Alpha-adaptin A; Alpha1-adaptin; Clathrin assembly protein complex 2 alpha-A large chain ...	49	128	73	46	42	38	48	71	61	32	34	21	74	129	124	66	55	53	70	79	93	28	28	18	-0.394659	0.10499	1	1	0.341907	0.215853	-0.443782	0.0151863	1	1	0.0730276	0.0389606	-0.455658	0.0232397	1	1	0.111991	0.06347	0.312046	0.254609	1	1	0.489092
Q5JRX3	PREP_HUMAN	Presequence protease, mitochondrial {ECO:0000305|PubMed:16849325}; ...	4	4	13	131	107	157	86	82	87	117	110	94		1	1	60	57	59	33	39	35	62	46	57	3.38502	0.00307801	1	1	0.0387516	0.0243857	1.23611	1.34784e-06	0.00383056	0.003778	9.57641e-05	5.11995e-05	1.17628	4.83331e-06	0.0135091	0.0133641	0.000435777	0.000245698	1.03866	8.61962e-05	0.18015	0.173858	0.00243446
P62081	RS7_HUMAN	40S ribosomal protein S7; Small ribosomal subunit protein eS7 ...	61	48	52	54	68	63	74	72	76	55	28	31	44	74	71	70	47	60	81	75	87	54	40	56	-0.238622	0.312637	1	1	0.5969	0.379533	-0.147168	0.323387	1	1	0.529416	0.282617	0.0737812	0.686493	1	1	0.834193	0.478585	-0.317373	0.253032	1	1	0.487159
O00116	ADAS_HUMAN	Alkyldihydroxyacetonephosphate synthase, peroxisomal; Alkyl-DHAP ...	4	4	9	86	108	107	83	104	74	46	47	49		8	3	98	106	104	72	71	63	62	52	78	0.620735	0.403309	1	1	0.673388	0.43059	0.324634	0.0722994	1	1	0.207132	0.110336	-0.0231615	0.865288	1	1	0.932696	0.536374	-0.35666	0.0998358	1	1	0.281495
O75955	FLOT1_HUMAN	Flotillin-1;	79	119	93	27	30	26	46	31	37	47	64	42	66	129	118	53	45	46	33	51	58	59	67	71	-0.112439	0.539336	1	1	0.763706	0.49237	-0.333629	0.148154	1	1	0.328949	0.175603	-0.78488	0.0016557	1	1	0.0188885	0.0106788	-0.286108	0.156529	1	1	0.373454
P35221	CTNA1_HUMAN	Catenin alpha-1; Alpha E-catenin; Cadherin-associated protein; ...	27	63	40	29	34	27	34	40	30	17	21	9	78	130	146	77	79	91	96	114	100	51	46	54	-1.45253	1.39222e-05	0.0311023	0.0307264	0.00108318	0.000691226	-1.59246	1.1114e-07	0.000315861	0.00031386	1.66242e-05	8.43331e-06	-1.44651	1.52545e-06	0.00426362	0.00423922	0.000243346	0.000132802	-1.60526	3.37289e-05	0.0704933	0.0689418	0.0014961
P62424	RL7A_HUMAN	60S ribosomal protein L7a; Large ribosomal subunit protein eL8 ...	61	64	83	70	63	75	81	79	93	12	4	5	58	71	79	76	70	73	92	67	97	28	13	16	-0.00729597	0.970137	1	1	0.994885	0.63566	-0.0337779	0.830209	1	1	0.909181	0.488824	-0.064342	0.653151	1	1	0.812804	0.466177	-1.36202	0.0106553	1	1	0.0698138
P46939	UTRO_HUMAN	Utrophin {ECO:0000305}; Dystrophin-related protein 1; DRP-1;	110	171	153	34	38	32	87	72	78			1	99	134	165	14	18	13	76	60	74				0.117631	0.452308	1	1	0.710088	0.4544	0.157726	0.338128	1	1	0.545835	0.290635	1.21859	0.000329181	0.920061	0.875292	0.00671577	0.00376612
P16435	NCPR_HUMAN	NADPH--cytochrome P450 reductase {ECO:0000255|HAMAP-Rule:MF_03212}; ...			1	88	95	93	41	52	59	107	119	70			1	98	70	96	61	57	55	109	68	88							-0.203472	0.267161	1	1	0.476032	0.252525	0.0741357	0.626238	1	1	0.798875	0.455722	0.238161	0.30434	1	1	0.546452
I3L0N3	I3L0N3_HUMAN	Vesicle-fusing ATPase {ECO:0000256|RuleBase:RU367045}; EC 3.6.4.6 ...	33	35	36	64	48	63	78	67	72	20	11	13	67	62	84	101	83	91	130	90	122	26	14	15	-1.04157	0.000544171	1	1	0.0127349	0.00809841	-0.673073	0.000649372	1	1	0.00767831	0.00401502	-0.642071	0.00118709	1	1	0.0149456	0.00846696	-0.243372	0.494448	1	1	0.723938
P50454	SERPH_HUMAN	Serpin H1; 47 kDa heat shock protein; Arsenic-transactivated protein 3; AsTP3; Cell proliferation-inducing gene 14 protein; Collagen-binding protein; Colligin; Rheumatoid arthritis-related antigen RA-A47; Flags: Precursor;	15	15	18	42	45	54	37	43	52	40	22	22	25	33	44	114	130	118	84	97	99	90	76	107	-1.09476	0.000776868	1	1	0.0152329	0.00978663	-1.10166	4.8088e-06	0.0136666	0.0133829	0.000227777	0.000115693	-1.35029	7.27505e-07	0.00203338	0.0020261	0.000176071	9.79082e-05	-1.62188	2.22487e-05	0.0464997	0.0456098	0.00113414
C9J9K3	C9J9K3_HUMAN	40S ribosomal protein SA {ECO:0000313|Ensembl:ENSP00000410848}; ...	12	21	23	59	63	90	50	76	75	102	49	61	8	21	18	81	82	73	46	61	59	120	76	94	0.24547	0.426722	1	1	0.694171	0.442328	0.259241	0.176955	1	1	0.36816	0.19644	-0.144717	0.397856	1	1	0.620194	0.354513	-0.373433	0.18934	1	1	0.416988
Q12906-7	ILF3_HUMAN	Interleukin enhancer-binding factor 3; Double-stranded RNA-binding ...	23	36	35	38	59	46	51	55	88	91	97	97	14	39	37	50	76	43	37	78	73	75	95	83	0.0554398	0.830555	1	1	0.935746	0.598984	0.0285525	0.907957	1	1	0.950779	0.511201	-0.231003	0.366339	1	1	0.593659	0.339216	0.25038	0.15319	1	1	0.368934
P63241	IF5A1_HUMAN	Eukaryotic translation initiation factor 5A-1; eIF-5A-1; eIF-5A1; ...	27	32	32	68	66	82	83	91	114	33	35	27	16	36	32	76	77	80	89	93	102	38	54	33	0.108181	0.655743	1	1	0.848251	0.541134	0.00340636	0.982002	1	1	0.98635	0.530762	-0.0992933	0.479882	1	1	0.686577	0.39214	-0.317373	0.203899	1	1	0.435736
Q15233	NONO_HUMAN	Non-POU domain-containing octamer-binding protein; NonO protein; ...	18	30	49	57	88	78	125	122	120	5	2	1	7	34	45	68	87	79	107	121	142	7	8	12	0.166352	0.671611	1	1	0.855329	0.547065	-0.0285167	0.83252	1	1	0.910709	0.489519	-0.0594595	0.742577	1	1	0.868637	0.498204	-1.67633	0.00836401	1	1	0.0596614
O14654	IRS4_HUMAN	Insulin receptor substrate 4; IRS-4; 160 kDa phosphotyrosine protein; py160; Phosphoprotein of 160 kDa; pp160;		3											221	215	285	62	61	66	150	134	175	14	12	14	-7.91619	1.85251e-09	4.1385e-06	4.13664e-06	2.06925e-06	1.32981e-06	-16	3.24737e-14	9.22901e-11	9.22901e-11	9.22901e-11	4.94013e-11	-16	1.42502e-09	3.98294e-06	3.98009e-06	1.32765e-06	7.59553e-07	-16	8.86469e-06	0.0185272	0.0183056	0.000709217
Q9UJS0	CMC2_HUMAN	Calcium-binding mitochondrial carrier protein Aralar2; Citrin; ...	6	14	9	76	83	103	16	15	16	129	141	112	7	20	27	64	84	90	23	23	22	100	109	115	-0.904202	0.0320952	1	1	0.155871	0.0988505	-0.549646	0.0589011	1	1	0.179418	0.0960395	0.148611	0.35537	1	1	0.584614	0.333636	0.316135	0.0568523	1	1	0.202201
P15311	EZRI_HUMAN	Ezrin; Cytovillin; Villin-2; p81;	22	27	29	89	100	99	34	48	52	147	156	111	14	24	22	51	42	53	22	29	19	67	75	69	0.371216	0.158496	1	1	0.419441	0.268019	0.920035	0.00100108	1	1	0.0104215	0.00557848	0.990106	1.80804e-05	0.0505348	0.0495584	0.000918814	0.000525658	1.05094	4.53281e-05	0.0947358	0.0922427	0.00168363
K7ELL7	K7ELL7_HUMAN	Glucosidase 2 subunit beta {ECO:0000256|ARBA:ARBA00022387}; Glucosidase ...			1	81	71	79	1	9	24	143	149	144		3		85	74	78	1	5	4	145	148	153							1.74876	0.0286696	1	1	0.111626	0.0593243	-0.0269889	0.845697	1	1	0.923691	0.530675	0.0458402	0.752973	1	1	0.871428
Q9H9B4	SFXN1_HUMAN	Sideroflexin-1 {ECO:0000250|UniProtKB:Q99JR1};	5	5	8	73	74	78	9	14	14	113	129	87	7	23	19	74	75	104	13	28	28	135	137	137	-1.45208	0.00394937	1	1	0.0447862	0.0281753	-0.915843	0.00966612	1	1	0.0535499	0.0286644	-0.159207	0.303542	1	1	0.536317	0.30502	-0.235457	0.167637	1	1	0.389291
P30153	2AAA_HUMAN	Serine/threonine-protein phosphatase 2A 65 kDa regulatory subunit ...	51	80	76	47	52	58	73	86	81	21	32	12	61	94	94	55	49	54	75	95	72	25	26	20	-0.273811	0.129636	1	1	0.383698	0.242426	-0.0287442	0.866387	1	1	0.926363	0.499486	0.000845331	0.995936	1	1	0.996292	0.571108	-0.0488235	0.875022	1	1	0.946656
P23246	SFPQ_HUMAN	Splicing factor, proline- and glutamine-rich; 100 kDa DNA-pairing ...	18	25	41	43	63	81	106	115	116	19	18	13	6	34	49	75	88	96	97	95	116	17	22	29	-0.090712	0.824516	1	1	0.93501	0.59723	0.113047	0.400794	1	1	0.603633	0.321966	-0.459908	0.0293049	1	1	0.128641	0.0734555	-0.365051	0.196947	1	1	0.425666
E7ESP9	E7ESP9_HUMAN	160 kDa neurofilament protein {ECO:0000256|ARBA:ARBA00018291}; ...	307	366	319	17	32	11	112	98	91	4	9	6		2											8.9469	2.11889e-10	4.73361e-07	4.73361e-07	4.73361e-07	3.04207e-07	16	1.02786e-12	2.92117e-09	2.91912e-09	9.73725e-10	5.21218e-10	16	1.21237e-05	0.0338856	0.0333764	0.000788038	0.000427571	16	0.000202206	0.422611	0.403402	0.00435682
P09651	ROA1_HUMAN	Heterogeneous nuclear ribonucleoprotein A1; hnRNP A1; Helix-destabilizing ...	26	52	57	32	53	50	131	150	174	20	22	15	18	45	37	34	50	48	84	112	103	12	18	20	0.425663	0.12654	1	1	0.380986	0.239355	0.58895	0.00112548	1	1	0.0114237	0.00611397	0.0424268	0.848115	1	1	0.924164	0.531386	0.26759	0.356511	1	1	0.597041
Q13263	TIF1B_HUMAN	Transcription intermediary factor 1-beta; TIF1-beta; E3 SUMO-protein ...	38	68	86	31	47	38	76	104	116	5	8	12	60	66	93	45	62	59	87	91	127	4	9	16	-0.197121	0.384529	1	1	0.658902	0.420653	-0.0599836	0.715418	1	1	0.841563	0.45177	-0.507053	0.024884	1	1	0.11659	0.0661379	-0.135569	0.780918	1	1	0.886302
O75306	NDUS2_HUMAN	NADH dehydrogenase iron-sulfur protein 2, mitochondrial; EC 7.1.1.2 {ECO:0000269|PubMed:22036843, ECO:0000269|PubMed:30922174}; Complex I-49kD; CI-49kD; NADH-ubiquinone oxidoreductase 49 kDa subunit; Flags: Precursor;	5	5	8	96	88	102	55	54	41	68	94	67	2	8	4	67	80	126	34	52	74	52	79	87	0.355274	0.504364	1	1	0.744712	0.476972	-0.109881	0.623298	1	1	0.780015	0.417909	0.0771195	0.682852	1	1	0.833061	0.477258	0.149575	0.480283	1	1	0.712414
P09622	DLDH_HUMAN	Dihydrolipoyl dehydrogenase, mitochondrial; EC 1.8.1.4 {ECO:0000269|PubMed:15712224, ...	1		1	118	74	85	12	15	11	155	127	141		3	1	55	64	59	8	16	19	115	148	117							-0.195109	0.551273	1	1	0.726341	0.388373	0.648014	0.00467928	1	1	0.0397525	0.0224284	0.233214	0.19108	1	1	0.419493
P31930	QCR1_HUMAN	Cytochrome b-c1 complex subunit 1, mitochondrial; Complex III ...		1	1	60	48	77	15	10	10	85	111	70		9	6	79	84	107	12	11	20	139	186	173	-2.91419	0.0210414	1	1	0.116641	0.0743081	-0.313753	0.351647	1	1	0.55778	0.297759	-0.535429	0.00731808	1	1	0.0531435	0.0299565	-0.826164	0.00056495	1	1	0.00868195
P48047	ATPO_HUMAN	ATP synthase subunit O, mitochondrial {ECO:0000305}; ATP synthase ...	3	1	5	78	60	75	13	10	13	105	122	86	2	3	4	80	70	97	16	18	21	129	159	143	-0.00729597	0.991619	1	1	0.994885	0.640717	-0.628206	0.0557868	1	1	0.173519	0.0925957	-0.203652	0.204612	1	1	0.425831	0.242463	-0.382969	0.0352997	1	1	0.151803
O75131	CPNE3_HUMAN	Copine-3 {ECO:0000305}; Copine III {ECO:0000303|PubMed:11041869, ...	11	8	12	45	45	53	16	20	17	59	75	53	11	19	23	76	98	131	36	30	28	118	166	163	-0.78102	0.0314856	1	1	0.153578	0.0975381	-0.84344	0.00293253	1	1	0.0235431	0.0125206	-1.08279	9.88032e-05	0.276155	0.266275	0.00273421	0.00155673	-1.17868	3.65077e-05	0.0763011	0.0744757	0.0014961
P18124	RL7_HUMAN	60S ribosomal protein L7; Large ribosomal subunit protein uL30 ...	60	63	74	64	56	60	74	70	83	10	6	4	54	75	77	65	65	44	106	75	86	14	10	17	-0.0717447	0.702408	1	1	0.87117	0.55815	-0.250919	0.149395	1	1	0.330854	0.176539	0.0589149	0.756606	1	1	0.875673	0.502883	-0.957068	0.0273986	1	1	0.128105
Q96AG4	LRC59_HUMAN	Leucine-rich repeat-containing protein 59; Ribosome-binding protein ...	8	17	23	74	64	67	24	19	22	107	114	96	7	55	24	74	43	83	31	24	31	101	86	111	-0.848598	0.119421	1	1	0.36546	0.232017	-0.420668	0.0925964	1	1	0.242767	0.129442	0.0456292	0.822715	1	1	0.913508	0.523807	0.167726	0.319886	1	1	0.556285
Q99714	HCD2_HUMAN	3-hydroxyacyl-CoA dehydrogenase type-2; EC 1.1.1.35 {ECO:0000269|PubMed:10600649, ...	19	24	36	113	85	95	101	82	79	53	43	43	10	18	22	59	55	67	65	61	75	30	35	25	0.652629	0.040444	1	1	0.181066	0.116233	0.3656	0.0372446	1	1	0.130036	0.0695854	0.704916	0.000545992	1	1	0.00934915	0.00523598	0.705644	0.00644851	1	1	0.0488311
Q86UE4	LYRIC_HUMAN	Protein LYRIC; 3D3/LYRIC; Astrocyte elevated gene-1 protein; AEG-1; Lysine-rich CEACAM1 co-isolated protein; Metadherin; Metastasis adhesion protein;	12	44	38	58	66	66	30	27	35	58	63	74	15	111	47	70	48	71	43	40	68	63	74	72	-0.887335	0.0987172	1	1	0.330141	0.208224	-0.731614	0.00276509	1	1	0.0226467	0.0119701	0.0176185	0.918479	1	1	0.960806	0.551173	-0.021473	0.908772	1	1	0.952163
P28331	NDUS1_HUMAN	NADH-ubiquinone oxidoreductase 75 kDa subunit, mitochondrial; ...	4	5	5	86	88	103	66	92	61	33	55	46	1	9	3	76	85	108	65	88	109	17	47	38	0.0996192	0.874842	1	1	0.949299	0.611396	-0.275407	0.153482	1	1	0.336053	0.179583	0.0522851	0.718597	1	1	0.852857	0.489999	0.47222	0.140881	1	1	0.347774
Q9NYU2	UGGG1_HUMAN	UDP-glucose:glycoprotein glucosyltransferase 1; UGT1; hUGT1; EC 2.4.1.- {ECO:0000269|PubMed:24415556}; UDP--Glc:glycoprotein glucosyltransferase; UDP-glucose ceramide glucosyltransferase-like 1; Flags: Precursor;		2		82	70	90	43	57	60	59	66	50		3	4	85	78	80	50	64	57	89	72	127							-0.112696	0.540173	1	1	0.718041	0.383552	0.00405606	0.976583	1	1	0.99223	0.566295	-0.640158	0.0131744	1	1	0.0817467
Q13283	G3BP1_HUMAN	Ras GTPase-activating protein-binding protein 1; G3BP-1; EC 3.6.4.12 ...	10	20	19	73	59	83	84	109	112	6	7	3	10	31	23	83	85	74	126	94	146	9	8	13	-0.392586	0.242955	1	1	0.517408	0.332084	-0.279806	0.0828595	1	1	0.226397	0.120439	-0.160665	0.308286	1	1	0.540982	0.307806	-0.828335	0.0817784	1	1	0.249409
Q8N1F7	NUP93_HUMAN	Nuclear pore complex protein Nup93; 93 kDa nucleoporin; Nucleoporin ...	95	133	144	6	7	6	49	66	53		1		175	143	181	7	5	3	75	56	77				-0.431033	0.0627428	1	1	0.247209	0.157101	-0.324894	0.0719869	1	1	0.206445	0.110022	0.351042	0.492921	1	1	0.695932	0.397554
P50570-4	DYN2_HUMAN	Dynamin-2; EC 3.6.5.5;	32	80	69	100	87	87	114	106	115				26	43	48	51	68	51	76	61	64				0.622185	0.0218983	1	1	0.119319	0.0762361	0.720194	0.000207127	0.588655	0.549715	0.00311458	0.00166286	0.698646	0.00101711	1	1	0.0135373	0.00769201
Q02809	PLOD1_HUMAN	Procollagen-lysine,2-oxoglutarate 5-dioxygenase 1; EC 1.14.11.4 ...	17	35	54	76	77	78	39	59	68	58	79	54	11	10	36	70	67	67	41	40	54	59	55	68	0.887734	0.0520488	1	1	0.217747	0.13887	0.281452	0.171359	1	1	0.361547	0.192538	0.189329	0.196321	1	1	0.41538	0.236538	0.14819	0.450297	1	1	0.686449
O60716-3	CTND1_HUMAN	Catenin delta-1; Cadherin-associated Src substrate; CAS; p120 ...	49	80	73	42	52	39	53	62	53	6	6	4	67	109	115	54	69	49	72	72	86	16	23	21	-0.53396	0.00812645	1	1	0.0680081	0.0426602	-0.469944	0.0070829	1	1	0.0429203	0.0229547	-0.360977	0.0960537	1	1	0.263869	0.150604	-1.82833	0.000309409	0.646664	0.610154	0.00543415
A5YKK6	CNOT1_HUMAN	CCR4-NOT transcription complex subunit 1; CCR4-associated factor ...	41	81	61	41	47	44	73	81	63	1	4	1	61	84	89	55	73	39	110	109	110	2	1		-0.361961	0.073248	1	1	0.270921	0.17295	-0.617164	0.000696402	1	1	0.0079167	0.00422663	-0.329305	0.178318	1	1	0.39244	0.222964
P20020	AT2B1_HUMAN	Plasma membrane calcium-transporting ATPase 1 {ECO:0000305}; EC 7.2.2.10 {ECO:0000305|PubMed:30190470}; Plasma membrane calcium ATPase isoform 1 {ECO:0000303|PubMed:8396145}; PMCA1 {ECO:0000303|PubMed:8396145}; Plasma membrane calcium pump isoform 1;		3	1	67	91	80	62	82	75	43	50	43		2	2	70	119	95	71	85	85	38	54	50							-0.154874	0.334522	1	1	0.542026	0.288698	-0.244924	0.23321	1	1	0.460652	0.262075	0.0162715	0.934434	1	1	0.962053
Q8TEM1	PO210_HUMAN	Nuclear pore membrane glycoprotein 210; Nuclear pore protein gp210; Nuclear envelope pore membrane protein POM 210; POM210; Nucleoporin Nup210; Pore membrane protein of 210 kDa; Flags: Precursor;	22	25	29	27	36	40	20	19	24	17	24	21	114	99	139	76	83	79	92	66	108	38	35	34	-2.2188	1.46676e-06	0.00327674	0.00325914	0.000245602	0.000153629	-2.09477	1.56743e-08	4.45464e-05	4.4374e-05	3.7122e-06	1.96339e-06	-1.19831	9.903e-06	0.0276789	0.0273026	0.000709715	0.000384344	-0.708715	0.00856699	1	1	0.0603701
A0A286YF22	A0A286YF22_HUMAN	D-3-phosphoglycerate dehydrogenase {ECO:0000256|ARBA:ARBA00021582, ...	69	97	90	36	45	43	58	90	59	17	20	24	63	86	94	38	52	34	47	72	83	18	14	17	0.0678915	0.6783	1	1	0.858934	0.54952	0.018504	0.92809	1	1	0.965105	0.516679	0.0100053	0.96215	1	1	0.99223	0.562635	0.394583	0.177777	1	1	0.403424
Q8WUM4	PDC6I_HUMAN	Programmed cell death 6-interacting protein; PDCD6-interacting ...	62	111	82	49	30	53	49	68	70	18	18	18	65	81	85	44	50	47	53	47	58	30	30	38	0.135308	0.467009	1	1	0.71902	0.461005	0.226342	0.20268	1	1	0.400011	0.213667	-0.0851519	0.670502	1	1	0.824847	0.472707	-0.781267	0.00671439	1	1	0.0502978
Q9P258	RCC2_HUMAN	Protein RCC2; RCC1-like protein TD-60 {ECO:0000303|PubMed:12919680}; ...	40	41	51	69	72	63	47	62	68	79	117	102	33	32	28	32	38	24	28	37	45	43	57	46	0.497939	0.0743285	1	1	0.272834	0.174478	0.669474	0.00306494	1	1	0.0243994	0.0129453	1.12784	8.17825e-05	0.228582	0.221058	0.00245787	0.00135671	1.1079	0.000157738	0.329672	0.315634	0.00362385
Q5JRA6	TGO1_HUMAN	Transport and Golgi organization protein 1 homolog {ECO:0000305}; ...	9	17	8	110	106	129	93	93	110	16	8	1	3	11	21	90	91	106	79	59	70	10	3	9	-0.0491161	0.915029	1	1	0.962459	0.622012	0.492242	0.00597193	1	1	0.0381398	0.0204156	0.275551	0.0437666	1	1	0.165308	0.0933861	0.26298	0.682803	1	1	0.843913
P13797	PLST_HUMAN	Plastin-3; T-plastin;	14	30	25	43	31	58	20	33	34	56	64	48	61	76	84	68	60	79	39	46	38	85	89	70	-1.68667	4.43289e-06	0.00990308	0.00982329	0.000521215	0.000316314	-0.516343	0.0309079	1	1	0.116654	0.0621583	-0.639088	0.00552349	1	1	0.044561	0.0251022	-0.459864	0.0300329	1	1	0.136454
P05556	ITB1_HUMAN	Integrin beta-1 {ECO:0000305}; Fibronectin receptor subunit beta; ...				51	85	80	10	12	14	77	86	106		1	1	83	105	98	15	21	26	103	138	131							-0.801043	0.0152751	1	1	0.0733308	0.0391103	-0.394979	0.0497703	1	1	0.176086	0.100544	-0.389141	0.0582573	1	1	0.205325
P68032	ACTC_HUMAN	Actin, alpha cardiac muscle 1; Alpha-cardiac actin; Contains: ...	64	91	75	14	19	31	51	44	44	33	41	35	86	82	96	24	32	27	59	54	92	34	51	52	-0.2062	0.305124	1	1	0.590682	0.374828	-0.577311	0.00747147	1	1	0.0449871	0.023878	-0.365034	0.194443	1	1	0.415005	0.235169	-0.251292	0.258681	1	1	0.494641
P41252	SYIC_HUMAN	Isoleucine--tRNA ligase, cytoplasmic; EC 6.1.1.5 {ECO:0000269|PubMed:8052601}; ...	45	48	49	58	59	54	88	117	107	3			29	43	28	60	70	60	100	91	104	3	3	8	0.498595	0.0621557	1	1	0.246635	0.156158	0.0640596	0.654563	1	1	0.799428	0.429861	-0.141998	0.375317	1	1	0.602313	0.343671	-2.14384	0.0406809	1	1	0.165632
P14923	PLAK_HUMAN	Junction plakoglobin; Catenin gamma; Desmoplakin III; Desmoplakin-3; ...	44	101	50	26	20	11	37	43	37	9	12	4	62	141	123	53	51	49	65	79	82	33	46	42	-0.748694	0.0116255	1	1	0.0806564	0.0518341	-0.966586	2.88221e-05	0.0819124	0.0789149	0.000780118	0.000416035	-1.41449	8.6576e-05	0.24198	0.233842	0.00252363	0.00141213	-2.19645	9.16213e-06	0.0191489	0.0189106	0.000709217
P62906	RL10A_HUMAN	60S ribosomal protein L10a; CSA-19; Large ribosomal subunit protein ...	50	49	57	52	43	59	74	69	69	20	15	14	41	58	59	62	61	61	80	71	93	35	10	15	-0.0256745	0.898923	1	1	0.956283	0.617828	-0.219588	0.15917	1	1	0.343451	0.18372	-0.24677	0.142294	1	1	0.340799	0.193695	-0.213625	0.623451	1	1	0.808822
P61224	RAP1B_HUMAN	Ras-related protein Rap-1b; EC 3.6.5.2 {ECO:0000269|PubMed:18309292}; ...	11	23	11	66	89	95	38	35	31	104	110	90	6	13	6	66	59	52	41	39	42	63	58	61	0.840701	0.0617075	1	1	0.24573	0.155435	-0.247069	0.216063	1	1	0.416587	0.222375	0.508184	0.0127011	1	1	0.0738037	0.04213	0.818689	0.000308786	0.645363	0.609235	0.00543415
P62244	RS15A_HUMAN	40S ribosomal protein S15a; Small ribosomal subunit protein uS8 ...	46	41	41	56	50	54	79	84	77	32	11	9	38	45	52	69	56	61	78	70	64	46	27	20	-0.0841116	0.711683	1	1	0.875013	0.561382	0.162199	0.322083	1	1	0.527889	0.281895	-0.207225	0.2067	1	1	0.427628	0.243924	-0.760163	0.112581	1	1	0.302823
P42166	LAP2A_HUMAN	Lamina-associated polypeptide 2, isoform alpha; Thymopoietin isoform alpha; TP alpha; Thymopoietin-related peptide isoform alpha; TPRP isoform alpha; Contains: Thymopoietin; TP; Splenin; Contains: Thymopentin; TP5;	56	79	70	83	69	73	97	96	88	10	14	10	39	49	61	33	42	34	53	49	62	11	13	14	0.453016	0.0241834	1	1	0.127177	0.0811196	0.760103	0.000112448	0.319576	0.302259	0.00204459	0.00106083	1.0556	3.83681e-05	0.107239	0.104438	0.00144707	0.000815998	-0.0819089	0.81387	1	1	0.910408
Q9P2E9	RRBP1_HUMAN	Ribosome-binding protein 1; 180 kDa ribosome receptor homolog; ...	1	1	4	72	71	104	53	41	56	64	50	69			1	67	71	89	56	38	55	64	79	94							-0.00712135	0.970863	1	1	0.98635	0.52792	0.131824	0.43395	1	1	0.655971	0.371876	-0.294488	0.171185	1	1	0.396209
P58107	EPIPL_HUMAN	Epiplakin {ECO:0000303|PubMed:11278896}; 450 kDa epidermal antigen; ...	74	105	82	24	15	18	49	63	45	1	2	1	88	113	166	27	42	43	62	84	86	5	2	3	-0.499026	0.01625	1	1	0.100007	0.0635665	-0.580132	0.00481855	1	1	0.0337298	0.0178203	-0.96446	0.00194184	1	1	0.0211184	0.0119529
Q14152	EIF3A_HUMAN	Eukaryotic translation initiation factor 3 subunit A {ECO:0000255|HAMAP-Rule:MF_03000}; ...	13	34	28	48	29	52	111	111	130	16	2	1	16	34	30	54	81	62	101	84	95	20	8	28	-0.100405	0.721025	1	1	0.881964	0.564591	0.313377	0.0413733	1	1	0.140314	0.0749	-0.600819	0.0164788	1	1	0.0901417	0.0507574	-1.48087	0.0422073	1	1	0.169641
P61313	RL15_HUMAN	60S ribosomal protein L15; Large ribosomal subunit protein eL15 ...	46	54	65	63	46	57	71	72	73	9	4	3	43	59	58	69	46	66	80	86	81	13	6	14	0.0370982	0.849523	1	1	0.943437	0.604396	-0.210251	0.179867	1	1	0.372582	0.198433	-0.114801	0.541942	1	1	0.735354	0.420152	-0.965838	0.0612495	1	1	0.210892
O95573	ACSL3_HUMAN	Long-chain-fatty-acid--CoA ligase 3 {ECO:0000305}; EC 6.2.1.3 ...	10	22	21	63	75	73	65	65	53	5	2		25	35	51	99	106	120	95	66	115	7	5	5	-1.07379	0.00133619	1	1	0.0222764	0.0142858	-0.609596	0.00324173	1	1	0.0253105	0.0134986	-0.613191	0.00062709	1	1	0.0099357	0.00567354	-1.20155	0.0987929	1	1	0.280938
P28288	ABCD3_HUMAN	ATP-binding cassette sub-family D member 3; 70 kDa peroxisomal ...	38	62	56	55	68	69	83	69	65	3	6	2	55	50	80	65	57	72	73	49	87	4	4	5	-0.253275	0.250143	1	1	0.524018	0.336675	0.0374206	0.840231	1	1	0.912516	0.491823	-0.00494501	0.974603	1	1	0.99223	0.565797	-0.162452	0.787776	1	1	0.890455
Q96QK1	VPS35_HUMAN	Vacuolar protein sorting-associated protein 35; hVPS35; Maternal-embryonic ...	13	14	15	87	66	64	105	87	76	39	22	17	29	40	35	67	46	54	78	67	89	33	15	17	-1.31542	0.000241677	0.539906	0.522988	0.00760431	0.00479997	0.178953	0.29092	1	1	0.497171	0.264929	0.387852	0.062395	1	1	0.204277	0.116576	0.34159	0.374217	1	1	0.612844
P62753	RS6_HUMAN	40S ribosomal protein S6 {ECO:0000303|PubMed:29563586}; Phosphoprotein ...	34	38	37	48	43	61	79	71	74	27	15	15	31	48	52	56	61	63	79	79	77	46	14	26	-0.272535	0.196582	1	1	0.468905	0.299262	-0.0859335	0.581154	1	1	0.750691	0.400983	-0.23392	0.165807	1	1	0.373132	0.21291	-0.514819	0.234951	1	1	0.468609
P61619	S61A1_HUMAN	Protein transport protein Sec61 subunit alpha isoform 1; Sec61 ...	7	6	10	74	76	70	24	31	26	103	99	75	9	8	5	75	49	88	30	31	32	91	78	77	0.0568344	0.903837	1	1	0.957891	0.619114	-0.21608	0.337731	1	1	0.54567	0.290423	0.0634446	0.735769	1	1	0.864065	0.495902	0.249783	0.183985	1	1	0.408318
O75643	U520_HUMAN	U5 small nuclear ribonucleoprotein 200 kDa helicase; EC 3.6.4.13 ...	61	60	74	30	21	27	110	127	113	1			30	64	83	18	33	24	91	89	113	1	1		0.132429	0.570853	1	1	0.787699	0.506568	0.239683	0.0921233	1	1	0.242005	0.128999	0.0665889	0.794471	1	1	0.899007	0.515088
Q9UJZ1	STML2_HUMAN	Stomatin-like protein 2, mitochondrial; SLP-2; EPB72-like protein ...	19	16	11	56	61	50	30	26	28	70	74	70	17	31	30	54	65	76	40	51	59	64	87	85	-0.769136	0.0254719	1	1	0.130514	0.0837702	-0.853273	0.000452511	1	1	0.00576698	0.00304806	-0.213621	0.223444	1	1	0.448487	0.255514	-0.0626203	0.722219	1	1	0.869865
A0A590UJG2	A0A590UJG2_HUMAN	Microtubule-actin cross-linking factor 1, isoforms 1/2/3/5 {ECO:0000313|Ensembl:ENSP00000499399}; ...	63	126	66	15	9	10	43	47	26				119	166	159	15	37	15	82	90	80		1		-0.807358	0.00207283	1	1	0.0312886	0.0192724	-1.13607	2.73662e-05	0.0777748	0.0750108	0.00075869	0.000401797	-0.968621	0.0366206	1	1	0.148791	0.0843376
Q9NSE4	SYIM_HUMAN	Isoleucine--tRNA ligase, mitochondrial; EC 6.1.1.5; Isoleucyl-tRNA ...	11	6	9	127	105	136	106	125	106	8	7	4			7	62	74	59	59	58	76	5	6	13	1.88579	0.0374173	1	1	0.172351	0.110117	0.787376	5.46303e-05	0.155259	0.148048	0.00116194	0.000616526	0.926237	3.59462e-05	0.10047	0.0978816	0.0013763	0.000787387	-0.258479	0.570113	1	1	0.777765
P19367	HXK1_HUMAN	Hexokinase-1 {ECO:0000305}; EC 2.7.1.1 {ECO:0000269|PubMed:1637300}; ...	25	18	31	77	96	96	95	121	89	2	6	4	1	14	24	58	74	85	75	68	103		4	3	0.916755	0.0712852	1	1	0.268552	0.170127	0.293379	0.0846022	1	1	0.228338	0.122014	0.319916	0.0644499	1	1	0.208492	0.118994	0.856163	0.267562	1	1	0.504446
P24752	THIL_HUMAN	Acetyl-CoA acetyltransferase, mitochondrial; EC 2.3.1.9 {ECO:0000255|PROSITE-ProRule:PRU10020, ...	23	17	25	97	76	90	85	88	67	11	7	7	18	21	46	69	81	68	80	70	80	11	12	11	-0.394319	0.249567	1	1	0.523997	0.336312	0.044629	0.780804	1	1	0.881541	0.473509	0.28074	0.0816512	1	1	0.24048	0.137355	-0.365051	0.353201	1	1	0.592924
O95202	LETM1_HUMAN	Mitochondrial proton/calcium exchanger protein {ECO:0000305}; ...	1	5	1	65	73	70	30	51	31	75	102	58	2	7	4	69	51	84	29	42	55	74	88	93	-0.900381	0.222897	1	1	0.496028	0.318485	-0.186697	0.436971	1	1	0.634579	0.3384	0.0380197	0.82768	1	1	0.915279	0.525308	-0.0392807	0.843542	1	1	0.927408
Q12905	ILF2_HUMAN	Interleukin enhancer-binding factor 2; Nuclear factor of activated ...	37	44	44	37	37	45	39	64	72	63	70	74	17	31	31	40	42	38	33	61	70	55	56	57	0.654708	0.00977326	1	1	0.0732125	0.0468401	0.0768876	0.747217	1	1	0.862547	0.462562	-0.0020675	0.991342	1	1	0.99223	0.569975	0.379725	0.0526522	1	1	0.192383
P62269	RS18_HUMAN	40S ribosomal protein S18; Ke-3; Ke3; Small ribosomal subunit ...	45	31	27	55	45	52	73	62	60	45	13	16	49	32	35	62	44	53	81	65	69	73	28	41	-0.178776	0.631931	1	1	0.836252	0.531937	-0.157634	0.365522	1	1	0.571719	0.304855	-0.0549501	0.755806	1	1	0.875457	0.502619	-0.861738	0.0783569	1	1	0.244427
Q14254	FLOT2_HUMAN	Flotillin-2; Epidermal surface antigen; ESA; Membrane component ...	64	101	70	22	16	23	32	29	28	30	32	25	56	110	92	40	32	48	44	49	48	56	49	50	-0.142006	0.485474	1	1	0.731874	0.468983	-0.680589	0.00259143	1	1	0.0216613	0.0113827	-0.966148	0.000872751	1	1	0.0124456	0.00702617	-0.754625	0.00267439	1	1	0.0255227
Q92820	GGH_HUMAN	Gamma-glutamyl hydrolase; EC 3.4.19.9; Conjugase; GH; Gamma-Glu-X ...	10	13	12	58	45	68	7	8	4	97	103	105	5	11	12	77	68	62	9	9	8	112	129	110	0.314632	0.405341	1	1	0.674178	0.431636	-0.469284	0.293396	1	1	0.499301	0.266169	-0.265629	0.14495	1	1	0.344115	0.195865	-0.124106	0.451772	1	1	0.687693
P00387	NB5R3_HUMAN	NADH-cytochrome b5 reductase 3; B5R; Cytochrome b5 reductase; ...	3	6	4	64	80	73	43	58	77	32	34	11	1	6		78	100	90	68	59	64	61	41	89	0.885789	0.297688	1	1	0.584903	0.370059	-0.118467	0.54066	1	1	0.718353	0.383765	-0.294533	0.0771376	1	1	0.234858	0.132861	-1.23209	0.0036722	1	1	0.0321125
Q92499	DDX1_HUMAN	ATP-dependent RNA helicase DDX1; EC 3.6.4.13 {ECO:0000269|PubMed:21589879}; ...	46	52	55	57	53	58	86	92	92	1			23	58	50	42	69	43	91	79	87	1	1		0.216669	0.356294	1	1	0.63101	0.404819	0.0544195	0.706233	1	1	0.835503	0.448572	0.135536	0.518989	1	1	0.716333	0.409647
P62917	RL8_HUMAN	60S ribosomal protein L8; Large ribosomal subunit protein uL2 ...	47	60	51	46	46	54	59	66	78	16	8	8	33	55	69	49	60	59	76	62	77	25	17	15	0.00186403	0.992447	1	1	0.994885	0.64091	-0.0996284	0.539999	1	1	0.718041	0.383476	-0.192488	0.260365	1	1	0.488732	0.279181	-0.754334	0.0543183	1	1	0.195061
P24539	AT5F1_HUMAN	ATP synthase F(0) complex subunit B1, mitochondrial {ECO:0000305}; ...		1	3	75	58	58	5	9	8	83	116	69	2	1	5	73	65	101	8	13	11	108	141	122							-0.55734	0.177494	1	1	0.368472	0.19681	-0.313433	0.106234	1	1	0.283325	0.160798	-0.39063	0.060133	1	1	0.209025
Q9P0L0-2	VAPA_HUMAN	Vesicle-associated membrane protein-associated protein A; VAMP-A; ...	3	8	8	58	55	68	18	20	17	70	60	58	6	17	20	83	78	105	41	40	50	75	86	90	-1.18563	0.0126249	1	1	0.0857267	0.0546394	-1.26883	2.51815e-05	0.0715657	0.0691483	0.000737791	0.00037949	-0.545431	0.00295425	1	1	0.0284729	0.0160498	-0.338399	0.0673286	1	1	0.224429
Q6P2Q9	PRP8_HUMAN	Pre-mRNA-processing-splicing factor 8; 220 kDa U5 snRNP-specific ...	46	45	66	17	17	25	82	114	114				27	87	104	18	46	23	83	104	110		2	1	-0.48086	0.120005	1	1	0.366745	0.232634	0.0450338	0.773921	1	1	0.879603	0.471302	-0.550295	0.13496	1	1	0.329593	0.187532
P09543	CN37_HUMAN	(blank)	37	52	48	56	57	59	63	76	65	18	17	14	36	51	66	56	53	50	61	63	83	14	15	17	-0.166652	0.388611	1	1	0.663729	0.422854	-0.0378331	0.812017	1	1	0.901114	0.48329	0.123387	0.451625	1	1	0.667526	0.379903	0.169704	0.577	1	1	0.780609
M0R0F0	M0R0F0_HUMAN	40S ribosomal protein S5 {ECO:0000313|Ensembl:ENSP00000471185}; ...	23	27	35	63	41	50	47	63	67	48	25	18	17	32	33	62	48	77	54	69	67	73	29	51	0.044543	0.854398	1	1	0.945054	0.605763	-0.119022	0.504237	1	1	0.686377	0.367411	-0.270103	0.19528	1	1	0.415005	0.23578	-0.671037	0.0993043	1	1	0.280938
P55084	ECHB_HUMAN	Trifunctional enzyme subunit beta, mitochondrial; TP-beta; Includes: ...	22	38	44	77	72	88	38	58	45	66	58	47	6	19	23	48	51	61	30	28	42	43	56	56	1.10818	0.00309562	1	1	0.0387516	0.0244619	0.478924	0.0289206	1	1	0.112131	0.0596479	0.57682	0.0019008	1	1	0.0207528	0.0117668	0.220284	0.269463	1	1	0.505999
J3KN01	J3KN01_HUMAN	Afadin {ECO:0000313|Ensembl:ENSP00000252692};	50	74	72	64	54	63	87	80	73	6		1	41	57	60	31	58	37	56	66	74				0.303633	0.107742	1	1	0.346227	0.219079	0.275409	0.101379	1	1	0.257709	0.1374	0.532571	0.0274684	1	1	0.123292	0.0704148
P38117	ETFB_HUMAN	Electron transfer flavoprotein subunit beta {ECO:0000305}; Beta-ETF ...	3	2	9	79	47	61	32	31	24	75	80	63	4	5	10	90	52	65	44	25	42	100	83	75	-0.447869	0.44964	1	1	0.708389	0.453176	-0.368244	0.122747	1	1	0.290706	0.155562	-0.136587	0.558267	1	1	0.745749	0.427399	-0.164487	0.395533	1	1	0.631435
O75976	CBPD_HUMAN	Carboxypeptidase D; EC 3.4.17.22; Metallocarboxypeptidase D; gp180; Flags: Precursor;				26	40	23	4		2	59	57	66	1			102	111	89	27	19	16	131	172	152							-3.38601	5.06811e-06	0.0144036	0.0140944	0.000231434	0.00011949	-1.75267	2.41128e-06	0.00673952	0.00668647	0.000284904	0.000158268	-1.24337	1.3445e-05	0.0280999	0.0276966	0.00090645
P06280	AGAL_HUMAN	Alpha-galactosidase A {ECO:0000305}; EC 3.2.1.22 {ECO:0000269|PubMed:26415523, ...			1	67	64	67		1	3	95	112	101			1	88	70	90	3	2	3	96	109	122													-0.314834	0.0474685	1	1	0.170829	0.0975697	-0.00780449	0.961364	1	1	0.976496
P29401	TKT_HUMAN	Transketolase; TK; EC 2.2.1.1 {ECO:0000269|PubMed:27259054};	20	21	36	45	57	81	25	34	56	72	72	61	19	27	29	41	70	56	24	36	26	77	47	60	0.0306719	0.910981	1	1	0.959515	0.620969	0.402454	0.159278	1	1	0.343451	0.183798	0.142001	0.541582	1	1	0.735354	0.41999	0.234474	0.286009	1	1	0.528056
P23528	COF1_HUMAN	Cofilin-1; 18 kDa phosphoprotein; p18; Cofilin, non-muscle isoform; ...	30	41	34	57	48	58	48	41	43	77	72	69	21	36	27	44	28	44	36	33	30	59	58	56	0.314632	0.195036	1	1	0.468356	0.298104	0.398266	0.0564488	1	1	0.175106	0.093338	0.500752	0.0191933	1	1	0.100271	0.0562327	0.412112	0.0312018	1	1	0.14024
P62841	RS15_HUMAN	40S ribosomal protein S15; RIG protein; Small ribosomal subunit ...	16	28	25	61	48	62	51	61	81	43	21	6	16	32	35	56	61	64	58	72	63	53	27	50	-0.273811	0.278789	1	1	0.563393	0.357412	-0.0167715	0.929176	1	1	0.965881	0.516971	-0.071988	0.648084	1	1	0.809743	0.464239	-0.814529	0.0828354	1	1	0.251447
P63092	GNAS2_HUMAN	Guanine nucleotide-binding protein G(s) subunit alpha isoforms ...	17	83	37	42	29	45	36	43	30	48	50	39	19	68	44	53	40	49	41	62	50	57	55	51	0.0573131	0.889374	1	1	0.951383	0.615303	-0.505975	0.0285644	1	1	0.111511	0.0591881	-0.281761	0.164565	1	1	0.370934	0.211882	-0.17214	0.370884	1	1	0.611434
P54709	AT1B3_HUMAN	Sodium/potassium-transporting ATPase subunit beta-3; Sodium/potassium-dependent ...	4	5	8	47	52	75	9	13	22	80	64	108	3	10	9	58	81	78	5	17	19	91	117	113	-0.379265	0.429727	1	1	0.696259	0.443786	0.0851081	0.830207	1	1	0.909181	0.488824	-0.308602	0.120981	1	1	0.309086	0.175047	-0.270594	0.229812	1	1	0.462723
K7EKE6	K7EKE6_HUMAN	Lon protease homolog, mitochondrial {ECO:0000256|HAMAP-Rule:MF_03120}; ...	8	12	10	93	86	117	91	87	88	2	2	1	1	14	7	75	77	79	83	76	72		6		0.440163	0.39972	1	1	0.673388	0.428727	0.186762	0.236825	1	1	0.44251	0.23525	0.36771	0.0196138	1	1	0.101332	0.0570336
A0A6Q8PFJ0	A0A6Q8PFJ0_HUMAN	Prelamin-A/C {ECO:0000313|Ensembl:ENSP00000501803};	88	124	132	40	67	70	66	81	85	27	54	39	22	46	46	4	16	9	17	20	24	2	3	2	1.58608	3.10674e-06	0.00694046	0.00689075	0.000408263	0.000253893	1.91047	2.03592e-08	5.78608e-05	5.76165e-05	4.45083e-06	2.38246e-06	2.61963	6.64419e-06	0.0185705	0.0183513	0.000546192	0.00030337	4.17809	6.93031e-07	0.00144844	0.00144428	0.000185741
K2C1_HUMAN		Keratin, type II cytoskeletal 1; 67 kDa cytokeratin; Cytokeratin-1; ...	32	27	93	8	139	16	11	40	16	13	85	55	60	18	79	6	98	14	7	18	35	10	178	25	-0.0539892	0.915069	1	1	0.962459	0.622022	0.142427	0.748039	1	1	0.863145	0.462835	0.47609	0.613327	1	1	0.78923	0.45056	-0.398766	0.61026	1	1	0.800621
P11388	TOP2A_HUMAN	DNA topoisomerase 2-alpha; EC 5.6.2.2 {ECO:0000255|PROSITE-ProRule:PRU00995, ...	65	146	141	10	7	9	50	97	81			3	56	101	133	3	10	6	38	51	75		1		0.272227	0.23278	1	1	0.508636	0.325337	0.458566	0.0553884	1	1	0.172982	0.0921462	0.462518	0.305933	1	1	0.539485	0.306429
P46977	STT3A_HUMAN	Dolichyl-diphosphooligosaccharide--protein glycosyltransferase ...	3	3	4	77	77	92	57	54	67	45	37	32	6	3	4	68	71	83	59	44	60	50	26	59	-0.385808	0.535236	1	1	0.761603	0.490463	0.110234	0.529287	1	1	0.70921	0.37875	0.158104	0.260763	1	1	0.48915	0.27942	-0.16537	0.561157	1	1	0.772607
P62280	RS11_HUMAN	40S ribosomal protein S11; Small ribosomal subunit protein uS17 ...	46	38	45	44	48	45	68	62	65	18	10	11	37	47	56	50	47	55	82	64	66	28	15	29	-0.125352	0.584481	1	1	0.79959	0.512464	-0.137362	0.425537	1	1	0.623712	0.333286	-0.13989	0.42604	1	1	0.647721	0.368186	-0.805967	0.0326156	1	1	0.143454
A1L0T0	HACL2_HUMAN	2-hydroxyacyl-CoA lyase 2 {ECO:0000303|PubMed:28289220}; EC 4.1.2.- ...	7	11	17	50	56	59	41	48	44	28	43	24	4	9	14	79	78	85	52	54	50	67	67	88	0.3671	0.371793	1	1	0.648896	0.41363	-0.246891	0.171869	1	1	0.362084	0.192897	-0.542536	0.00267501	1	1	0.0261421	0.0149561	-1.146	0.000229839	0.480363	0.457609	0.00480363
P04040	CATA_HUMAN	Catalase; EC 1.11.1.6;				57	71	75			1	98	96	100				68	77	82	1	1	2	117	111	115													-0.151207	0.324717	1	1	0.557827	0.317184	-0.143837	0.372718	1	1	0.612377
Q53GQ0	DHB12_HUMAN	Very-long-chain 3-oxoacyl-CoA reductase {ECO:0000305}; EC 1.1.1.330 ...	13	19	14	68	63	85	76	73	78	20	12	7	12	12	19	83	61	92	67	75	74	20	7	21	0.0900012	0.773699	1	1	0.912506	0.581838	0.0548895	0.720919	1	1	0.844731	0.453668	-0.11775	0.487873	1	1	0.693388	0.395475	-0.221004	0.614493	1	1	0.803184
P78347	GTF2I_HUMAN	General transcription factor II-I; GTFII-I; TFII-I; Bruton tyrosine ...	15	15	24	69	49	69	105	88	85	25	18	18	19	21	28	52	56	58	70	54	90	14	8	16	-0.339871	0.242706	1	1	0.517372	0.331923	0.360703	0.0482097	1	1	0.157255	0.0836768	0.18186	0.276855	1	1	0.505427	0.288824	0.761366	0.0265842	1	1	0.125827
Q6P2E9	EDC4_HUMAN	Enhancer of mRNA-decapping protein 4; Autoantigen Ge-1; Autoantigen ...	54	64	64	7	8	3	51	70	42				82	135	151	12	20	7	98	91	105			1	-1.02306	6.72947e-05	0.150336	0.147308	0.00325809	0.00207323	-0.867716	9.47067e-05	0.269157	0.255045	0.00179438	0.000932124	-1.10547	0.0387351	1	1	0.1527	0.0871612
P08559	ODPA_HUMAN	Pyruvate dehydrogenase E1 component subunit alpha, somatic form, ...	4	3	10	73	89	87	71	77	64	51	42	42		5	1	66	63	70	55	44	61	21	32	29	1.4952	0.0953465	1	1	0.321758	0.203959	0.389221	0.0290526	1	1	0.112256	0.0598171	0.333383	0.0356918	1	1	0.146704	0.083055	0.797819	0.00297416	1	1	0.0276267
Q8WUM0	NU133_HUMAN	Nuclear pore complex protein Nup133; 133 kDa nucleoporin; Nucleoporin ...	92	137	145				38	39	41				127	109	176				47	40	67				-0.146902	0.468968	1	1	0.720697	0.461868	-0.400915	0.0477166	1	1	0.156348	0.0830681
P27708	PYR1_HUMAN	CAD protein; Includes: Glutamine-dependent carbamoyl-phosphate ...	78	71	107	31	30	25	86	71	84				49	71	80	23	50	24	58	49	69				0.348848	0.125067	1	1	0.377058	0.237869	0.436686	0.0161323	1	1	0.076286	0.0405996	-0.163643	0.597773	1	1	0.777471	0.444209
P13804	ETFA_HUMAN	Electron transfer flavoprotein subunit alpha, mitochondrial; Alpha-ETF; Flags: Precursor;	3	6	7	55	51	61	31	37	33	57	63	62		6	11	66	75	66	44	35	50	75	81	81	-0.0947588	0.886674	1	1	0.950624	0.614583	-0.369787	0.0697424	1	1	0.201431	0.107736	-0.299777	0.0679792	1	1	0.216214	0.123048	-0.302393	0.0937713	1	1	0.272576
Q08945	SSRP1_HUMAN	FACT complex subunit SSRP1; Chromatin-specific transcription elongation factor 80 kDa subunit; Facilitates chromatin transcription complex 80 kDa subunit; FACT 80 kDa subunit; FACTp80; Facilitates chromatin transcription complex subunit SSRP1; Recom ...	55	150	114	39	29	39	84	84	89	17	31	26	34	51	61	15	10	8	33	31	43	2	4	2	1.12029	0.000682375	1	1	0.0143814	0.00916774	1.24739	8.4819e-07	0.00241056	0.00238172	6.8873e-05	3.61604e-05	1.70708	2.96061e-05	0.082749	0.0808246	0.00125377	0.000706264	3.28801	4.93985e-06	0.0103243	0.0102403	0.000573571
P10253	LYAG_HUMAN	Lysosomal alpha-glucosidase; EC 3.2.1.20 {ECO:0000269|PubMed:18429042, ...				65	63	74			1	131	123	141				58	49	64				81	100	99													0.250364	0.119881	1	1	0.307118	0.17402	0.574982	0.00431869	1	1	0.035258
P50897	PPT1_HUMAN	Palmitoyl-protein thioesterase 1; PPT-1; EC 3.1.2.22; Palmitoyl-protein ...			3	113	69	104	3	2	1	162	122	179				36	41	45				50	58	59													1.23914	3.31084e-05	0.092538	0.0902866	0.00134113	0.00075278	1.54972	1.08646e-05	0.0227071	0.0224029	0.000758526
P52292	IMA1_HUMAN	Importin subunit alpha-1 {ECO:0000305}; Karyopherin subunit alpha-2; ...	35	71	61	42	38	46	80	76	75	5	5	7	42	57	70	38	46	45	66	58	71	4	5	2	-0.0244711	0.902276	1	1	0.957734	0.618706	0.227647	0.149594	1	1	0.330854	0.176689	-0.023942	0.896761	1	1	0.949412	0.545246	0.706587	0.223829	1	1	0.457732
P61106	RAB14_HUMAN	Ras-related protein Rab-14;	13	15	19	65	61	59	19	16	19	103	100	79	10	12	12	65	41	52	25	14	29	86	68	63	0.45983	0.179935	1	1	0.450175	0.286281	-0.349347	0.206101	1	1	0.403517	0.215867	0.237606	0.214705	1	1	0.43612	0.249445	0.456556	0.0319353	1	1	0.142313
P22314-2	UBA1_HUMAN	Ubiquitin-like modifier-activating enzyme 1; EC 6.2.1.45 {ECO:0000305|PubMed:1447181}; ...	56	55	66	54	50	38	89	95	106	9	10	7	26	49	45	28	40	28	60	63	61	3	2	3	0.553419	0.0241865	1	1	0.127177	0.081126	0.639576	0.000581381	1	1	0.0070012	0.00369469	0.57479	0.0230566	1	1	0.111668	0.0631637	1.779	0.00599398	1	1	0.045888
Q9NZI8	IF2B1_HUMAN	Insulin-like growth factor 2 mRNA-binding protein 1; IGF2 mRNA-binding ...	43	32	36	36	48	39	93	94	89	11	8	2	30	31	34	37	41	40	99	88	85	4	12	8	0.217264	0.437421	1	1	0.702011	0.447469	0.0042901	0.977315	1	1	0.98635	0.529571	0.0698768	0.713463	1	1	0.849931	0.488208	-0.114089	0.828255	1	1	0.919244
Q9Y277	VDAC3_HUMAN	Voltage-dependent anion-selective channel protein 3; VDAC-3; hVDAC3; Outer mitochondrial membrane protein porin 3;	36	42	28	47	48	64	53	44	37	35	38	56	28	37	53	43	41	51	35	44	61	28	42	44	-0.162019	0.507096	1	1	0.747514	0.478167	-0.0799653	0.704264	1	1	0.834314	0.447881	0.246073	0.1697	1	1	0.378541	0.216096	0.256893	0.334172	1	1	0.573415
P08758	ANXA5_HUMAN	Annexin A5; Anchorin CII; Annexin V; Annexin-5; Calphobindin I; CBP-I; Endonexin II; Lipocortin V; Placental anticoagulant protein 4; PP4; Placental anticoagulant protein I; PAP-I; Thromboplastin inhibitor; Vascular anticoagulant-alpha; VAC- ...	3	6	7	54	22	40	33	39	43	35	36	34	4	12	7	57	63	157	38	50	54	66	53	122	-0.530858	0.277085	1	1	0.561425	0.356232	-0.321029	0.105608	1	1	0.263559	0.141062	-1.24576	0.007185	1	1	0.0528476	0.0296299	-1.12009	0.00306437	1	1	0.0283387
P30050	RL12_HUMAN	60S ribosomal protein L12; Large ribosomal subunit protein uL11 ...	33	42	43	44	49	52	45	39	46	34	39	38	26	51	53	60	44	46	37	39	64	32	41	36	-0.147021	0.487191	1	1	0.731874	0.469707	-0.123687	0.544119	1	1	0.72151	0.385274	-0.0389043	0.830098	1	1	0.916683	0.526035	0.104787	0.610136	1	1	0.800621
A0A494C1F2	A0A494C1F2_HUMAN	Nuclear pore complex protein Nup214 {ECO:0000313|Ensembl:ENSP00000499001}; ...	45	93	87	2	1	2	24	28	28				142	138	190	11	9	12	76	61	82	1			-1.07003	0.000205129	0.458259	0.444926	0.00687882	0.00434404	-1.46963	3.0935e-07	0.000879173	0.00087113	3.2562e-05	1.74299e-05	-2.66807	0.000525826	1	1	0.00933536	0.00511891
P52948	NUP98_HUMAN	Nuclear pore complex protein Nup98-Nup96; EC 3.4.21.- {ECO:0000269|PubMed:12191480, ...	85	138	138	2	3	2	38	31	25				122	118	174	2	4	6	51	33	52				-0.204928	0.282752	1	1	0.568557	0.360129	-0.549646	0.0216702	1	1	0.0925954	0.0493777	-0.767602	0.27674	1	1	0.505427	0.288758
P06748	NPM_HUMAN	Nucleophosmin; NPM; Nucleolar phosphoprotein B23; Nucleolar protein ...	24	42	37	32	36	40	40	48	48	34	47	40	19	51	39	49	45	65	44	58	66	35	42	43	-0.0889798	0.731951	1	1	0.886756	0.568284	-0.321626	0.0903227	1	1	0.23901	0.127299	-0.54799	0.0097574	1	1	0.0624072	0.0356318	0.0905284	0.661036	1	1	0.828046
P62136	PP1A_HUMAN	Serine/threonine-protein phosphatase PP1-alpha catalytic subunit; ...	36	61	45	37	39	47	54	62	56	27	26	22	40	51	71	43	30	37	46	48	63	28	25	28	-0.197399	0.337241	1	1	0.615216	0.394193	0.114872	0.4945	1	1	0.678923	0.363132	0.17116	0.383176	1	1	0.608855	0.34749	-0.0324755	0.890576	1	1	0.949645
P49257	LMAN1_HUMAN	Protein ERGIC-53; ER-Golgi intermediate compartment 53 kDa protein; ...	1	4	2	46	57	61	41	47	41	41	28	29	2	2	2	66	96	82	42	59	47	84	46	95							-0.214998	0.279844	1	1	0.485984	0.259261	-0.56318	0.00731677	1	1	0.0531435	0.0299533	-1.12052	0.00213868	1	1	0.0225636
P36542	ATPG_HUMAN	ATP synthase subunit gamma, mitochondrial {ECO:0000305}; ATP synthase F1 subunit gamma {ECO:0000312|HGNC:HGNC:833}; F-ATPase gamma subunit; Flags: Precursor;	11	7	16	52	45	40	12	10	10	81	103	71	4	8	10	64	50	86	13	13	15	89	102	108	0.620735	0.169544	1	1	0.435108	0.277567	-0.374324	0.284973	1	1	0.49079	0.26191	-0.535819	0.020298	1	1	0.103527	0.0583111	-0.151092	0.38964	1	1	0.626421
P35606	COPB2_HUMAN	(blank)	20	33	28	64	55	60	70	82	76	15	10	8	26	24	37	59	52	47	77	60	79	15	13	7	-0.110389	0.65261	1	1	0.846417	0.539945	0.061231	0.692214	1	1	0.826585	0.443618	0.19004	0.259373	1	1	0.488732	0.278584	-0.0063331	0.986627	1	1	0.990925
G8JLB6	G8JLB6_HUMAN	Heterogeneous nuclear ribonucleoprotein H {ECO:0000313|Ensembl:ENSP00000327539}; ...	35	26	39	21	32	28	70	86	94	22	33	33	20	36	43	28	27	32	54	77	103	20	29	25	0.0072036	0.978603	1	1	0.994885	0.63767	0.078648	0.671506	1	1	0.812953	0.436135	-0.0930882	0.683231	1	1	0.833061	0.477397	0.328534	0.211408	1	1	0.44451
Q969V3-2	NCLN_HUMAN	Nicalin; Nicastrin-like protein; Flags: Precursor;			3	68	63	70	60	53	51	40	27	26	1	3	2	79	64	88	62	64	60	52	24	52							-0.198378	0.25644	1	1	0.463616	0.246614	-0.190692	0.214656	1	1	0.43612	0.24941	-0.382285	0.230366	1	1	0.463393
P39019	RS19_HUMAN	40S ribosomal protein S19; Small ribosomal subunit protein eS19 ...	18	23	25	48	43	49	51	39	43	47	37	33	14	31	30	64	46	64	55	42	54	56	39	58	-0.191721	0.457865	1	1	0.711315	0.456924	-0.199894	0.296674	1	1	0.503372	0.267797	-0.303655	0.0965417	1	1	0.264259	0.151023	-0.308467	0.193099	1	1	0.421271
P32969	RL9_HUMAN	60S ribosomal protein L9; Large ribosomal subunit protein uL6 ...	35	52	55	44	46	48	58	62	59	13	9	7	35	51	54	45	44	38	66	73	64	20	15	15	0.0131681	0.945331	1	1	0.985014	0.629641	-0.198292	0.240225	1	1	0.445519	0.237272	0.129845	0.477906	1	1	0.685172	0.391307	-0.707319	0.0536629	1	1	0.193973
O60506	HNRPQ_HUMAN	Heterogeneous nuclear ribonucleoprotein Q; hnRNP Q; Glycine- and tyrosine-rich RNA-binding protein; GRY-RBP; NS1-associated protein 1; Synaptotagmin-binding, cytoplasmic RNA-interacting protein;	14	20	19	29	41	29	79	112	98	32	31	21	11	23	17	31	46	33	75	77	82	25	29	32	0.0481991	0.867612	1	1	0.948462	0.609423	0.287789	0.0749231	1	1	0.212991	0.112939	-0.141998	0.551967	1	1	0.742671	0.424624	0.0446085	0.84483	1	1	0.927847
O94826	TOM70_HUMAN	Mitochondrial import receptor subunit TOM70 {ECO:0000305}; Mitochondrial ...	3	5	2	66	80	77	61	75	55	12	17	13	3	9	5	60	70	91	63	78	91	8	23	31	-0.772831	0.196648	1	1	0.468905	0.299311	-0.297324	0.0953921	1	1	0.247154	0.132029	0.0230027	0.889422	1	1	0.9479	0.543208	-0.483323	0.235466	1	1	0.468609
P43304	GPDM_HUMAN	Glycerol-3-phosphate dehydrogenase, mitochondrial {ECO:0000305}; ...	2	2		62	70	69	13	16	6	71	90	84	3	7	9	51	66	60	21	21	40	57	95	83	-2.25522	0.00847334	1	1	0.070109	0.0436056	-1.24504	0.00136218	1	1	0.0132338	0.00706189	0.193451	0.228808	1	1	0.456148	0.259146	0.138677	0.498197	1	1	0.72661
Q9Y678	COPG1_HUMAN	Coatomer subunit gamma-1; Gamma-1-coat protein; Gamma-1-COP;	41	77	49	48	49	45	79	76	70	4	1	1	42	56	62	46	31	25	63	62	65	1	2	1	0.0544802	0.793305	1	1	0.924804	0.587914	0.227154	0.158637	1	1	0.34285	0.183337	0.487327	0.0503137	1	1	0.177112	0.101247
Q92900	RENT1_HUMAN	Regulator of nonsense transcripts 1; EC 3.6.4.-; ATP-dependent ...	40	43	55	27	26	29	58	69	63	38	64	53	29	46	34	15	24	22	57	51	62	34	34	21	0.333044	0.175996	1	1	0.445074	0.283036	0.143693	0.371821	1	1	0.577925	0.308005	0.43682	0.096627	1	1	0.264259	0.151096	0.878947	0.00571917	1	1	0.0444352
Q14126	DSG2_HUMAN	Desmoglein-2; Cadherin family member 5; HDGC; Flags: Precursor; ...	51	109	80	26	12	24	32	32	37	9	11	10	49	113	95	39	39	32	26	52	37	21	26	30	-0.10603	0.638733	1	1	0.8374	0.534602	-0.20405	0.408979	1	1	0.609165	0.325758	-0.817158	0.00658579	1	1	0.0500421	0.028097	-1.28134	0.000926922	1	1	0.0125739
O75489	NDUS3_HUMAN	NADH dehydrogenase iron-sulfur protein 3, mitochondrial; EC 7.1.1.2 {ECO:0000269|PubMed:14729820, ECO:0000269|PubMed:30140060}; Complex I-30kD; CI-30kD; NADH-ubiquinone oxidoreductase 30 kDa subunit; Flags: Precursor;	7	8	6	64	54	70	39	40	34	59	63	48	4	14	10	58	54	71	33	52	47	49	46	51	-0.422333	0.335353	1	1	0.612574	0.393107	-0.240987	0.253668	1	1	0.460067	0.245052	0.0488943	0.752149	1	1	0.872809	0.501406	0.298122	0.123577	1	1	0.319253
P50213	IDH3A_HUMAN	Isocitrate dehydrogenase subunit alpha, mitochondrial; EC 1.1.1.41 ...	2		4	58	59	55	12	13	12	81	75	67	4	6	7	74	58	54	19	26	22	99	84	88	-1.5098	0.0524705	1	1	0.218285	0.139634	-0.873407	0.00774742	1	1	0.0461597	0.0245203	-0.102889	0.562215	1	1	0.747045	0.429125	-0.202693	0.258273	1	1	0.494314
Q07021	C1QBP_HUMAN	Complement component 1 Q subcomponent-binding protein, mitochondrial; ...	5	17	9	61	38	58	34	39	37	67	53	56	6	14	15	56	50	57	28	38	49	71	47	71	-0.182383	0.645715	1	1	0.841125	0.537305	-0.0809019	0.69178	1	1	0.826414	0.443463	-0.0441021	0.809106	1	1	0.906803	0.519645	-0.024255	0.910831	1	1	0.952163
Q32Q12	Q32Q12_HUMAN	Nucleoside diphosphate kinase {ECO:0000256|RuleBase:RU004013}; ...	14	19	20	48	47	41	31	33	27	59	59	52	20	31	38	52	46	48	39	33	45	59	58	56	-0.755109	0.00986435	1	1	0.0732125	0.0470502	-0.379342	0.076242	1	1	0.215432	0.114224	-0.0923564	0.600749	1	1	0.778982	0.445435	0.0533185	0.762806	1	1	0.877127
P46781	RS9_HUMAN	40S ribosomal protein S9; Small ribosomal subunit protein uS4 ...	31	25	28	52	45	52	57	67	57	28	13	14	19	22	40	59	51	51	63	48	59	34	19	40	0.0451715	0.875458	1	1	0.949299	0.611563	0.0736834	0.66289	1	1	0.806824	0.432962	-0.101743	0.546339	1	1	0.738761	0.422122	-0.679243	0.0716569	1	1	0.231831
Q13423	NNTM_HUMAN	NAD(P) transhydrogenase, mitochondrial; EC 7.1.1.1 {ECO:0000250|UniProtKB:Q2RSB2}; ...				61	59	62	47	59	39	13	26	20		1		56	89	99	70	54	95	22	60	41							-0.611649	0.00594813	1	1	0.0381398	0.020366	-0.412937	0.0468144	1	1	0.170829	0.0968529	-0.981316	0.0168334	1	1	0.0920991
Q9H0U4	RAB1B_HUMAN	Ras-related protein Rab-1B; EC 3.6.5.2 {ECO:0000250|UniProtKB:P62820}; ...	7	6	13	51	58	51	43	34	36	48	53	33	11	9	10	64	38	72	53	45	58	64	52	62	-0.213747	0.616094	1	1	0.825312	0.525613	-0.481995	0.0170139	1	1	0.0788801	0.0421053	-0.11101	0.60274	1	1	0.780477	0.446253	-0.331088	0.130701	1	1	0.331511
P25398	RS12_HUMAN	40S ribosomal protein S12; Small ribosomal subunit protein eS12 ...	12	18	21	45	33	49	43	63	50	50	31	30	5	18	22	63	54	65	37	58	53	60	41	49	0.173276	0.618413	1	1	0.825312	0.526549	0.0591773	0.769574	1	1	0.877611	0.469899	-0.509105	0.0101941	1	1	0.0641721	0.0365925	-0.355847	0.179731	1	1	0.406253
Q12769	NU160_HUMAN	Nuclear pore complex protein Nup160; 160 kDa nucleoporin; Nucleoporin ...	84	129	130	1	2	2	36	38	39				117	99	156	1	3	1	51	28	52				-0.12439	0.539288	1	1	0.763706	0.492348	-0.230016	0.287632	1	1	0.493629	0.263266
P61586	RHOA_HUMAN	Transforming protein RhoA {ECO:0000305}; EC 3.6.5.2 {ECO:0000269|PubMed:21565175, ...	8	11	8	69	70	70	16	23	18	112	86	88	4	11	7	43	40	38	28	29	27	53	54	55	0.28816	0.499081	1	1	0.738729	0.474648	-0.576199	0.0312437	1	1	0.117134	0.062577	0.798501	0.000332503	0.929346	0.883793	0.00673439	0.00379209	0.898577	0.000335415	0.701017	0.660767	0.00578603
Q9Y6C9	MTCH2_HUMAN	Mitochondrial carrier homolog 2; Met-induced mitochondrial protein; ...	25	23	21	52	48	49	30	25	23	53	65	42	18	34	29	43	50	60	28	36	48	51	47	62	-0.238622	0.380619	1	1	0.656712	0.418522	-0.538724	0.0264642	1	1	0.105783	0.0563872	-0.028214	0.867873	1	1	0.934401	0.537116	0.0785558	0.699704	1	1	0.860731
Q8NBJ5	GT251_HUMAN	Procollagen galactosyltransferase 1; EC 2.4.1.50 {ECO:0000269|PubMed:19075007}; ...	20	45	49	60	47	59	40	47	57	51	37	23	15	7	36	51	42	46	36	32	46	40	34	42	0.967613	0.0295672	1	1	0.146459	0.0933061	0.320263	0.107763	1	1	0.2676	0.14297	0.266104	0.133613	1	1	0.328449	0.186372	0.0149907	0.954252	1	1	0.972397
C9J6P4	C9J6P4_HUMAN	Zinc finger CCCH-type antiviral protein 1 {ECO:0000313|Ensembl:ENSP00000418385}; ...	49	63	73	55	47	60	79	81	72	1			34	43	39	29	31	35	53	49	65		1		0.666104	0.00671259	1	1	0.0624877	0.0383791	0.457505	0.00934154	1	1	0.0525769	0.0280005	0.78	0.00108146	1	1	0.0139294	0.00796348
O94874	UFL1_HUMAN	E3 UFM1-protein ligase 1 {ECO:0000305}; EC 2.3.2.- {ECO:0000269|PubMed:20018847}; ...	2	8	4	53	57	49	60	77	47	2	1		8	27	21	88	101	96	78	89	87	2	1	1	-2.0073	0.000882724	1	1	0.017	0.0107524	-0.481894	0.0142263	1	1	0.0698977	0.0373099	-0.83193	9.46239e-05	0.264474	0.255106	0.00264474	0.00150728
G3V4W0	G3V4W0_HUMAN	Heterogeneous nuclear ribonucleoproteins C1/C2 {ECO:0000313|Ensembl:ENSP00000452021}; ...	33	50	45	18	44	38	99	125	98	15	20	15	10	27	30	13	39	35	44	64	63	7	12	12	0.926615	0.00255099	1	1	0.0345446	0.0219093	0.896293	6.0585e-05	0.172182	0.164003	0.00125886	0.000660779	0.210918	0.568733	1	1	0.75363	0.431951	0.768216	0.0355047	1	1	0.152059
Q96HE7	ERO1A_HUMAN	ERO1-like protein alpha; ERO1-L; ERO1-L-alpha; EC 1.8.4.-; Endoplasmic ...			1	52	70	62	8	15	19	74	110	96				54	47	46	8	12	7	88	97	90							0.620658	0.102138	1	1	0.25915	0.138066	0.333895	0.0775834	1	1	0.235191	0.133314	0.104551	0.573911	1	1	0.779892
A0A2R8YCH5	A0A2R8YCH5_HUMAN	Catenin beta-1 {ECO:0000313|Ensembl:ENSP00000493583}; Flags: Fragment;	16	58	28	15	18	16	25	29	26	5	6	3	45	89	107	55	47	61	66	62	78	28	38	32	-1.24776	0.000947115	1	1	0.017931	0.0113103	-1.38134	6.73013e-07	0.0019127	0.00189049	5.6256e-05	3.01129e-05	-1.72401	3.52204e-06	0.0098441	0.00974901	0.00034561	0.000195338	-2.7288	2.889e-06	0.00603802	0.00599468	0.000377376
Q9H845	ACAD9_HUMAN	Complex I assembly factor ACAD9, mitochondrial {ECO:0000303|PubMed:24158852}; ...				58	57	57	24	24	23	56	79	63				54	72	70	14	30	36	65	86	84							-0.188952	0.494272	1	1	0.678923	0.363038	-0.17844	0.270667	1	1	0.500203	0.285267	-0.168605	0.381213	1	1	0.62051
P13073	COX41_HUMAN	Cytochrome c oxidase subunit 4 isoform 1, mitochondrial; Cytochrome ...	3	3	5	53	50	58	11	8	15	78	83	71	1	9	8	55	53	71	12	14	29	84	83	92	-0.717789	0.248082	1	1	0.523099	0.335373	-0.710668	0.0537352	1	1	0.169496	0.0902588	-0.142894	0.379272	1	1	0.604775	0.345602	-0.0802715	0.621248	1	1	0.807468
P51148	RAB5C_HUMAN	Ras-related protein Rab-5C; EC 3.6.5.2 {ECO:0000250|UniProtKB:P20339}; ...	7	10	12	45	46	59	16	21	17	60	56	41	12	13	17	75	43	72	47	29	45	76	54	62	-0.541632	0.143021	1	1	0.402911	0.254938	-1.18075	9.93546e-05	0.282366	0.267463	0.00186997	0.000966907	-0.331032	0.132339	1	1	0.328449	0.185267	-0.211786	0.333361	1	1	0.573415
P55884	EIF3B_HUMAN	Eukaryotic translation initiation factor 3 subunit B {ECO:0000255|HAMAP-Rule:MF_03001}; ...	20	29	30	39	36	36	65	88	81	19	6	9	26	37	29	38	54	40	59	67	73	16	7	29	-0.227077	0.356355	1	1	0.63101	0.404851	0.216969	0.185783	1	1	0.379149	0.202407	-0.239973	0.236615	1	1	0.464613	0.264309	-0.534421	0.300266	1	1	0.542399
Q9ULV4	COR1C_HUMAN	Coronin-1C; Coronin-3 {ECO:0000303|PubMed:12377779}; hCRNN4;	51	72	56	38	46	31	40	38	32	30	31	29	34	54	60	33	31	31	41	26	42	25	24	36	0.267066	0.173902	1	1	0.440974	0.281282	-0.00359613	0.986296	1	1	0.988034	0.531849	0.28564	0.19378	1	1	0.414396	0.234683	0.161018	0.483876	1	1	0.715206
Q9HDC9	APMAP_HUMAN	Adipocyte plasma membrane-associated protein; Protein BSCv;	1			39	52	55		1	1	68	79	92			1	74	61	73	1	4	1	100	110	118													-0.50061	0.0104904	1	1	0.0655944	0.0372262	-0.378129	0.0527714	1	1	0.192482
Q9P2B2	FPRP_HUMAN	Prostaglandin F2 receptor negative regulator; CD9 partner 1; CD9P-1; Glu-Trp-Ile EWI motif-containing protein F; EWI-F; Prostaglandin F2-alpha receptor regulatory protein; Prostaglandin F2-alpha receptor-associated protein; CD315; Flags: Precursor; ...				63	67	67	1	2	2	89	95	120				44	52	43		1	1	75	116	93													0.513116	0.00704727	1	1	0.0522954	0.0292867	0.176736	0.402013	1	1	0.63704
Q9Y230	RUVB2_HUMAN	RuvB-like 2; EC 3.6.4.12 {ECO:0000269|PubMed:10428817, ECO:0000269|PubMed:17157868}; ...	41	51	43	38	38	40	58	71	66	27	26	17	25	38	48	30	28	39	45	56	50	17	21	6	0.275104	0.19824	1	1	0.470635	0.300494	0.352154	0.0529593	1	1	0.168168	0.0893602	0.268073	0.20062	1	1	0.419596	0.239635	0.748407	0.0581627	1	1	0.205325
Q15366-3	PCBP2_HUMAN	Poly(rC)-binding protein 2; Alpha-CP2; Heterogeneous nuclear ribonucleoprotein E2; hnRNP E2;	45	61	55	22	32	25	41	68	53	15	19	16	47	56	72	29	33	21	43	47	60	14	23	18	-0.12759	0.491373	1	1	0.734464	0.47146	0.0942598	0.624974	1	1	0.781246	0.418562	-0.0612534	0.807955	1	1	0.906803	0.51929	-0.0589477	0.837788	1	1	0.923998
Q9UMS4	PRP19_HUMAN	Pre-mRNA-processing factor 19 {ECO:0000305}; EC 2.3.2.27 {ECO:0000269|PubMed:11435423}; ...	26	40	39	35	43	37	48	63	59	46	39	37	14	38	37	20	36	26	45	45	46	28	39	28	0.231216	0.365589	1	1	0.64057	0.410122	0.305157	0.0909827	1	1	0.240309	0.127925	0.497943	0.0494628	1	1	0.175442	0.100143	0.439438	0.0640423	1	1	0.21764
P26373	RL13_HUMAN	60S ribosomal protein L13; Breast basic conserved protein 1; Large ribosomal subunit protein eL13 {ECO:0000303|PubMed:24524803};	48	34	40	39	32	35	63	42	59	11	10	4	36	44	60	48	39	41	77	46	64	15	10	15	-0.205842	0.429786	1	1	0.696259	0.443814	-0.206114	0.33514	1	1	0.542407	0.289031	-0.262074	0.190602	1	1	0.41011	0.232335	-0.599516	0.126839	1	1	0.32541
Q99798	ACON_HUMAN	Aconitate hydratase, mitochondrial; Aconitase; EC 4.2.1.3 {ECO:0000250|UniProtKB:P16276}; ...			1	68	70	64	56	53	54	7	8	12		4		85	84	76	83	56	62	12	11	44							-0.319095	0.102219	1	1	0.25915	0.138136	-0.268421	0.0867098	1	1	0.250107	0.142202	-1.23265	0.0441735	1	1	0.174854
O60313-2	OPA1_HUMAN	Dynamin-like 120 kDa protein, mitochondrial; EC 3.6.5.5 {ECO:0000269|PubMed:20185555, ...	29	28	16	61	51	63	57	72	48	3	7	6	18	35	41	51	42	61	56	78	69	3	9	6	-0.37206	0.232916	1	1	0.508636	0.325429	-0.214502	0.268611	1	1	0.476882	0.253309	0.19443	0.255644	1	1	0.484055	0.27632	-0.0913692	0.856726	1	1	0.93448
P07686	HEXB_HUMAN	Beta-hexosaminidase subunit beta {ECO:0000305}; EC 3.2.1.52 {ECO:0000269|PubMed:11707436, ...				60	41	63				84	85	110		1		69	63	54		2		80	98	97													-0.171601	0.364659	1	1	0.592571	0.338371	0.0993893	0.601649	1	1	0.795852
P11177	ODPB_HUMAN	Pyruvate dehydrogenase E1 component subunit beta, mitochondrial; ...	5	4	12	80	60	76	71	60	63	37	26	32		2	1	54	45	59	41	52	62	17	24	23	2.80006	0.00511601	1	1	0.0517156	0.032654	0.307017	0.0982309	1	1	0.251733	0.134604	0.461112	0.0131538	1	1	0.0758041	0.0432333	0.648411	0.0197322	1	1	0.102588
P46060	RAGP1_HUMAN	Ran GTPase-activating protein 1; RanGAP1;	45	65	80	20	12	24	42	57	58	6	8	5	55	73	89	29	18	18	53	43	78	10	4	9	-0.198992	0.308687	1	1	0.594441	0.377073	-0.165094	0.403126	1	1	0.604519	0.323053	-0.205008	0.497078	1	1	0.698509	0.399412	-0.197079	0.666666	1	1	0.831406
Q15436	SC23A_HUMAN	Protein transport protein Sec23A {ECO:0000305}; hSec23A {ECO:0000303|PubMed:8898360}; ...	5	16	17	47	55	63	52	55	65	2			4	28	22	69	78	83	86	75	72	2	1	2	-0.514256	0.278922	1	1	0.563393	0.357504	-0.454693	0.0151548	1	1	0.0730276	0.0389075	-0.469163	0.00816832	1	1	0.0558202	0.031935
Q9UHG3	PCYOX_HUMAN	Prenylcysteine oxidase 1; EC 1.8.3.5; Prenylcysteine lyase; Flags: ...				41	55	59			1	79	106	104				44	51	55		1		91	105	106													0.057311	0.745467	1	1	0.868637	0.499176	0.0150767	0.932178	1	1	0.961001
Q13308-6	PTK7_HUMAN	Inactive tyrosine-protein kinase 7; Colon carcinoma kinase 4; ...		6	6	61	71	62	49	78	58	13	19	14	1	5	7	57	61	63	52	61	59	26	26	35	-0.122773	0.86791	1	1	0.948462	0.609504	0.0883452	0.633528	1	1	0.785434	0.421875	0.110072	0.474228	1	1	0.682869	0.389748	-0.840826	0.00657114	1	1	0.0495801
P46821	MAP1B_HUMAN	Microtubule-associated protein 1B; MAP-1B; Contains: MAP1B heavy ...	2	14	7	61	49	41	51	58	81	74	71	75	3	8	4	31	35	10	22	34	34	26	41	56	0.609375	0.306061	1	1	0.59147	0.37542	1.06123	0.000154207	0.438257	0.411259	0.00247603	0.00132538	1.00048	0.00904988	1	1	0.0596566	0.034014	0.917401	0.00143819	1	1	0.0172661
A0A0A0MRM8	A0A0A0MRM8_HUMAN	Unconventional myosin-6 {ECO:0000256|ARBA:ARBA00018603}; Unconventional ...	73	74	91				26	21	19				90	118	177	3	1	6	59	44	84				-0.701193	0.00366617	1	1	0.0424364	0.0269243	-1.51927	5.13031e-06	0.0145803	0.0142623	0.000231434	0.000120378
Q12907	LMAN2_HUMAN	Vesicular integral-membrane protein VIP36; Glycoprotein GP36b; ...			1	35	59	52	10	10	10	62	65	67		4		63	78	61	7	14	14	95	88	90							-0.239164	0.5136	1	1	0.694081	0.371697	-0.458382	0.041801	1	1	0.160898	0.0910326	-0.414289	0.0296359	1	1	0.136055
O15020	SPTN2_HUMAN	Spectrin beta chain, non-erythrocytic 2; Beta-III spectrin; Spinocerebellar ...	63	80	64	3		5	25	13	14		1	2	95	105	153	18	13	21	64	65	75	3	2	1	-0.777333	0.00128052	1	1	0.0217205	0.0138808	-1.98876	9.36452e-08	0.00026614	0.000264641	1.56553e-05	7.55098e-06	-2.69043	0.000165075	0.461386	0.442732	0.00404725	0.00227811
E9PF18	E9PF18_HUMAN	Hydroxyacyl-coenzyme A dehydrogenase, mitochondrial {ECO:0000313|Ensembl:ENSP00000425952}; ...	2	2	2	64	57	74	37	40	39	59	60	60		2	4	46	47	52	32	33	37	52	47	35							0.168784	0.400391	1	1	0.603347	0.321778	0.437427	0.0164803	1	1	0.0901417	0.0507604	0.496282	0.032142	1	1	0.142929
Q9Y3I0	RTCB_HUMAN	RNA-splicing ligase RtcB homolog {ECO:0000255|HAMAP-Rule:MF_03144, ...	29	34	38	44	36	42	66	90	66	3	3		15	44	46	38	60	40	58	55	66	3	5	2	-0.06333	0.811888	1	1	0.929183	0.593512	0.293829	0.0928674	1	1	0.243083	0.129695	-0.167782	0.438482	1	1	0.656496	0.373963	-0.65841	0.403206	1	1	0.637444
Q92896	GSLG1_HUMAN	Golgi apparatus protein 1; CFR-1; Cysteine-rich fibroblast growth ...				14	26	18	4	1		24	29	31	6	11	11	76	83	95	18	18	28	101	143	145	-16	4.50668e-05	0.100679	0.0990118	0.00260374	0.00163905	-3.69484	1.21377e-06	0.00344952	0.0034034	8.84492e-05	4.73454e-05	-2.1207	2.19154e-07	0.000612535	0.000611877	0.000139699	6.1878e-05	-2.13275	4.11337e-07	0.000859695	0.00085805	0.000165079
Q93050	VPP1_HUMAN	V-type proton ATPase 116 kDa subunit a1; V-ATPase 116 kDa subunit ...	35	53	33	23	27	29	14	16	18	47	49	41	33	71	72	35	32	30	23	25	31	43	52	48	-0.547864	0.0332329	1	1	0.157627	0.10126	-0.73559	0.0116235	1	1	0.0618616	0.0326376	-0.286127	0.213776	1	1	0.434864	0.248788	0.0167165	0.928362	1	1	0.959583
K1C10_HUMAN		Keratin, type I cytoskeletal 10; Cytokeratin-10; CK-10; Keratin-10; ...	16	26	65	4	86	11	6	17	19	14	97	34	27	13	57	6	94	14	2	32	26	5	182	23	0.134258	0.783652	1	1	0.919555	0.584945	-0.531345	0.315552	1	1	0.523408	0.278245	-0.164673	0.85888	1	1	0.929013	0.534525	-0.455781	0.59423	1	1	0.792054
Q96HS1	PGAM5_HUMAN	Serine/threonine-protein phosphatase PGAM5, mitochondrial; EC ...	57	75	68	28	35	38	38	34	43	9	11	7	46	70	77	21	26	33	29	42	42	14	16	15	0.0441032	0.799209	1	1	0.925957	0.589709	0.00853957	0.966637	1	1	0.98635	0.526833	0.346289	0.133233	1	1	0.328449	0.186043	-0.65841	0.0810225	1	1	0.248356
O94973	AP2A2_HUMAN	AP-2 complex subunit alpha-2; 100 kDa coated vesicle protein C; Adaptor protein complex AP-2 subunit alpha-2; Adaptor-related protein complex 2 subunit alpha-2; Alpha-adaptin C; Alpha2-adaptin; Clathrin assembly protein complex 2 alpha-C large chain ...	34	58	37	31	32	29	28	30	37	21	18	11	29	68	83	34	43	39	53	49	47	25	18	20	-0.487922	0.0697469	1	1	0.265442	0.167872	-0.666084	0.00287253	1	1	0.0232585	0.012325	-0.324414	0.131764	1	1	0.328449	0.184766	-0.254868	0.385304	1	1	0.622542
A0A5F9ZHN7	A0A5F9ZHN7_HUMAN	Phosphatidylinositol-3-phosphatase SAC1 {ECO:0000313|Ensembl:ENSP00000500542}; ...		4	4	45	54	64	55	57	46	1			6	10	8	96	79	95	85	64	88	4	2	6	-1.59226	0.0197132	1	1	0.111492	0.0712074	-0.601734	0.00224021	1	1	0.019005	0.0101405	-0.718082	0.00057205	1	1	0.00957413	0.00538219
A0A0C4DFL7	A0A0C4DFL7_HUMAN	Lanosterol 14-alpha demethylase {ECO:0000313|Ensembl:ENSP00000003100}; ...	5	2	9	68	56	61	74	66	65	11	8	3	2	4	4	81	50	70	78	43	78	12	8	15	0.670776	0.300908	1	1	0.585718	0.372138	0.026084	0.892438	1	1	0.939026	0.506892	-0.109665	0.560204	1	1	0.746671	0.428247	-0.591296	0.178929	1	1	0.405598
A0A2R8Y811	A0A2R8Y811_HUMAN	40S ribosomal protein S14 {ECO:0000313|Ensembl:ENSP00000496665}; ...	29	24	28	37	40	46	47	40	47	30	13	20	33	35	34	43	40	45	50	41	44	37	25	42	-0.339871	0.218634	1	1	0.492865	0.315435	-0.0274979	0.882072	1	1	0.932955	0.503971	-0.0474802	0.798713	1	1	0.900889	0.516417	-0.644604	0.0567841	1	1	0.202201
Q15029	U5S1_HUMAN	116 kDa U5 small nuclear ribonucleoprotein component; Elongation ...	32	35	45	14	18	24	36	46	37	25	67	61	28	48	50	14	30	12	36	51	56	31	43	31	-0.177221	0.420159	1	1	0.689076	0.439107	-0.281825	0.164338	1	1	0.351321	0.187507	0.0100053	0.977862	1	1	0.99223	0.566617	0.621698	0.0776584	1	1	0.243307
Q9NZ01	TECR_HUMAN	Very-long-chain enoyl-CoA reductase {ECO:0000305}; EC 1.3.1.93 ...	29	12	31	66	62	56	47	47	41	19	19	11	27	17	24	75	37	56	65	29	50	17	16	14	0.0751662	0.857873	1	1	0.945414	0.606732	-0.109881	0.637608	1	1	0.787754	0.423441	0.14125	0.534747	1	1	0.730144	0.416899	0.138677	0.646081	1	1	0.81944
Q15738	NSDHL_HUMAN	Sterol-4-alpha-carboxylate 3-dehydrogenase, decarboxylating; EC 1.1.1.170 {ECO:0000250|UniProtKB:Q9R1J0}; Protein H105e3;		3	4	53	49	51	49	34	51	23	18	8	1	7	8	77	48	84	66	50	67	35	29	51	-1.19994	0.133678	1	1	0.389582	0.246332	-0.466382	0.0259598	1	1	0.104501	0.0556907	-0.439966	0.0423645	1	1	0.161982	0.0917171	-1.15222	0.0035576	1	1	0.0313729
P00338	LDHA_HUMAN	L-lactate dehydrogenase A chain; LDH-A; EC 1.1.1.27; Cell proliferation-inducing ...	14	12	13	57	54	56	22	24	25	80	75	44	10	17	12	41	44	43	16	21	14	64	65	43	-0.00729597	0.982647	1	1	0.994885	0.638623	0.46055	0.0981645	1	1	0.251733	0.134544	0.39371	0.0376027	1	1	0.151005	0.0856653	0.288916	0.252654	1	1	0.487159
O75844	FACE1_HUMAN	CAAX prenyl protease 1 homolog; EC 3.4.24.84; Farnesylated proteins-converting ...		1		44	56	46	10	10	11	82	100	68		1		63	31	61	7	10	2	109	77	75							0.689497	0.126303	1	1	0.296284	0.158386	-0.0762945	0.752583	1	1	0.872809	0.501551	0.0164341	0.938913	1	1	0.963045
A0A0R4J2E8	A0A0R4J2E8_HUMAN	Matrin-3 {ECO:0000313|Ensembl:ENSP00000354346};	27	38	46	5	29	24	85	115	108	5	10	6	11	43	43	7	26	17	56	57	97		3	5	0.187207	0.53488	1	1	0.761603	0.490297	0.53577	0.00717428	1	1	0.0432894	0.0231721	0.22413	0.66309	1	1	0.818973	0.469937	1.47087	0.0381629	1	1	0.159841
P14866	HNRPL_HUMAN	Heterogeneous nuclear ribonucleoprotein L; hnRNP L;	16	16	23	13	45	27	89	145	116	6	6	4	3	7	17	14	36	33	66	74	97	2	3	3	1.01918	0.0255451	1	1	0.13059	0.083924	0.545696	0.00538732	1	1	0.0358566	0.0191512	0.0443568	0.913184	1	1	0.957011	0.549742	1.07856	0.0999375	1	1	0.281495
P26640	SYVC_HUMAN	Valine--tRNA ligase; EC 6.1.1.9; Protein G7a; Valyl-tRNA synthetase; ...	35	42	48	28	35	29	70	94	67	3	1	1	25	43	39	30	45	22	64	62	73	1	3	1	0.217021	0.317612	1	1	0.599278	0.382587	0.198353	0.239989	1	1	0.445519	0.237133	-0.0663456	0.807408	1	1	0.906803	0.519121
P18621	RL17_HUMAN	60S ribosomal protein L17; 60S ribosomal protein L23; Large ribosomal ...	17	32	36	42	37	43	57	70	55	10	7	5	15	37	38	40	46	43	59	63	66	18	8	15	-0.0897581	0.741945	1	1	0.888266	0.571608	-0.0635657	0.698655	1	1	0.829744	0.445905	-0.0704846	0.705503	1	1	0.846488	0.485405	-0.819565	0.0600027	1	1	0.209009
J3QQ67	J3QQ67_HUMAN	60S ribosomal protein L18 {ECO:0000313|Ensembl:ENSP00000084795}; ...	37	44	46	34	29	34	53	55	58	7	5	6	30	55	62	46	41	35	56	44	50	18	3	10	-0.218284	0.296062	1	1	0.583605	0.369001	0.129449	0.454374	1	1	0.650159	0.346109	-0.320819	0.126654	1	1	0.319306	0.180236	-0.705716	0.220713	1	1	0.456271
P62913	RL11_HUMAN	60S ribosomal protein L11; CLL-associated antigen KW-12; Large ...	46	45	44	41	29	43	54	47	42	9	3	4	31	38	41	45	34	41	84	48	58	14	8	9	0.28816	0.208709	1	1	0.479687	0.308097	-0.426756	0.0634131	1	1	0.189705	0.10106	-0.0767063	0.69615	1	1	0.841947	0.482072	-0.875641	0.0773231	1	1	0.24265
P21912	SDHB_HUMAN	Succinate dehydrogenase iron-sulfur subunit, mitochondrial; EC 1.3.5.1; Iron-sulfur subunit of complex II; Ip; Flags: Precursor;		3	2	50	58	41	13	23	17	77	79	60		3	1	50	45	70	10	25	19	55	72	84							-0.0437386	0.892258	1	1	0.939026	0.506841	-0.137148	0.50689	1	1	0.707159	0.404011	0.112344	0.556363	1	1	0.768538
P57740	NU107_HUMAN	Nuclear pore complex protein Nup107; 107 kDa nucleoporin; Nucleoporin ...	75	110	112	2	1	1	29	31	29				108	104	127			1	51	26	46				-0.198118	0.300314	1	1	0.585718	0.371756	-0.483553	0.0481346	1	1	0.15724	0.0835844
Q96AY3	FKB10_HUMAN	Peptidyl-prolyl cis-trans isomerase FKBP10; PPIase FKBP10; EC ...		2		51	63	60	20	22	26	61	40	55		3	2	53	44	60	14	25	24	69	69	89							0.0934114	0.718251	1	1	0.843441	0.452749	0.158328	0.352959	1	1	0.582226	0.332388	-0.46259	0.0448659	1	1	0.175928
Q16643	DREB_HUMAN	Drebrin; Developmentally-regulated brain protein;	65	79	53	5	4	4	37	23	23				103	98	110	17	17	9	73	48	71	2	4	7	-0.666015	0.011324	1	1	0.0802572	0.0510598	-1.22669	4.26166e-05	0.121116	0.116088	0.00101778	0.000530392	-1.71582	0.00146082	1	1	0.0172278	0.00977823
P30048	PRDX3_HUMAN	Thioredoxin-dependent peroxide reductase, mitochondrial; EC 1.11.1.24 ...	11	8	14	56	47	53	30	33	32	62	55	53	8	12	8	40	40	44	21	24	33	55	57	56	0.229743	0.562483	1	1	0.782921	0.502876	0.267682	0.240317	1	1	0.445519	0.237327	0.341211	0.0717741	1	1	0.223146	0.127233	0.0956293	0.593148	1	1	0.791622
C9JXB8	C9JXB8_HUMAN	60S ribosomal protein L24 {ECO:0000313|Ensembl:ENSP00000419179}; ...	46	31	44	37	28	37	48	49	51	10	1	4	43	41	41	51	37	38	81	50	53	10	4	11	-0.054217	0.851792	1	1	0.944837	0.605033	-0.33088	0.124606	1	1	0.294128	0.157045	-0.294849	0.166693	1	1	0.374824	0.21364	-0.65841	0.290986	1	1	0.532074
P37802	TAGL2_HUMAN	Transgelin-2; Epididymis tissue protein Li 7e; SM22-alpha homolog; ...	24	35	41	52	63	68	57	70	66	50	57	45	4	20	15	21	18	24	17	18	23	15	19	24	1.35116	0.00126693	1	1	0.0217205	0.0137854	1.7177	1.29995e-07	0.000369446	0.000366976	1.80886e-05	9.27468e-06	1.54843	4.12485e-06	0.0115289	0.0114093	0.000384298	0.000219413	1.4685	2.03803e-05	0.0425949	0.0418205	0.00109218
O14936-3	CSKP_HUMAN	Peripheral plasma membrane protein CASK; hCASK; EC 2.7.11.1; Calcium/calmodulin-dependent serine protein kinase; Protein lin-2 homolog;	22	69	35	36	43	44	45	44	38	9	6	2	30	42	64	41	46	43	55	44	58	11	7	11	-0.117479	0.692812	1	1	0.866112	0.554754	-0.322708	0.084163	1	1	0.227585	0.121619	-0.069848	0.706923	1	1	0.846758	0.485907	-0.691962	0.146443	1	1	0.356721
Q8NBS9	TXND5_HUMAN	Thioredoxin domain-containing protein 5; Endoplasmic reticulum ...	1	4	5	56	35	56	26	34	35	39	39	39	2	6	7	64	57	58	37	26	39	61	53	64	-0.592258	0.329884	1	1	0.607346	0.389925	-0.119341	0.569352	1	1	0.741497	0.396065	-0.274138	0.154577	1	1	0.35706	0.203579	-0.526813	0.0153523	1	1	0.0875772
P40429	RL13A_HUMAN	60S ribosomal protein L13a; 23 kDa highly basic protein; Large ...	41	31	37	41	32	42	52	56	57	4	1	1	30	42	41	61	28	52	72	46	64	7	3	2	-0.0592906	0.814387	1	1	0.929183	0.594253	-0.158244	0.386079	1	1	0.591208	0.314983	-0.284056	0.273936	1	1	0.503719	0.287155	-0.921444	0.236549	1	1	0.469247
Q99613	EIF3C_HUMAN	Eukaryotic translation initiation factor 3 subunit C {ECO:0000255|HAMAP-Rule:MF_03002}; ...	16	23	27	31	32	41	66	56	75	18	5	6	18	29	25	39	41	34	62	62	83	13	17	23	-0.132827	0.599377	1	1	0.812505	0.518749	-0.0882067	0.603227	1	1	0.768308	0.409969	-0.122445	0.542767	1	1	0.735354	0.420523	-0.791384	0.0828167	1	1	0.251447
O15031	PLXB2_HUMAN	Plexin-B2; MM1; Flags: Precursor;		1		60	75	59	39	52	46	34	38	24		7	1	51	69	58	32	47	45	28	35	41							0.127064	0.519624	1	1	0.699892	0.374425	0.134185	0.463511	1	1	0.674747	0.385137	-0.0369214	0.871397	1	1	0.945106
A0A3B3IUB5	A0A3B3IUB5_HUMAN	Minor histocompatibility antigen H13 {ECO:0000313|Ensembl:ENSP00000498170}; ...		1	3	44	49	47	6	9	6	91	76	114		7	5	37	43	61	5	9	11	69	77	69	-1.59226	0.133517	1	1	0.389582	0.246178	-0.26831	0.537436	1	1	0.716043	0.382352	-0.000263005	0.998902	1	1	0.998902	0.571836	0.464789	0.0433399	1	1	0.172534
P00403	COX2_HUMAN	Cytochrome c oxidase subunit 2; EC 7.1.1.9; Cytochrome c oxidase ...	1	3	3	46	55	50	6	6	6	68	68	62	2	10	6	41	53	79	11	15	19	68	84	76	-1.36987	0.0495973	1	1	0.210647	0.134349	-1.3387	0.00275602	1	1	0.0226376	0.0119398	-0.186218	0.393617	1	1	0.617655	0.352452	-0.124978	0.467944	1	1	0.703093
O00754	MA2B1_HUMAN	Lysosomal alpha-mannosidase; Laman; EC 3.2.1.24; Lysosomal acid ...				43	24	48				83	69	80				71	51	61				87	109	112													-0.660204	0.0103364	1	1	0.0649217	0.0368986	-0.33025	0.0787966	1	1	0.245432
Q04837	SSBP_HUMAN	Single-stranded DNA-binding protein, mitochondrial; Mt-SSB; MtSSB; ...	33	39	41	46	35	43	46	35	28	40	37	34	21	39	42	39	25	36	27	29	31	33	34	24	0.140458	0.51784	1	1	0.751692	0.482801	0.308469	0.185905	1	1	0.379149	0.202488	0.320345	0.134851	1	1	0.329593	0.187439	0.365177	0.121348	1	1	0.315265
P61019	RAB2A_HUMAN	Ras-related protein Rab-2A;	3	4	4	44	47	55	9	16	12	74	75	64		3	5	61	51	53	35	19	43	59	50	51	0.452136	0.530305	1	1	0.759936	0.488207	-1.40723	0.000196534	0.558551	0.521995	0.0029869	0.00159884	-0.166492	0.329176	1	1	0.56018	0.31966	0.491337	0.0169525	1	1	0.0925083
P47897	SYQ_HUMAN	Glutamine--tRNA ligase; EC 6.1.1.18 {ECO:0000269|PubMed:24656866, ...	18	18	25	44	53	46	60	50	64	6	5	1	20	25	22	56	60	53	66	56	61	9	6	13	-0.142648	0.605301	1	1	0.817065	0.521204	-0.0895279	0.606021	1	1	0.768308	0.411087	-0.231003	0.183308	1	1	0.399958	0.226828	-1.14384	0.0416267	1	1	0.167953
Q13838	DX39B_HUMAN	Spliceosome RNA helicase DDX39B {ECO:0000305}; EC 3.6.4.13 {ECO:0000269|PubMed:17984224}; ...	29	32	39	26	24	30	65	87	75	8	11	6	23	39	35	28	41	36	51	69	55	8	9	10	0.0366474	0.871886	1	1	0.94869	0.610591	0.358566	0.0586022	1	1	0.179083	0.0957142	-0.382312	0.0977751	1	1	0.266097	0.152235	-0.0324755	0.936674	1	1	0.962936
P12814	ACTN1_HUMAN	Alpha-actinin-1; Alpha-actinin cytoskeletal isoform; F-actin cross-linking protein; Non-muscle alpha-actinin-1;	7	25	17	45	48	52	20	30	33	65	75	34	12	30	30	33	32	35	16	25	21	50	46	52	-0.562511	0.114381	1	1	0.35788	0.226578	0.404072	0.126353	1	1	0.296284	0.158425	0.546058	0.0122996	1	1	0.0719191	0.0411438	0.312046	0.220074	1	1	0.4554
P16403	H12_HUMAN	Histone H1.2; Histone H1c; Histone H1d; Histone H1s-1;	25	49	29	35	38	33	39	44	38	30	27	31	28	46	37	31	34	30	33	39	43	33	28	31	-0.115211	0.645943	1	1	0.841125	0.537393	0.0566017	0.766871	1	1	0.876927	0.469023	0.16807	0.425162	1	1	0.647019	0.367772	0.0144255	0.947629	1	1	0.968481
P07437	TBB5_HUMAN	Tubulin beta chain; Tubulin beta-5 chain;	77	80	54	33	23	29	47	34	43	12	13	20	67	46	48	23	20	19	41	38	32	10	12	9	0.382886	0.23153	1	1	0.5066	0.324487	0.143009	0.502578	1	1	0.686036	0.366657	0.4652	0.0755826	1	1	0.232402	0.131262	0.616213	0.0892144	1	1	0.265201
P41091	IF2G_HUMAN	Eukaryotic translation initiation factor 2 subunit 3; EC 3.6.5.3; ...	18	12	21	37	36	33	30	32	33	51	59	55	11	25	18	37	46	33	26	34	30	52	50	50	-0.0897581	0.794174	1	1	0.924804	0.588179	0.061231	0.776424	1	1	0.879824	0.472107	-0.120055	0.551053	1	1	0.742262	0.424219	0.19695	0.292487	1	1	0.533666
Q96CS3	FAF2_HUMAN	FAS-associated factor 2; Protein ETEA; UBX domain-containing protein 3B; UBX domain-containing protein 8;	3	12	9	56	49	46	63	52	47	14	7	6	1	10	13	76	63	77	64	61	66	13	8	12	-0.00729597	0.98936	1	1	0.994885	0.640192	-0.25435	0.157196	1	1	0.34103	0.182297	-0.506477	0.00712755	1	1	0.0527024	0.0294874	-0.210951	0.592325	1	1	0.791154
P31689	DNJA1_HUMAN	DnaJ homolog subfamily A member 1; DnaJ protein homolog 2; HSDJ; ...	32	29	65	27	12	48	32	36	46	28	25	32	17	39	56	30	31	29	41	37	47	31	29	29	0.162629	0.633838	1	1	0.836876	0.532687	-0.149666	0.438442	1	1	0.635501	0.33905	-0.0389043	0.909061	1	1	0.954839	0.548622	0.0122133	0.95689	1	1	0.974611
P62277	RS13_HUMAN	40S ribosomal protein S13; Small ribosomal subunit protein uS15 ...	27	26	30	43	29	43	55	46	48	24	9	15	22	24	36	49	36	47	47	48	48	25	19	31	0.0101915	0.967364	1	1	0.994885	0.634997	0.0425257	0.811249	1	1	0.900965	0.483053	-0.188899	0.349432	1	1	0.579957	0.330549	-0.5653	0.113521	1	1	0.304903
O60568	PLOD3_HUMAN	Multifunctional procollagen lysine hydroxylase and glycosyltransferase ...	15	47	49	45	49	45	32	25	34	30	26	31	22	5	41	47	45	42	30	25	41	38	32	30	0.699657	0.157568	1	1	0.418969	0.267273	-0.0939394	0.669032	1	1	0.81152	0.435227	0.0628572	0.725094	1	1	0.856317	0.492249	-0.122357	0.594004	1	1	0.792054
O75533	SF3B1_HUMAN	Splicing factor 3B subunit 1; Pre-mRNA-splicing factor SF3b 155 ...	23	38	35	21	22	30	53	69	76	38	57	35	16	35	43	10	25	17	37	47	47	24	14	9	0.0230777	0.924765	1	1	0.969381	0.624497	0.579162	0.00523687	1	1	0.0353421	0.0188093	0.49939	0.115464	1	1	0.297988	0.169831	1.54633	0.000410983	0.858953	0.80717	0.00676341
P50914	RL14_HUMAN	60S ribosomal protein L14; CAG-ISL 7; Large ribosomal subunit ...	33	35	34	40	31	44	60	49	58	5		3	30	40	42	40	50	49	53	50	58	8	3	5	-0.142226	0.511836	1	1	0.748815	0.480224	0.0360159	0.832934	1	1	0.910812	0.489643	-0.263446	0.171904	1	1	0.381327	0.217877	-0.921444	0.2224	1	1	0.456597
P62829	RL23_HUMAN	60S ribosomal protein L23; 60S ribosomal protein L17; Large ribosomal ...	32	39	36	27	22	32	54	47	45	8	7	4	42	102	47	33	32	32	66	38	51	9	6	8	-0.843258	0.022554	1	1	0.121883	0.0776748	-0.103071	0.619756	1	1	0.77695	0.416523	-0.250058	0.270777	1	1	0.500203	0.285331	-0.197079	0.666666	1	1	0.831406
Q9HD20	AT131_HUMAN	Endoplasmic reticulum transmembrane helix translocase {ECO:0000305}; ...	2	4		39	42	53	39	41	40	1			4	5	2	96	85	107	86	64	102	3		2	-0.881765	0.307162	1	1	0.593086	0.376115	-1.08716	1.08019e-05	0.030699	0.0298565	0.000388595	0.000204422	-1.09383	1.0525e-05	0.0294173	0.0290069	0.000727453	0.000397303
P63104	1433Z_HUMAN	14-3-3 protein zeta/delta; Protein kinase C inhibitor protein ...	17	22	26	38	35	44	29	32	45	48	38	32	22	34	31	50	29	39	26	38	26	42	30	44	-0.427872	0.0942416	1	1	0.319478	0.202534	0.219296	0.369435	1	1	0.574992	0.306817	-0.002273	0.99152	1	1	0.99223	0.57002	0.103218	0.657562	1	1	0.825408
Q9UHB9	SRP68_HUMAN	Signal recognition particle subunit SRP68; SRP68; Signal recognition ...	28	32	28	42	32	41	67	58	58	3			30	35	38	45	51	38	68	53	64	1	1	3	-0.234365	0.308709	1	1	0.594441	0.377087	-0.0324531	0.848575	1	1	0.915932	0.494293	-0.210594	0.285886	1	1	0.515294	0.294331
Q96CW1	AP2M1_HUMAN	AP-2 complex subunit mu {ECO:0000305}; AP-2 mu chain; Adaptin-mu2; ...	31	61	42	22	28	26	31	42	33	15	21	17	44	59	60	30	36	27	38	43	42	25	19	21	-0.289935	0.180152	1	1	0.450175	0.286457	-0.231366	0.242292	1	1	0.448282	0.238491	-0.281226	0.230042	1	1	0.456752	0.259972	-0.215892	0.433396	1	1	0.669639
B4DLN1	B4DLN1_HUMAN	cDNA FLJ60124, highly similar to Mitochondrial dicarboxylate carrier {ECO:0000313|EMBL:BAG59593.1};	9	8	11	44	31	45	19	14	27	34	49	36	13	18	23	49	46	63	27	26	35	47	63	73	-0.954829	0.0129879	1	1	0.0876587	0.055618	-0.569313	0.0345753	1	1	0.124996	0.0665618	-0.386885	0.0535619	1	1	0.186433	0.105592	-0.542326	0.0257403	1	1	0.12453
P04062	GLCM_HUMAN	Lysosomal acid glucosylceramidase {ECO:0000305}; Lysosomal acid ...				57	54	62			2	93	85	122				40	48	41		1		57	74	74													0.433406	0.0231858	1	1	0.111924	0.06338	0.627894	0.010535	1	1	0.0698138
P47756-2	CAPZB_HUMAN	F-actin-capping protein subunit beta; CapZ beta;	35	53	47	34	27	35	30	32	34	18	22	26	36	56	66	25	23	28	35	27	48	25	22	25	-0.234261	0.229274	1	1	0.505054	0.322941	-0.213169	0.313005	1	1	0.520821	0.276807	0.34704	0.141602	1	1	0.339431	0.193124	-0.0469751	0.851598	1	1	0.93283
Q15021	CND1_HUMAN	Condensin complex subunit 1; Chromosome condensation-related SMC-associated protein 1; Chromosome-associated protein D2; hCAP-D2; Non-SMC condensin I complex subunit D2; XCAP-D2 homolog;	49	69	58	17	18	21	51	60	53				53	57	69	12	38	18	57	62	46				-0.0316801	0.866717	1	1	0.948462	0.609177	-0.0255417	0.89191	1	1	0.939026	0.506744	-0.270103	0.475199	1	1	0.682869	0.390161
P12532	KCRU_HUMAN	Creatine kinase U-type, mitochondrial; EC 2.7.3.2; Acidic-type ...	3	8	4	55	38	47	12	15	14	79	75	55	5	12	10	48	49	58	12	25	25	57	59	43	-0.855293	0.0847175	1	1	0.29711	0.189682	-0.613416	0.0550209	1	1	0.172042	0.0917298	-0.136836	0.437318	1	1	0.656496	0.373429	0.473032	0.0377205	1	1	0.158623
Q8TEX9	IPO4_HUMAN	Importin-4; Imp4; Importin-4b; Imp4b; Ran-binding protein 4; RanBP4;	49	88	60	9	12	10	42	53	48				60	80	85	13	20	5	58	63	51		1		-0.199025	0.304208	1	1	0.589931	0.374246	-0.283165	0.137087	1	1	0.312432	0.167034	-0.283726	0.521227	1	1	0.718655	0.410688
P62249	RS16_HUMAN	40S ribosomal protein S16; Small ribosomal subunit protein uS9 ...	22	17	23	41	38	48	41	46	59	33	13	14	18	21	18	43	40	44	44	37	50	37	23	37	0.11401	0.708614	1	1	0.872681	0.560318	0.13963	0.459869	1	1	0.652658	0.348511	0.0100053	0.956827	1	1	0.99086	0.561269	-0.614466	0.097633	1	1	0.279525
O94905	ERLN2_HUMAN	Erlin-2; Endoplasmic reticulum lipid raft-associated protein 2; Stomatin-prohibitin-flotillin-HflC/K domain-containing protein 2; SPFH domain-containing protein 2;	5	9	4	33	43	45	31	35	27	33	23	25	12	19	17	48	57	79	44	38	48	42	40	48	-1.42233	0.00266065	1	1	0.0353087	0.0224583	-0.499981	0.0199647	1	1	0.0875611	0.0467995	-0.594693	0.010982	1	1	0.0671658	0.0382801	-0.603962	0.0158177	1	1	0.0888684
P10586	PTPRF_HUMAN	Receptor-type tyrosine-protein phosphatase F; EC 3.1.3.48; Leukocyte ...	7	14	15	70	84	77	80	66	75	36	22	26	3	7	10	28	39	31	26	26	40	6	6	7	0.840701	0.054365	1	1	0.223768	0.143019	1.24757	4.97182e-06	0.0141299	0.0138316	0.000231434	0.000118098	1.24704	1.30897e-05	0.0365856	0.0359966	0.000795339	0.000444006	2.22295	1.67392e-05	0.0349849	0.0343823	0.000938038
Q9Y512	SAM50_HUMAN	Sorting and assembly machinery component 50 homolog; Transformation-related ...	33	36	19	32	49	47	29	44	33	15	20	18	31	45	55	19	39	50	27	55	59	14	14	15	-0.581287	0.0467604	1	1	0.202447	0.128941	-0.428402	0.0994354	1	1	0.254133	0.135681	0.255118	0.371525	1	1	0.597679	0.341801	0.380211	0.221721	1	1	0.45636
B5MDF5	B5MDF5_HUMAN	GTP-binding nuclear protein Ran {ECO:0000256|RuleBase:RU363057}; ...	44	33	45	31	33	37	42	42	58	33	32	23	27	36	31	29	28	28	33	29	29	23	22	27	0.368853	0.186901	1	1	0.457324	0.291853	0.625181	0.00672491	1	1	0.0415669	0.0221379	0.258826	0.245206	1	1	0.474292	0.26983	0.368062	0.133053	1	1	0.333675
P62491	RB11A_HUMAN	Ras-related protein Rab-11A; Rab-11; EC 3.6.5.2 {ECO:0000269|PubMed:15837192, ...	6	6	13	44	33	40	26	23	16	54	49	38	9	13	8	58	31	58	36	34	45	64	39	52	-0.27033	0.536002	1	1	0.762208	0.490821	-0.839894	0.00141472	1	1	0.0136072	0.00726065	-0.319302	0.188118	1	1	0.40759	0.230478	-0.0580173	0.80453	1	1	0.902559
Q6ZNB6	NFXL1_HUMAN	NF-X1-type zinc finger protein NFXL1; Ovarian zinc finger protein; ...	23	30	44	59	60	60	59	52	60				7	17	23	49	45	57	42	37	70				1.03803	0.00526406	1	1	0.0518333	0.0331558	0.181912	0.367013	1	1	0.573284	0.305604	0.255416	0.134123	1	1	0.329415	0.186813
P50402	EMD_HUMAN	Emerin;	35	47	45	27	40	47	35	45	41	9	9	10	46	41	50	33	31	40	52	29	56	9	9	6	-0.116643	0.603428	1	1	0.816061	0.52043	-0.19594	0.363431	1	1	0.570018	0.303799	0.142456	0.511378	1	1	0.70957	0.406091	0.300948	0.466832	1	1	0.701927
P61221	ABCE1_HUMAN	(blank)	33	30	33	34	44	31	49	60	50	33	25	15	18	18	27	31	33	26	50	50	46	17	15	23	0.600387	0.0390211	1	1	0.176822	0.113362	0.106287	0.548626	1	1	0.725207	0.38723	0.286337	0.211115	1	1	0.434192	0.246975	0.487021	0.126894	1	1	0.32541
Q03252	LMNB2_HUMAN	Lamin-B2; Flags: Precursor;	35	62	63	23	37	57	33	34	46	3	3	3	44	53	76	28	35	36	32	32	47	1		7	-0.119996	0.558934	1	1	0.77944	0.501293	0.00899158	0.965103	1	1	0.98635	0.526437	0.251013	0.366172	1	1	0.593659	0.339132	0.248481	0.776798	1	1	0.884264
Q14789	GOGB1_HUMAN	Golgin subfamily B member 1; 372 kDa Golgi complex-associated ...	1	10	2		1	1		7					6	7	15	115	105	119	162	74	162				-1.11421	0.0852714	1	1	0.29828	0.190459	-5.84604	3.37905e-09	9.60325e-06	9.5796e-06	1.11565e-06	5.50203e-07	-7.39514	6.09202e-11	1.70272e-07	1.70211e-07	8.5136e-08	4.87068e-08
O76094	SRP72_HUMAN	Signal recognition particle subunit SRP72; SRP72; Signal recognition ...	22	32	21	42	36	50	71	49	53	3		1	21	36	35	51	41	46	66	48	56	3		2	-0.302039	0.223496	1	1	0.496806	0.318909	0.00846577	0.966006	1	1	0.98635	0.52667	-0.0985191	0.587871	1	1	0.770323	0.440089
P22234	PUR6_HUMAN	Multifunctional protein ADE2; Includes: Phosphoribosylaminoimidazole-succinocarboxamide ...	24	41	34	35	53	38	33	50	56	28	42	34	19	32	28	28	40	26	21	30	31	14	29	19	0.31828	0.179532	1	1	0.450139	0.285952	0.744618	0.00389324	1	1	0.0291525	0.0154097	0.432696	0.0976897	1	1	0.266097	0.152147	0.824799	0.0107162	1	1	0.0698138
Q9UHB6	LIMA1_HUMAN	LIM domain and actin-binding protein 1; Epithelial protein lost ...	63	85	57	4	11	2	25	23	18	4	5	5	93	91	94	14	5	5	45	38	52	16	14	14	-0.446757	0.0639971	1	1	0.250824	0.159093	-1.04919	0.00011271	0.320321	0.302851	0.00204459	0.00106265	-0.487494	0.440836	1	1	0.657841	0.375039	-1.57352	0.00232722	1	1	0.0237262
Q9NRG9	AAAS_HUMAN	Aladin; Adracalin;	38	50	40	34	44	41	42	53	48	8	6	3	47	40	56	34	31	31	48	33	44	1	3	7	-0.167167	0.471529	1	1	0.721999	0.46299	0.177316	0.350408	1	1	0.556347	0.297115	0.319861	0.130707	1	1	0.326474	0.183839	0.706587	0.251611	1	1	0.486914
Q9NQC3-2	RTN4_HUMAN	Reticulon-4 {ECO:0000305}; Foocen; Neurite outgrowth inhibitor; ...	1	6	3	39	51	44	13	21	19	56	64	48	3	16	9	48	46	50	14	25	19	66	59	61	-1.49272	0.0297923	1	1	0.147248	0.0938108	-0.146832	0.610312	1	1	0.770208	0.412797	-0.0938305	0.597615	1	1	0.777471	0.444144	-0.0682856	0.710849	1	1	0.868816
P53634	CATC_HUMAN	Dipeptidyl peptidase 1; EC 3.4.14.1; Cathepsin C; Cathepsin J; ...				66	40	73				110	81	98				43	34	37				61	60	77													0.660931	0.00910342	1	1	0.0597278	0.0341383	0.624125	0.00643667	1	1	0.0488311
Q9NZW5	MPP6_HUMAN	Protein PALS2 {ECO:0000305}; MAGUK p55 subfamily member 6; Membrane ...	10	20	13	47	57	54	50	59	58	7	8	12	13	23	20	53	58	50	36	46	62	3	9	11	-0.388386	0.207354	1	1	0.478049	0.307081	0.197008	0.295789	1	1	0.50217	0.26736	-0.0171308	0.917285	1	1	0.960589	0.550851	0.309881	0.49175	1	1	0.722756
P04637	P53_HUMAN	Cellular tumor antigen p53; Antigen NY-CO-13; Phosphoprotein p53; Tumor suppressor p53;	48	72	59	14	15	11	35	43	42				54	77	103	18	13	12	46	48	67				-0.393845	0.0481258	1	1	0.206347	0.131568	-0.440798	0.0252349	1	1	0.102162	0.054673	-0.0943313	0.770934	1	1	0.886368	0.507573
H3BNC9	H3BNC9_HUMAN	40S ribosomal protein S17 {ECO:0000256|ARBA:ARBA00022215};	25	28	35	33	27	32	34	33	36	35	23	22	32	42	33	33	25	42	41	36	35	35	26	31	-0.289331	0.257221	1	1	0.533493	0.341975	-0.137626	0.494023	1	1	0.678923	0.362935	-0.110289	0.606077	1	1	0.782803	0.447618	-0.123078	0.631026	1	1	0.812597
P46783	RS10_HUMAN	40S ribosomal protein S10; Small ribosomal subunit protein eS10 ...	11	9	14	33	35	35	33	45	43	44	20	22	6	13	14	58	50	50	31	45	35	58	32	36	0.0357728	0.920866	1	1	0.967191	0.623506	0.107676	0.610077	1	1	0.770208	0.412703	-0.607275	0.0055739	1	1	0.0446617	0.0252531	-0.472459	0.182131	1	1	0.406823
P84077	ARF1_HUMAN	ADP-ribosylation factor 1;	34	19	38	32	29	27	31	28	35	41	32	28	31	19	37	30	25	32	36	37	35	38	36	41	0.0575552	0.874633	1	1	0.949299	0.611339	-0.21707	0.300573	1	1	0.504105	0.269713	0.0264935	0.90531	1	1	0.952689	0.547598	-0.108723	0.611766	1	1	0.800621
Q6PKG0	LARP1_HUMAN	La-related protein 1; La ribonucleoprotein domain family member ...	24	32	25	32	36	50	49	48	54	1			13	33	34	34	47	40	68	60	80	6	1	1	0.0106259	0.967637	1	1	0.994885	0.635063	-0.478806	0.0083088	1	1	0.0490928	0.0257894	-0.0262149	0.898532	1	1	0.950567	0.545735
P30084	ECHM_HUMAN	Enoyl-CoA hydratase, mitochondrial {ECO:0000305}; EC 4.2.1.17 ...	1	2	4	62	48	47	27	32	39	54	58	37		1	3	50	35	47	30	35	38	46	36	35							-0.0885622	0.669013	1	1	0.81152	0.43522	0.260232	0.195466	1	1	0.415005	0.235916	0.42736	0.0762945	1	1	0.240506
P07196	NFL_HUMAN	Neurofilament light polypeptide; NF-L; 68 kDa neurofilament protein; ...	179	187	167	1	15		65	52	41			1	16	18	21						1				3.26934	2.34274e-08	5.23367e-05	5.22664e-05	1.30842e-05	7.00398e-06	7.28701	5.9887e-10	1.70199e-06	1.69899e-06	2.83665e-07	1.51841e-07	16	0.0171725	1	1	0.09248	0.0522093
P62266	RS23_HUMAN	40S ribosomal protein S23; Small ribosomal subunit protein uS12 ...	21	36	32	30	34	32	44	57	50	19	7	5	20	37	36	30	31	30	47	65	54	19	9	19	-0.0707213	0.754561	1	1	0.897121	0.575732	-0.153406	0.418735	1	1	0.61749	0.330195	0.0871732	0.686754	1	1	0.834193	0.47868	-0.521837	0.27116	1	1	0.507818
Q15067-2	ACOX1_HUMAN	Peroxisomal acyl-coenzyme A oxidase 1 {ECO:0000303|PubMed:8117268}; ...	1	2	1	31	44	30	21	26	18	29	36	30		2	1	73	53	79	37	34	43	58	50	64							-0.827294	0.00156984	1	1	0.0147244	0.00784766	-0.955229	0.000602361	1	1	0.00984561	0.00554545	-0.777853	0.00206856	1	1	0.022285
O96005	CLPT1_HUMAN	Cleft lip and palate transmembrane protein 1;				44	36	45	22	13	33	32	35	38	1	1	1	67	34	78	44	32	55	51	43	58							-0.962732	0.00200473	1	1	0.017492	0.00934695	-0.508026	0.0631161	1	1	0.205379	0.117422	-0.455126	0.0465968	1	1	0.178039
P10515	ODP2_HUMAN	Dihydrolipoyllysine-residue acetyltransferase component of pyruvate ...	5	6	11	52	56	59	43	41	45	44	31	24		6	2	41	39	50	36	41	40	31	22	38	1.45214	0.0544897	1	1	0.223768	0.143239	0.124091	0.509389	1	1	0.691018	0.369776	0.371342	0.0470808	1	1	0.170829	0.097146	0.200118	0.470092	1	1	0.704801
P08240	SRPRA_HUMAN	Signal recognition particle receptor subunit alpha; SR-alpha; ...	3	4	10	43	47	64	50	50	57	12	14	17	4	9	21	47	56	55	57	41	61	15	12	12	-1.0073	0.087004	1	1	0.303285	0.192865	-0.0350337	0.843031	1	1	0.914079	0.492654	-0.0269889	0.877724	1	1	0.941272	0.539921	0.219418	0.504197	1	1	0.731278
Q8NC51	PAIRB_HUMAN	Plasminogen activator inhibitor 1 RNA-binding protein {ECO:0000305}; ...	6	2	4	48	47	49	16	9	10	51	41	60	2	9	6	47	39	52	19	19	25	67	69	63	-0.509796	0.414383	1	1	0.683197	0.436229	-0.864768	0.00991368	1	1	0.0547081	0.0291913	0.0714059	0.684998	1	1	0.833147	0.478041	-0.310141	0.153507	1	1	0.368934
P49755	TMEDA_HUMAN	Transmembrane emp24 domain-containing protein 10; Protein TMED10; ...				32	36	36		2	1	63	72	52		1		54	48	61	1	4	2	122	83	89													-0.638283	0.0037906	1	1	0.0343984	0.0192785	-0.574222	0.0194308	1	1	0.102036
Q10713	MPPA_HUMAN	Mitochondrial-processing peptidase subunit alpha; Alpha-MPP; Inactive zinc metalloprotease alpha {ECO:0000305}; P-55; Flags: Precursor;		1	2	42	48	49	9	13	13	78	70	58		3	2	48	32	48	14	7	16	79	62	63							-0.0969419	0.779089	1	1	0.881087	0.472961	0.128946	0.498836	1	1	0.699922	0.400242	0.092631	0.636698	1	1	0.815323
Q02543	RL18A_HUMAN	60S ribosomal protein L18a; Large ribosomal subunit protein eL20 ...	27	32	37	38	28	42	57	45	53	5	1	2	17	44	47	39	39	32	55	40	58	9	2	7	-0.177221	0.491632	1	1	0.734464	0.471568	0.00196505	0.991523	1	1	0.992221	0.533165	-0.0164669	0.934319	1	1	0.973321	0.555399	-1.09137	0.127268	1	1	0.325752
Q6UB35	C1TM_HUMAN	Monofunctional C1-tetrahydrofolate synthase, mitochondrial; EC ...	7	4	7	73	49	62	70	49	53	4			3	7	6	53	51	56	67	64	61	1		3	0.162629	0.748358	1	1	0.891643	0.573714	-0.175469	0.355778	1	1	0.562046	0.299894	0.211639	0.229187	1	1	0.456577	0.2594
Q9NS69	TOM22_HUMAN	Mitochondrial import receptor subunit TOM22 homolog; hTom22; 1C9-2; Translocase of outer membrane 22 kDa subunit homolog;	4	10	6	32	24	36	5	8	7	73	74	49	5	17	14	36	24	57	4	12	18	85	67	80	-0.855293	0.0631103	1	1	0.247783	0.157688	-0.782306	0.0871129	1	1	0.232561	0.124241	-0.336797	0.234695	1	1	0.46293	0.263053	-0.164715	0.411936	1	1	0.648303
A0A0B4J2A4	A0A0B4J2A4_HUMAN	3-ketoacyl-CoA thiolase, mitochondrial {ECO:0000313|Ensembl:ENSP00000466015}; ...			1	44	39	45	5	6	5	67	65	69				39	60	46	10	12	5	62	85	81							-0.771659	0.102857	1	1	0.260303	0.138692	-0.169904	0.387712	1	1	0.614376	0.349662	-0.103283	0.570848	1	1	0.777861
G3V0I5	G3V0I5_HUMAN	NADH dehydrogenase flavoprotein 1, mitochondrial {ECO:0000256|RuleBase:RU364066}; ...	1	2		44	46	53	18	26	19	34	49	50		5	1	40	72	67	21	28	30	30	64	44							-0.343272	0.175765	1	1	0.36717	0.195618	-0.313939	0.151122	1	1	0.352842	0.200788	0.0253138	0.92645	1	1	0.958833
X6R3P0	X6R3P0_HUMAN	Slit homolog 2 protein {ECO:0000313|Ensembl:ENSP00000273739}; ...	5	39	26	4	6	5	7	13	11				51	96	103	45	15	54	59	41	93	23	7	38	-1.8438	7.65628e-05	0.171041	0.167366	0.00349064	0.00224327	-2.65503	1.35396e-07	0.000384795	0.000382087	1.80886e-05	9.49748e-06	-2.91599	8.93881e-05	0.24984	0.24108	0.00252363	0.00144379	-16	5.84045e-05	0.122065	0.118678	0.00206891
P56192	SYMC_HUMAN	Methionine--tRNA ligase, cytoplasmic; EC 6.1.1.10 {ECO:0000269|PubMed:11714285}; ...	26	21	23	29	38	31	61	73	49				22	31	15	33	42	40	66	74	62		2	3	0.0345242	0.921405	1	1	0.967302	0.623643	-0.159283	0.394881	1	1	0.599312	0.319186	-0.220775	0.286491	1	1	0.515943	0.294706
P51991	ROA3_HUMAN	Heterogeneous nuclear ribonucleoprotein A3; hnRNP A3;	15	44	40	7	36	20	71	103	91		2	4	10	31	32	6	35	21	43	53	67		4	5	0.432236	0.200878	1	1	0.473563	0.302432	0.684349	0.00108883	1	1	0.0112936	0.00595899	0.0330889	0.951998	1	1	0.986956	0.560023	-0.506407	0.609089	1	1	0.800124
P61353	RL27_HUMAN	60S ribosomal protein L27; Large ribosomal subunit protein eL27 ...	29	32	44	32	27	31	41	47	48	12	4	2	39	38	42	34	21	39	68	38	46	12	6	7	-0.187868	0.449525	1	1	0.708389	0.453123	-0.177236	0.415852	1	1	0.615227	0.328893	-0.0527304	0.817618	1	1	0.911545	0.522257	-0.395375	0.485148	1	1	0.716392
P62888	RL30_HUMAN	60S ribosomal protein L30; Large ribosomal subunit protein eL30 ...	31	39	36	35	23	33	44	58	44	13	4	4	21	36	47	42	26	23	51	44	60	12	7	6	0.0201848	0.92696	1	1	0.970853	0.625053	-0.103071	0.564396	1	1	0.736462	0.393976	0.0100053	0.970135	1	1	0.99223	0.564667	-0.172983	0.738272	1	1	0.869865
P30040	ERP29_HUMAN	Endoplasmic reticulum resident protein 29; ERp29; Endoplasmic ...	1	2	5	44	42	46	13	22	24	84	77	68		1	2	41	35	38	8	12	20	70	38	43							0.543943	0.101098	1	1	0.257224	0.137153	0.221509	0.252091	1	1	0.480296	0.274137	0.679355	0.0134183	1	1	0.0824832
G3V1L9	G3V1L9_HUMAN	Tight junction protein ZO-1 {ECO:0000313|Ensembl:ENSP00000348416}; ...	91	88	110	2		1	26	15	20	1		2	79	66	124	3		5	32	22	44	1	1	2	0.0961674	0.680472	1	1	0.858934	0.550311	-0.700744	0.0164938	1	1	0.0776081	0.0412231
Q53H12	AGK_HUMAN	Acylglycerol kinase, mitochondrial {ECO:0000303|PubMed:15939762}; ...	11	7	7	40	44	49	20	27	20	26	41	29	8	21	11	33	61	59	19	22	32	34	55	59	-0.685368	0.140374	1	1	0.398997	0.252558	-0.140507	0.572269	1	1	0.743661	0.397288	-0.1921	0.385974	1	1	0.612605	0.348832	-0.545935	0.0454221	1	1	0.176454
Q16181	SEPT7_HUMAN	Septin-7; CDC10 protein homolog;	8	4	14	53	49	51	19	26	30	59	64	42	6	6	5	44	27	32	19	23	19	51	40	44	0.605681	0.269077	1	1	0.549467	0.350599	0.28131	0.272734	1	1	0.482034	0.255518	0.580893	0.0115709	1	1	0.0693412	0.0395213	0.368062	0.0993365	1	1	0.280938
Q15019	SEPT2_HUMAN	Septin-2; Neural precursor cell expressed developmentally down-regulated ...	16	11	11	45	48	61	18	23	31	41	66	59	12	6	9	41	30	31	18	26	19	36	36	41	0.485744	0.292813	1	1	0.579401	0.366871	0.175874	0.512816	1	1	0.693681	0.37134	0.604367	0.00792107	1	1	0.055305	0.0313783	0.633416	0.0140626	1	1	0.0842145
P54819-2	KAD2_HUMAN	Adenylate kinase 2, mitochondrial {ECO:0000255|HAMAP-Rule:MF_03168}; ...	1	3	5	61	45	62	11	15	11	79	68	70	2	4	6	39	36	32	8	10	10	60	46	51	-0.422333	0.517307	1	1	0.751407	0.482574	0.385327	0.299124	1	1	0.504105	0.269004	0.660856	0.00313713	1	1	0.0293254	0.0167391	0.545486	0.0134795	1	1	0.0826165
Q9Y265	RUVB1_HUMAN	RuvB-like 1 {ECO:0000305}; EC 3.6.4.12 {ECO:0000269|PubMed:17157868}; ...	38	36	32	34	24	31	48	46	51	23	26	12	23	35	32	27	24	25	34	47	40	15	19	12	0.228771	0.359477	1	1	0.633085	0.40661	0.244274	0.210715	1	1	0.409331	0.218907	0.237811	0.311049	1	1	0.545155	0.309412	0.485731	0.142328	1	1	0.349549
Q9Y4W6	AFG32_HUMAN	AFG3-like protein 2 {ECO:0000305}; EC 3.4.24.- {ECO:0000269|PubMed:14623864, ...	2	4		50	55	64	36	52	28	12	26	15		1	2	41	69	67	39	56	54	10	30	19							-0.377959	0.105073	1	1	0.263559	0.140605	-0.0567208	0.7726	1	1	0.887893	0.508113	-0.0761668	0.844158	1	1	0.927598
Q5SRE5	NU188_HUMAN	Nucleoporin NUP188 {ECO:0000305}; hNup188;	72	89	94		1		23	30	31				86	83	114	2		1	39	24	42				-0.157601	0.408725	1	1	0.675364	0.433368	-0.3387	0.142351	1	1	0.320524	0.171153
P38919	IF4A3_HUMAN	Eukaryotic initiation factor 4A-III; eIF-4A-III; eIF4A-III; EC ...	24	47	41	21	21	16	41	54	47	23	42	19	17	46	35	25	22	26	38	34	44	16	17	14	0.185349	0.487807	1	1	0.731874	0.469966	0.274995	0.145361	1	1	0.3258	0.173475	-0.321838	0.227076	1	1	0.45334	0.257981	0.916284	0.0126422	1	1	0.0798253
Q15363	TMED2_HUMAN	Transmembrane emp24 domain-containing protein 2; Membrane protein ...				27	52	42	2	1	3	54	57	64				58	41	57	3	4	3	103	68	89							-0.753737	0.318267	1	1	0.523408	0.279769	-0.356534	0.146464	1	1	0.345166	0.197088	-0.492601	0.0376401	1	1	0.158604
E9PF19	E9PF19_HUMAN	Transducin beta-like protein 2 {ECO:0000313|Ensembl:ENSP00000413979}; ...	22	26	23	47	39	51	49	47	49	5			22	29	36	45	46	42	48	37	57	3		3	-0.300492	0.216362	1	1	0.490216	0.313784	0.0133905	0.940349	1	1	0.973224	0.519955	0.052755	0.768943	1	1	0.884807	0.506927
O00429	DNM1L_HUMAN	Dynamin-1-like protein; EC 3.6.5.5; Dnm1p/Vps1p-like protein; ...	48	78	69	15	9	18	39	47	34		1		51	62	81	15	27	14	30	43	44				0.000121503	0.999462	1	1	0.999462	0.642529	0.0197544	0.923043	1	1	0.961263	0.515317	-0.405032	0.248861	1	1	0.477396	0.272129
P51572-2	BAP31_HUMAN	B-cell receptor-associated protein 31; BCR-associated protein ...	1	1	5	41	38	53	4	8	8	70	71	57	1	1	1	65	36	44	1	8	12	68	66	62							-0.0871608	0.868912	1	1	0.927667	0.500214	-0.12551	0.588961	1	1	0.770668	0.440546	0.0932026	0.598772	1	1	0.793554
A0A5F9ZHM4	A0A5F9ZHM4_HUMAN	L-lactate dehydrogenase {ECO:0000256|ARBA:ARBA00012967, ECO:0000256|RuleBase:RU000496}; ...	8	8	8	49	41	31	12	9	9	67	67	56	8	10	9	33	43	36	10	11	6	65	66	58	-0.177221	0.669063	1	1	0.854414	0.546123	0.135232	0.728038	1	1	0.849378	0.456105	0.121514	0.582135	1	1	0.765318	0.437674	0.086169	0.630117	1	1	0.811927
Q9Y5M8	SRPRB_HUMAN	Signal recognition particle receptor subunit beta; SR-beta; Protein ...	8	18	14	37	38	53	39	32	45	37	36	26	9	11	15	41	27	47	45	28	45	31	19	18	0.185349	0.588746	1	1	0.803456	0.51428	-0.0414336	0.845881	1	1	0.914762	0.493498	0.164515	0.452253	1	1	0.668101	0.380183	0.62045	0.0384845	1	1	0.160224
P37268	FDFT_HUMAN	Squalene synthase; SQS; SS; EC 2.5.1.21 {ECO:0000269|PubMed:10896663, ...	2	2	5	45	49	56	49	42	50	29	17	14	2		11	49	16	59	53	29	76	24	6	34	-0.537811	0.55869	1	1	0.77944	0.501184	-0.181001	0.448143	1	1	0.644119	0.343355	0.284628	0.361962	1	1	0.590082	0.337008	-0.0145536	0.97462	1	1	0.983561
P14868	SYDC_HUMAN	Aspartate--tRNA ligase, cytoplasmic {ECO:0000305}; EC 6.1.1.12 ...	19	16	19	33	44	40	53	50	52	3		1	17	30	25	35	40	41	67	51	67	5	2	8	-0.422333	0.148744	1	1	0.412275	0.259938	-0.272029	0.12093	1	1	0.28881	0.154095	0.0223891	0.907654	1	1	0.954196	0.548238	-1.82833	0.0447882	1	1	0.175928
P61158	ARP3_HUMAN	Actin-related protein 3; Actin-like protein 3;	14	25	19	31	32	32	24	23	25	44	58	36	16	37	38	31	20	27	17	17	27	43	34	46	-0.65711	0.0272474	1	1	0.137096	0.0879726	0.222416	0.387365	1	1	0.592195	0.315602	0.294459	0.205068	1	1	0.426462	0.242783	0.244566	0.282041	1	1	0.52304
P53396	ACLY_HUMAN	ATP-citrate synthase; EC 2.3.3.8 {ECO:0000269|PubMed:10653665, ...	28	21	37	41	44	50	56	62	78	3	1	1	28	35	25	27	24	25	48	29	50	1		1	-0.0404628	0.896082	1	1	0.95461	0.61708	0.609254	0.0063291	1	1	0.0398831	0.0212488	0.838893	0.00134033	1	1	0.0161928	0.00920179
Q16513	PKN2_HUMAN	Serine/threonine-protein kinase N2; EC 2.7.11.13; PKN gamma; Protein kinase C-like 2; Protein-kinase C-related kinase 2;	30	35	36	54	60	57	68	66	73	1	2	1	17	18	27	20	38	20	27	39	24				0.696719	0.0115972	1	1	0.0806564	0.0517621	1.18486	2.17789e-05	0.0618955	0.0598483	0.000651532	0.000342299	1.14246	0.000347789	0.972071	0.92338	0.00689412	0.00390947
Q9BS26	ERP44_HUMAN	Endoplasmic reticulum resident protein 44; ER protein 44; ERp44; ...		2	1	46	41	52	33	29	43	24	34	31		2	3	49	35	58	31	41	30	47	34	45							0.0250487	0.912372	1	1	0.953996	0.512412	-0.0208007	0.913028	1	1	0.957011	0.5497	-0.422991	0.0895845	1	1	0.265201
P51114	FXR1_HUMAN	Fragile X mental retardation syndrome-related protein 1; hFXR1p; ...	36	46	39	14	23	27	45	52	39	1			42	64	62	18	24	17	59	49	48	2	2	1	-0.48075	0.0265519	1	1	0.134506	0.0863252	-0.214711	0.264888	1	1	0.47281	0.251288	0.127362	0.649565	1	1	0.81123	0.464807
P35241	RADI_HUMAN	Radixin;	3	1	1	48	48	41		4	4	74	92	62	1	6	5	32	33	41		2	2	68	77	64	-1.27033	0.123328	1	1	0.372822	0.236093							0.380117	0.0631202	1	1	0.205379	0.117427	0.204087	0.287668	1	1	0.529575
A0A0G2JH68	A0A0G2JH68_HUMAN	Protein diaphanous homolog 1 {ECO:0000313|Ensembl:ENSP00000381565}; ...	42	94	74	13	14	9	39	63	42				40	57	75	9	16	1	33	51	35				0.280685	0.20199	1	1	0.474008	0.303242	0.258336	0.275887	1	1	0.483398	0.257188	0.479491	0.39004	1	1	0.616259	0.350766
Q13740-2	CD166_HUMAN	CD166 antigen; Activated leukocyte cell adhesion molecule; CD166; ...				31	38	45				49	55	84				40	56	52				54	99	102													-0.366558	0.076086	1	1	0.233693	0.131782	-0.361209	0.200555	1	1	0.431234
Q15388	TOM20_HUMAN	Mitochondrial import receptor subunit TOM20 homolog; Mitochondrial ...	1	1	4	51	24	41	21	20	21	44	35	34		5	2	44	27	63	36	51	49	46	40	45							-1.15004	5.47851e-05	0.155699	0.148413	0.00116194	0.000617716	-0.198103	0.506793	1	1	0.707159	0.403967	-0.134688	0.514199	1	1	0.739626
P04439	HLAA_HUMAN	HLA class I histocompatibility antigen, A alpha chain; Human leukocyte antigen A; HLA-A; Flags: Precursor;	4	8	7	80	62	67	13	18	17	92	87	108	3	3	4	12	22	19	4	3	7	20	23	22	0.918703	0.120704	1	1	0.368377	0.233369	1.76084	0.000402334	1	1	0.00529367	0.00277812	1.98944	8.18935e-07	0.00228892	0.0022791	0.000176071	0.000100731	2.22109	3.2432e-07	0.000677829	0.000676856	0.000165079
P28838	AMPL_HUMAN	Cytosol aminopeptidase {ECO:0000305}; EC 3.4.11.1 {ECO:0000250|UniProtKB:P00727}; ...		1	3	49	50	51	6	10	7	73	63	62		1		39	46	43	15	17	19	57	47	46							-1.16563	0.00387238	1	1	0.0291146	0.0153515	0.238824	0.193084	1	1	0.413858	0.234171	0.479094	0.0263686	1	1	0.125369
Q9UJ83	HACL1_HUMAN	2-hydroxyacyl-CoA lyase 1; EC 4.1.2.n2 {ECO:0000269|PubMed:10468558, ...				36	54	34	10	11	8	58	81	45				44	50	54	12	6	9	66	66	59							0.086322	0.825605	1	1	0.90723	0.487435	-0.245252	0.259715	1	1	0.488732	0.278789	0.0246889	0.907871	1	1	0.952163
Q9UBS4	DJB11_HUMAN	DnaJ homolog subfamily B member 11; APOBEC1-binding protein 2; ...	7	12	11	39	39	44	22	23	37	38	26	33	6	15	21	37	38	46	27	29	35	39	34	45	-0.492723	0.185505	1	1	0.456456	0.290753	-0.167014	0.476911	1	1	0.667169	0.355809	0.0218794	0.907839	1	1	0.954196	0.548289	-0.204174	0.378651	1	1	0.617783
P11171	EPB41_HUMAN	Protein 4.1; P4.1; 4.1R; Band 4.1; EPB4.1; Erythrocyte membrane ...	34	74	47	34	46	36	45	42	42	8	4	5	22	73	34	22	15	24	29	33	32		1	1	0.257601	0.448927	1	1	0.708389	0.452848	0.439867	0.0372092	1	1	0.130036	0.0695463	0.937249	0.00152263	1	1	0.0178065	0.0100712	3.16602	0.00251396	1	1	0.0246675
G3XAI2	G3XAI2_HUMAN	Laminin subunit beta-1 {ECO:0000313|Ensembl:ENSP00000377191}; ...				54	51	60	6	8	14	70	79	96		7	1	35	8	39	8	5	9	43	34	73							0.331152	0.430066	1	1	0.627254	0.335325	1.01878	0.00661412	1	1	0.0500421	0.0281719	0.786375	0.00940186	1	1	0.0640061
E7EPU7	E7EPU7_HUMAN	ATP synthase lipid-binding protein {ECO:0000256|ARBA:ARBA00019120}; ...	4	18	6	47	33	49	30	34	15	33	29	31	6	15	5	38	69	42	25	49	17	34	35	35	0.0996192	0.858659	1	1	0.945414	0.606951	-0.220785	0.547225	1	1	0.724205	0.386623	-0.197936	0.429486	1	1	0.651337	0.369801	-0.0827251	0.694696	1	1	0.857598
Q9P035	HACD3_HUMAN	Very-long-chain (3R)-3-hydroxyacyl-CoA dehydratase 3 {ECO:0000305}; ...	14	20	15	42	38	55	43	37	44	19	16	11	20	13	28	34	35	50	38	37	46	18	9	17	-0.323323	0.330279	1	1	0.607346	0.390156	0.0185616	0.920987	1	1	0.960178	0.51476	0.192003	0.335315	1	1	0.56663	0.323021	0.142686	0.666878	1	1	0.831406
P78406	RAE1L_HUMAN	mRNA export factor; Rae1 protein homolog; mRNA-associated protein ...	41	77	64	7	17	13	28	33	32	9	14	16	59	52	80	12	10	10	30	26	39	12	6	11	-0.0769302	0.724503	1	1	0.883483	0.565773	-0.0474683	0.824253	1	1	0.906551	0.487025	0.219459	0.539747	1	1	0.734108	0.419164	0.505977	0.185956	1	1	0.410914
A0A0C4DGA2	A0A0C4DGA2_HUMAN	Enoyl-CoA delta isomerase 2, mitochondrial {ECO:0000313|Ensembl:ENSP00000420309}; ...	1	4	6	46	51	46	48	41	42	13	7	6	3	9	11	52	58	60	54	47	58	14	13	6	-1.07143	0.0705119	1	1	0.266989	0.168999	-0.296231	0.10483	1	1	0.263559	0.140396	-0.239514	0.168124	1	1	0.375926	0.214813	-0.265399	0.536965	1	1	0.759308
Q16795	NDUA9_HUMAN	NADH dehydrogenase 1 alpha subcomplex subunit 9, mitochondrial; ...	8	7	7	41	46	58	32	37	41	16	23	18	4	7	11	40	41	59	34	45	51	12	27	31	-0.00729597	0.986896	1	1	0.994885	0.639618	-0.25778	0.197551	1	1	0.394823	0.210313	0.0606314	0.750362	1	1	0.872042	0.500812	-0.217837	0.500922	1	1	0.729566
O00264	PGRC1_HUMAN	Membrane-associated progesterone receptor component 1; mPR; Dap1 ...		4	6	39	30	46	37	31	33	40	33	34		4	5	56	35	57	39	30	49	36	26	25	0.144707	0.869919	1	1	0.948462	0.610054	-0.241203	0.244338	1	1	0.450622	0.23969	-0.353958	0.119558	1	1	0.306574	0.173719	0.377079	0.130981	1	1	0.331819
H0Y8R1	H0Y8R1_HUMAN	G-rich sequence factor 1 {ECO:0000313|Ensembl:ENSP00000421789}; ...	22	31	46	58	35	55	44	48	57	1	1	1	8	19	24	36	31	30	48	41	52	2	1	3	0.949635	0.00865104	1	1	0.0707928	0.0440757	0.0628457	0.721191	1	1	0.844731	0.453762	0.619546	0.0116816	1	1	0.069697	0.0397489
Q8TCS8	PNPT1_HUMAN	Polyribonucleotide nucleotidyltransferase 1, mitochondrial; EC ...	7	2	8	64	69	66	65	51	43			1	2	3	8	35	61	53	60	36	59			1	0.379727	0.557029	1	1	0.778745	0.500439	0.019987	0.925198	1	1	0.963008	0.5159	0.427461	0.0406628	1	1	0.158733	0.0896248
P07099	HYEP_HUMAN	Epoxide hydrolase 1 {ECO:0000305}; EC 3.3.2.9 {ECO:0000250|UniProtKB:P07687}; ...				33	51	47		1		81	68	62				44	44	64		1		72	57	66													-0.204499	0.335051	1	1	0.56663	0.322877	0.192325	0.319922	1	1	0.556285
O95373	IPO7_HUMAN	Importin-7; Imp7; Ran-binding protein 7; RanBP7;	45	64	53	18	17	19	41	53	44	8	5	3	36	55	48	12	23	13	29	54	40	3	2	4	0.213613	0.286739	1	1	0.572452	0.362827	0.149238	0.506936	1	1	0.688348	0.368652	0.17993	0.542475	1	1	0.735354	0.420392	0.908631	0.148075	1	1	0.359857
P16278	BGAL_HUMAN	Beta-galactosidase; EC 3.2.1.23 {ECO:0000269|PubMed:15714521, ...				47	45	46	2	1		73	69	76	1	4	9	41	44	42	2	2	5	62	65	53													0.129845	0.477906	1	1	0.685172	0.391307	0.354887	0.0741481	1	1	0.236957
P46779	RL28_HUMAN	60S ribosomal protein L28; Large ribosomal subunit protein eL28 ...	37	27	30	30	30	38	51	37	38	6	5	2	20	31	35	46	32	35	51	42	43	8	5	9	0.121028	0.659352	1	1	0.851395	0.542497	-0.126954	0.534624	1	1	0.715012	0.381114	-0.195464	0.351382	1	1	0.581476	0.331568	-0.680436	0.195551	1	1	0.424405
P30519	HMOX2_HUMAN	Heme oxygenase 2; HO-2; EC 1.14.14.18 {ECO:0000250|UniProtKB:O48782}; ...	1	6	3	43	53	46	45	46	50	14	4	5	3	7	6	59	35	70	54	46	60	11	5	14	-0.685368	0.255454	1	1	0.53201	0.340659	-0.199148	0.248129	1	1	0.452912	0.241889	-0.1978	0.388328	1	1	0.614945	0.349955	-0.304773	0.553552	1	1	0.766682
Q9NTJ3	SMC4_HUMAN	Structural maintenance of chromosomes protein 4; SMC protein 4; SMC-4; Chromosome-associated polypeptide C; hCAP-C; XCAP-C homolog;	26	41	40	19	22	26	36	61	53				25	47	44	30	40	23	58	52	42				-0.12381	0.566007	1	1	0.785378	0.504437	-0.0358803	0.865527	1	1	0.926363	0.499238	-0.463064	0.0905691	1	1	0.25688	0.145764
Q9UHD8-5	SEPT9_HUMAN	Septin-9; MLL septin-like fusion protein MSF-A; MLL septin-like ...	9	7	10	40	49	51	27	27	32	51	35	40	7	9	4	34	37	38	27	25	25	38	28	35	0.371216	0.431141	1	1	0.696555	0.444468	0.142707	0.536552	1	1	0.716043	0.381963	0.371104	0.0658088	1	1	0.211664	0.120574	0.397624	0.107243	1	1	0.29453
Q6IAA8	LTOR1_HUMAN	Ragulator complex protein LAMTOR1; Late endosomal/lysosomal adaptor ...	14	32	31	42	27	38	24	32	26	48	32	39	13	27	22	34	22	26	20	16	24	35	27	34	0.305294	0.293913	1	1	0.580549	0.367595	0.43389	0.0929736	1	1	0.243083	0.129794	0.39392	0.108634	1	1	0.28547	0.163141	0.388411	0.118369	1	1	0.310793
P62495	ERF1_HUMAN	Eukaryotic peptide chain release factor subunit 1; Eukaryotic ...	8	8	9	32	36	34	28	31	41	40	30	27	11	13	18	33	38	41	23	34	19	54	35	42	-0.755757	0.0568734	1	1	0.230172	0.147382	0.379157	0.155176	1	1	0.338198	0.180827	-0.124924	0.538477	1	1	0.733095	0.41859	-0.354954	0.171113	1	1	0.396209
P18031	PTN1_HUMAN	Tyrosine-protein phosphatase non-receptor type 1; EC 3.1.3.48; ...	1	3	4	42	51	56	55	63	58	5	1		3	9	12	51	50	63	49	44	61			3	-1.59226	0.0138081	1	1	0.0901968	0.0577549	0.175874	0.295787	1	1	0.50217	0.267359	-0.128378	0.446554	1	1	0.662132	0.377631
P62750	RL23A_HUMAN	60S ribosomal protein L23a; Large ribosomal subunit protein uL23 ...	35	31	34	22	19	27	40	30	41	17	9	9	25	52	35	28	26	34	41	37	39	23	14	16	-0.170795	0.531329	1	1	0.759936	0.488647	-0.0927204	0.64322	1	1	0.789988	0.425582	-0.361963	0.144378	1	1	0.344115	0.1954	-0.520082	0.153752	1	1	0.368934
Q8WVM8	SCFD1_HUMAN	Sec1 family domain-containing protein 1; SLY1 homolog; Sly1p; ...	16	18	11	43	34	38	52	47	38	4		1	11	15	20	50	32	57	64	56	66	6		4	-0.0390048	0.900975	1	1	0.957554	0.618366	-0.457898	0.0184002	1	1	0.0831372	0.0443742	-0.263446	0.232107	1	1	0.459446	0.261345	-0.921444	0.388803	1	1	0.625638
P26368	U2AF2_HUMAN	Splicing factor U2AF 65 kDa subunit; U2 auxiliary factor 65 kDa ...	15	33	26	12	28	17	48	59	77	11	13	6	14	46	37	15	26	21	45	54	53	10	8	8	-0.397755	0.211226	1	1	0.483977	0.309989	0.258863	0.18625	1	1	0.379149	0.202717	-0.111301	0.737923	1	1	0.865867	0.496633	0.285007	0.474294	1	1	0.708027
Q9BXJ9	NAA15_HUMAN	N-alpha-acetyltransferase 15, NatA auxiliary subunit; Gastric ...	6	13	10	28	33	24	51	63	50	13	6	2	7	14	11	38	44	34	57	60	54	22	8	29	-0.149315	0.693439	1	1	0.866171	0.554978	-0.077072	0.660077	1	1	0.804117	0.431918	-0.438585	0.0582487	1	1	0.197819	0.111567	-1.41177	0.0217883	1	1	0.109755
P49419-2	AL7A1_HUMAN	Alpha-aminoadipic semialdehyde dehydrogenase; Alpha-AASA dehydrogenase; ...		1	3	36	36	46	2		1	61	62	56	1	1		39	33	51	6	3	2	67	84	85													-0.0498661	0.795338	1	1	0.899273	0.51536	-0.320271	0.0829945	1	1	0.251447
Q969Z0	FAKD4_HUMAN	FAST kinase domain-containing protein 4 {ECO:0000303|PubMed:20869947}; ...	3	6	3	66	50	63	62	70	53	13	6		1	11	9	43	26	36	41	47	47	9	1	9	-0.814651	0.194855	1	1	0.468356	0.297968	0.437794	0.0228097	1	1	0.0958951	0.0511161	0.779576	0.00175309	1	1	0.019657	0.0111047	0.0785558	0.921069	1	1	0.956327
Q9HCC0	MCCB_HUMAN	Methylcrotonoyl-CoA carboxylase beta chain, mitochondrial; MCCase ...	3		3	44	39	33	19	19	19	22	26	30	2	4	6	50	63	57	41	35	46	33	45	33	-1.0073	0.2198	1	1	0.493226	0.316275	-1.11462	0.000114388	0.325089	0.307016	0.00204459	0.00107425	-0.541405	0.0105678	1	1	0.0657847	0.0373894	-0.430458	0.0926923	1	1	0.270191
Q9HB71	CYBP_HUMAN	Calcyclin-binding protein; CacyBP; hCacyBP; S100A6-binding protein; ...	25	38	28	31	45	37	47	67	43	23	21	18	17	28	26	24	23	19	30	25	28	7	12	9	0.350752	0.151712	1	1	0.41491	0.262454	0.90281	0.00051583	1	1	0.00634627	0.00337038	0.78579	0.00419736	1	1	0.0370083	0.0207667	1.2254	0.00212651	1	1	0.0225636
P48444	COPD_HUMAN	Coatomer subunit delta; Archain; Delta-coat protein; Delta-COP; ...	15	34	27	35	33	36	56	46	44	3		1	24	32	41	39	37	28	57	32	48	1		2	-0.359281	0.156288	1	1	0.418783	0.266236	0.075021	0.722993	1	1	0.844966	0.45438	0.0100053	0.960928	1	1	0.99223	0.562322
P61254	RL26_HUMAN	60S ribosomal protein L26; Large ribosomal subunit protein uL24 ...	23	27	35	36	28	28	45	30	51	11	3	2	17	34	36	36	25	33	52	38	45	16	4	16	-0.0408485	0.867789	1	1	0.948462	0.609471	-0.116307	0.594057	1	1	0.759473	0.406269	-0.0210216	0.922476	1	1	0.963498	0.552247	-1.09137	0.0957926	1	1	0.276028
D6RER5	D6RER5_HUMAN	Septin {ECO:0000256|PIRNR:PIRNR006698};	10	4	13	41	47	37	16	23	29	42	54	50	6	5	3	35	34	31	23	24	23	41	37	41	0.940237	0.127234	1	1	0.381159	0.240049	-0.0585917	0.814342	1	1	0.901358	0.484004	0.331933	0.11073	1	1	0.288973	0.165216	0.373563	0.0801858	1	1	0.248279
A0A5H1ZRS1	A0A5H1ZRS1_HUMAN	Pericentriolar material 1 protein {ECO:0000313|Ensembl:ENSP00000431099}; ...	68	102	112				26	23	17				74	67	104	1	1		27	12	34				0.195617	0.341148	1	1	0.618607	0.396421	-0.162202	0.586989	1	1	0.75417	0.403385
Q8IV08	PLD3_HUMAN	(blank)	1		1	36	34	39	3	5	5	48	52	62	5	7	4	34	49	39	12	13	12	56	77	73	-3.0073	0.00420229	1	1	0.0460192	0.0292335	-1.52579	0.00273981	1	1	0.0225697	0.0118856	-0.152548	0.437482	1	1	0.656496	0.373504	-0.268095	0.198375	1	1	0.427426
Q71DI3	H32_HUMAN	Histone H3.2; H3-clustered histone 13 {ECO:0000312|HGNC:HGNC:25311}; ...	17	62	45	19	8	22	43	59	54	12	18	15	10	29	60	6	12	12	35	51	49	8	14	7	0.317544	0.434402	1	1	0.700183	0.446032	0.191815	0.324919	1	1	0.531618	0.283463	0.717825	0.0808582	1	1	0.239662	0.136581	0.712428	0.057213	1	1	0.203014
P06493	CDK1_HUMAN	Cyclin-dependent kinase 1; CDK1; EC 2.7.11.22; EC 2.7.11.23; Cell division control protein 2 homolog; Cell division protein kinase 1; p34 protein kinase;	38	42	51	27	20	35	48	52	51	4	1	2	26	33	40	23	28	24	41	32	44	3	1	1	0.39677	0.0829839	1	1	0.293332	0.187226	0.351269	0.0637056	1	1	0.18998	0.101378	0.138739	0.558123	1	1	0.745749	0.427336
P62879	GBB2_HUMAN	Guanine nucleotide-binding protein G(I)/G(S)/G(T) subunit beta-2; ...	14	50	31	25	24	25	35	33	38	23	19	19	13	34	25	36	32	36	29	33	31	15	22	24	0.392635	0.266684	1	1	0.545619	0.348886	0.17199	0.412714	1	1	0.61346	0.327468	-0.480981	0.0472177	1	1	0.170829	0.097296	0.0785558	0.768734	1	1	0.880574
O43143	DHX15_HUMAN	Pre-mRNA-splicing factor ATP-dependent RNA helicase DHX15; EC ...	57	52	74	8	9	6	42	58	58				44	41	69	4	12	3	37	41	50				0.241617	0.32986	1	1	0.607346	0.389911	0.287009	0.130419	1	1	0.302325	0.161654	0.28564	0.580683	1	1	0.764129	0.43706
P53985	MOT1_HUMAN	Monocarboxylate transporter 1; MCT 1; Solute carrier family 16 ...	12	24	22	36	35	49	10	13	9	57	60	56	5	20	21	30	29	29	6	8	11	40	45	37	0.327123	0.348587	1	1	0.624937	0.400593	0.339372	0.38886	1	1	0.593842	0.316319	0.457464	0.0419607	1	1	0.160898	0.0912275	0.582447	0.00807427	1	1	0.0581904
Q14157-1	UBP2L_HUMAN	Ubiquitin-associated protein 2-like {ECO:0000305}; Protein NICE-4; ...	4	8	11	40	36	42	34	26	34	31	21	26	1	7	5	34	48	46	38	38	50	24	27	32	0.815826	0.145254	1	1	0.40562	0.256912	-0.439463	0.0387182	1	1	0.133217	0.0713087	-0.107352	0.570377	1	1	0.754474	0.432659	-0.0110814	0.96316	1	1	0.97699
Q6YHK3	CD109_HUMAN	CD109 antigen; 150 kDa TGF-beta-1-binding protein; C3 and PZP-like ...	29	60	37	30	23	26	3	6	7	51	41	81	14	38	19	22	20	19	2	8	3	34	56	34	0.820237	0.0222121	1	1	0.120578	0.0769286	0.282789	0.61828	1	1	0.776768	0.415944	0.383049	0.143411	1	1	0.342676	0.194612	0.558988	0.0908561	1	1	0.268205
Q9UQE7	SMC3_HUMAN	Structural maintenance of chromosomes protein 3; SMC protein 3; SMC-3; Basement membrane-associated chondroitin proteoglycan; Bamacan; Chondroitin sulfate proteoglycan 6; Chromosome-associated polypeptide; hCAP;	23	25	27	22	36	34	54	75	47				17	20	25	28	51	30	50	34	60	1			0.267326	0.300759	1	1	0.585718	0.372042	0.272735	0.200088	1	1	0.396825	0.21198	-0.234617	0.407063	1	1	0.629629	0.359072
Q9Y262	EIF3L_HUMAN	Eukaryotic translation initiation factor 3 subunit L {ECO:0000255|HAMAP-Rule:MF_03011}; ...	13	25	24	29	20	21	52	52	52	12	7	3	19	29	28	33	26	29	47	45	52	18	6	16	-0.301027	0.245233	1	1	0.52024	0.333555	0.0987057	0.561543	1	1	0.735441	0.392766	-0.320143	0.189481	1	1	0.408538	0.231499	-0.783941	0.131643	1	1	0.33269
P60228	EIF3E_HUMAN	Eukaryotic translation initiation factor 3 subunit E {ECO:0000255|HAMAP-Rule:MF_03004}; ...	18	20	35	25	19	18	60	60	56	8	1		10	26	34	33	34	33	58	43	57	4	1	5	0.0532456	0.871155	1	1	0.94869	0.610392	0.138879	0.419337	1	1	0.61749	0.330466	-0.679655	0.0118852	1	1	0.0703217	0.0401635	-0.0734473	0.937524	1	1	0.963045
P26583	HMGB2_HUMAN	High mobility group protein B2; High mobility group protein 2; ...	1	2	1	33	25	41	12	17	11	79	77	89		1		29	27	30	9	8	6	52	52	56							0.781595	0.0501832	1	1	0.161336	0.0860774	0.213097	0.335284	1	1	0.56663	0.323004	0.693266	0.00215919	1	1	0.0225636
P47985	UCRI_HUMAN	Cytochrome b-c1 complex subunit Rieske, mitochondrial; EC 7.1.1.8; ...		2	2	27	36	32	9	1	5	33	52	38	1	3	1	34	49	51	11	13	18	55	96	89							-1.5022	0.00334818	1	1	0.0260699	0.0138243	-0.486228	0.0334891	1	1	0.140544	0.0799037	-0.88582	0.00287812	1	1	0.0270958
P42356	PI4KA_HUMAN	Phosphatidylinositol 4-kinase alpha; PI4-kinase alpha; PI4K-alpha; ...	41	74	48	22	12	20	30	35	34				44	52	46	18	26	19	40	44	48		4		0.191685	0.407962	1	1	0.674828	0.432978	-0.431809	0.0371249	1	1	0.129937	0.0694531	-0.212387	0.447073	1	1	0.662503	0.377864
P50995	ANX11_HUMAN	Annexin A11; 56 kDa autoantigen; Annexin XI; Annexin-11; Calcyclin-associated ...	4	6		33	27	37	1	5	2	32	54	48		4	1	36	68	59		4		56	74	104	0.992704	0.359901	1	1	0.633085	0.406854							-0.73881	0.00781975	1	1	0.0551924	0.0311458	-0.72572	0.0134127	1	1	0.0824832
P33176	KINH_HUMAN	Kinesin-1 heavy chain {ECO:0000305}; Conventional kinesin heavy ...	28	36	45	30	34	34	43	49	54	2	2	1	27	33	45	22	23	19	42	43	40	1	1		0.0466428	0.834096	1	1	0.937781	0.600006	0.207269	0.260962	1	1	0.468807	0.249132	0.624715	0.0182618	1	1	0.0968535	0.0544152
Q32P28	P3H1_HUMAN	Prolyl 3-hydroxylase 1 {ECO:0000312|HGNC:HGNC:19316}; EC 1.14.11.7; ...	1	6	9	46	46	61	41	38	38	40	34	27		3	3	35	22	30	27	19	23	30	25	48	1.40774	0.0971982	1	1	0.326037	0.206317	0.745069	0.00301905	1	1	0.0241015	0.0127992	0.82445	0.00137177	1	1	0.016377	0.00934583	0.0502668	0.849114	1	1	0.930597
P35268	RL22_HUMAN	60S ribosomal protein L22; EBER-associated protein; EAP; Epstein-Barr ...	27	27	35	22	19	27	39	36	43	17	11	8	32	50	31	26	15	26	32	32	48	19	11	13	-0.351742	0.219893	1	1	0.493226	0.316342	0.0585166	0.765872	1	1	0.876251	0.468698	0.031379	0.901518	1	1	0.951287	0.546558	-0.177784	0.619237	1	1	0.806359
P09429	HMGB1_HUMAN	High mobility group protein B1; High mobility group protein 1; ...	4	4	4	32	29	38	15	23	26	77	74	79	1	2	1	21	36	21	12	7	7	47	43	42	1.57767	0.0646709	1	1	0.251698	0.160152	1.28279	0.000911222	1	1	0.00985639	0.00520284	0.35396	0.167848	1	1	0.375926	0.214587	0.879652	0.00038003	0.794263	0.74714	0.00635411
Q9UBF2	COPG2_HUMAN	Coatomer subunit gamma-2; Gamma-2-coat protein; Gamma-2-COP;	11	33	21	22	22	24	49	41	35				30	37	42	41	38	29	52	62	51	2	1		-0.753112	0.01486	1	1	0.0946335	0.0603543	-0.417309	0.0490916	1	1	0.158905	0.0847566	-0.657419	0.0113021	1	1	0.0685205	0.0389609
Q15293	RCN1_HUMAN	Reticulocalbin-1; Flags: Precursor;	2		1	40	27	33	10	22	36	43	29	23	3	6		46	48	56	4	10	5	66	52	81							1.82276	0.000912115	1	1	0.00985639	0.00520666	-0.574957	0.00877003	1	1	0.0584275	0.0333618	-0.988213	0.00175582	1	1	0.0200528
Q8WVX9	FACR1_HUMAN	Fatty acyl-CoA reductase 1 {ECO:0000305|PubMed:15220348}; EC 1.2.1.84 {ECO:0000269|PubMed:15220348, ECO:0000269|PubMed:24108123}; Male sterility domain-containing protein 2 {ECO:0000312|HGNC:HGNC:26222};	10	16	16	28	23	37	32	27	37				22	20	40	62	34	66	62	37	65	4	1	3	-0.972531	0.00699665	1	1	0.0625568	0.0392994	-0.789361	0.00188347	1	1	0.0169393	0.00894961	-0.870413	0.00455661	1	1	0.0390667	0.0220153
P11047	LAMC1_HUMAN	Laminin subunit gamma-1; Laminin B2 chain; Laminin-1 subunit gamma; Laminin-10 subunit gamma; Laminin-11 subunit gamma; Laminin-2 subunit gamma; Laminin-3 subunit gamma; Laminin-4 subunit gamma; Laminin-6 subunit gamma; Laminin-7 subunit gamma; ...				50	38	48	4	3	14	61	50	88		5	5	39	28	39	6	7	7	50	36	64							0.0536178	0.915727	1	1	0.956449	0.51333	0.369548	0.0702276	1	1	0.219583	0.125548	0.486362	0.099132	1	1	0.280938
Q7Z6Z7	HUWE1_HUMAN	E3 ubiquitin-protein ligase HUWE1; EC 2.3.2.26; ARF-binding protein ...	41	99	63	5	4	1	20	50	21				50	80	80	2	15	1	26	58	24				-0.0562056	0.799323	1	1	0.925957	0.589744	-0.263864	0.481043	1	1	0.670159	0.357544	-0.837992	0.360071	1	1	0.589572	0.336046
P08574	CY1_HUMAN	Cytochrome c1, heme protein, mitochondrial; EC 7.1.1.8; Complex ...	3	2	2	29	33	33	2	2	5	39	43	36	4	14	7	41	47	56	8	16	8	56	72	82	-1.8438	0.00959037	1	1	0.0727168	0.0464122	-1.84685	0.00195273	1	1	0.0172886	0.00917839	-0.590064	0.0086227	1	1	0.0583546	0.0330196	-0.753047	0.00211253	1	1	0.0225636
P26196	DDX6_HUMAN	Probable ATP-dependent RNA helicase DDX6 {ECO:0000305}; EC 3.6.4.13 ...	12	19	20	24	26	29	41	36	36	7	3	4	17	33	32	34	42	31	57	48	43	18	11	16	-0.692423	0.0184293	1	1	0.106782	0.068328	-0.406046	0.0545893	1	1	0.171239	0.0912384	-0.427681	0.0672134	1	1	0.214454	0.122182	-1.60594	0.00193563	1	1	0.0213776
Q13011	ECH1_HUMAN	Delta(3,5)-Delta(2,4)-dienoyl-CoA isomerase, mitochondrial {ECO:0000305}; ...		1		43	37	36	24	18	20	34	39	24		1	1	51	41	56	25	25	31	44	44	43							-0.402425	0.115276	1	1	0.280653	0.149427	-0.341467	0.0792589	1	1	0.23876	0.134999	-0.354954	0.113646	1	1	0.304903
P78344	IF4G2_HUMAN	Eukaryotic translation initiation factor 4 gamma 2; eIF-4-gamma ...	9	15	17	34	38	36	58	65	56				11	18	15	34	41	33	51	56	51				-0.109176	0.733388	1	1	0.887669	0.568765	0.163264	0.341901	1	1	0.548663	0.292645	0.0100053	0.960184	1	1	0.99223	0.562131
P42345	MTOR_HUMAN	Serine/threonine-protein kinase mTOR; EC 2.7.11.1 {ECO:0000269|PubMed:15268862, ...	19	23	25	33	32	26	49	68	55	2	1		30	33	40	23	25	16	48	50	39	1			-0.627707	0.016986	1	1	0.101462	0.0651968	0.311461	0.119542	1	1	0.286856	0.152964	0.5178	0.0499906	1	1	0.176426	0.100829
P13861	KAP2_HUMAN	cAMP-dependent protein kinase type II-alpha regulatory subunit; ...	17	45	27	25	29	31	34	40	33	26	30	22	14	30	23	20	27	18	24	30	37	19	18	17	0.402348	0.20002	1	1	0.473352	0.301805	0.216901	0.305892	1	1	0.510779	0.272746	0.397028	0.118913	1	1	0.305479	0.173112	0.609071	0.0328917	1	1	0.143861
Q92973-2	TNPO1_HUMAN	Transportin-1; Importin beta-2; Karyopherin beta-2; M9 region ...	40	56	43	15	21	16	34	48	37	13	15	6	37	54	47	13	21	15	21	32	38	3	3	7	0.00312065	0.987892	1	1	0.994885	0.63985	0.370252	0.106701	1	1	0.266005	0.142033	0.0957352	0.744534	1	1	0.868637	0.498863	1.46558	0.00717733	1	1	0.053383
P13674-2	P4HA1_HUMAN	Prolyl 4-hydroxylase subunit alpha-1; 4-PH alpha-1; EC 1.14.11.2; ...		1	1	46	36	48	11	22	29	47	46	42		1	2	49	34	32	8	20	12	54	35	53							0.615497	0.107078	1	1	0.26671	0.142366	0.186883	0.385626	1	1	0.612401	0.348666	0.00562428	0.979494	1	1	0.985894
H3BP20	H3BP20_HUMAN	Beta-hexosaminidase {ECO:0000256|PIRNR:PIRNR001093}; EC 3.2.1.52 ...				43	40	54				74	68	80				34	40	32				57	50	56													0.380117	0.0631202	1	1	0.205379	0.117427	0.524244	0.0143351	1	1	0.0851146
E7EX90	E7EX90_HUMAN	Dynactin subunit 1 {ECO:0000256|ARBA:ARBA00016574};	46	67	60	18	17	20	34	59	42				31	41	45	13	21	13	32	28	38		1		0.556968	0.0104105	1	1	0.0765036	0.0486037	0.445334	0.0497561	1	1	0.160231	0.0855627	0.236776	0.423904	1	1	0.647019	0.367179
C9JRZ6	C9JRZ6_HUMAN	MICOS complex subunit MIC19 {ECO:0000313|Ensembl:ENSP00000389297}; ...	32	26	18	26	29	36	31	29	30	18	17	15	34	41	40	23	25	27	29	27	37	12	11	11	-0.604859	0.0558991	1	1	0.227881	0.145703	-0.0640772	0.767545	1	1	0.876927	0.469241	0.288981	0.221938	1	1	0.446271	0.254482	0.634949	0.0683899	1	1	0.226704
Q12923	PTN13_HUMAN	Tyrosine-protein phosphatase non-receptor type 13; EC 3.1.3.48 ...	71	106	74	3	3	3	28	28	16				59	90	67	1	1	1	32	23	18				0.20936	0.328106	1	1	0.607346	0.388879	-0.0366711	0.898599	1	1	0.943667	0.508612
P39748	FEN1_HUMAN	Flap endonuclease 1 {ECO:0000255|HAMAP-Rule:MF_03140}; FEN-1 {ECO:0000255|HAMAP-Rule:MF_03140}; EC 3.1.-.- {ECO:0000255|HAMAP-Rule:MF_03140}; DNase IV; Flap structure-specific endonuclease 1 {ECO:0000255|HAMAP-Rule:MF_03140}; Maturation factor 1; MF1 ...	12	18	11	35	24	24	19	17	21	64	67	53	8	13	11	28	16	13	13	9	17	40	38	53	0.350256	0.322116	1	1	0.602923	0.385313	0.530716	0.0921357	1	1	0.242005	0.12901	0.552155	0.0913973	1	1	0.258108	0.146512	0.568695	0.0113005	1	1	0.0726709
A0A2U3TZU2	A0A2U3TZU2_HUMAN	Glucose-6-phosphate isomerase {ECO:0000256|RuleBase:RU000612}; ...	5	4	6	25	27	37	15	15	27	34	39	31	11	20	11	29	54	42	21	19	26	43	45	37	-1.49272	0.00462712	1	1	0.0499371	0.0308973	-0.228276	0.404616	1	1	0.605859	0.323745	-0.480046	0.0700004	1	1	0.21934	0.125298	-0.186789	0.370956	1	1	0.611434
Q9NVJ2	ARL8B_HUMAN	ADP-ribosylation factor-like protein 8B {ECO:0000305}; EC 3.6.5.2 ...	7	11	15	40	37	40	34	45	41	32	37	27	8	14	10	23	24	26	27	26	31	21	30	17	0.0370982	0.919175	1	1	0.965869	0.623074	0.497802	0.0258125	1	1	0.104172	0.0554856	0.690545	0.00680551	1	1	0.0509105	0.0286712	0.576055	0.0401888	1	1	0.164373
Q9BTV4	TMM43_HUMAN	Transmembrane protein 43; Protein LUMA;	4	6	6	37	36	42	21	19	19	27	33	27	4	5	8	48	41	49	26	23	35	34	33	40	-0.0947588	0.853578	1	1	0.945054	0.605534	-0.526446	0.0450051	1	1	0.149073	0.0796546	-0.253029	0.188931	1	1	0.408084	0.231087	-0.219968	0.310463	1	1	0.550822
P50395	GDIB_HUMAN	Rab GDP dissociation inhibitor beta; Rab GDI beta; Guanosine diphosphate dissociation inhibitor 2; GDI-2;	16	21	29	33	41	27	18	29	28	46	52	44	10	14	18	30	24	22	11	14	15	24	33	24	0.644781	0.040922	1	1	0.182475	0.117194	0.890119	0.00498352	1	1	0.0342105	0.0182173	0.420289	0.100863	1	1	0.272643	0.155418	0.888453	0.0010793	1	1	0.0141871
P46778	RL21_HUMAN	60S ribosomal protein L21; Large ribosomal subunit protein eL21 ...	26	23	31	31	28	31	44	37	38	6	1	3	18	24	37	32	35	35	46	33	48	5	5	6	0.0108514	0.967461	1	1	0.994885	0.63502	-0.110638	0.569888	1	1	0.741585	0.39629	-0.170567	0.428967	1	1	0.650903	0.369559	-0.599516	0.316872	1	1	0.554847
O75439	MPPB_HUMAN	Mitochondrial-processing peptidase subunit beta; EC 3.4.24.64 ...			2	50	33	46	4	5	9	59	62	51		1	1	40	35	31	10	5	10	57	55	56							-0.490703	0.283463	1	1	0.489897	0.261134	0.293312	0.167643	1	1	0.375926	0.214419	0.112503	0.527994	1	1	0.751708
Q13576	IQGA2_HUMAN	Ras GTPase-activating-like protein IQGAP2;	31	65	33	10	20	15	38	48	25				34	68	81	8	15	12	35	39	44				-0.511769	0.0642406	1	1	0.250898	0.159477	-0.104999	0.637689	1	1	0.787754	0.423472	0.372575	0.289812	1	1	0.520247	0.296753
Q14683	SMC1A_HUMAN	Structural maintenance of chromosomes protein 1A; SMC protein ...	17	36	27	19	27	25	43	67	56				16	26	30	24	37	25	47	44	54				0.144707	0.564252	1	1	0.783917	0.50366	0.178359	0.333509	1	1	0.541057	0.288151	-0.266512	0.297733	1	1	0.53004	0.30156
O60264	SMCA5_HUMAN	SWI/SNF-related matrix-associated actin-dependent regulator of ...	34	85	77	9	15	13	49	78	63				23	37	43		9	4	21	21	38				0.920913	0.00278427	1	1	0.0365886	0.023055	1.23116	3.56113e-05	0.101207	0.0973257	0.000920066	0.000476553	1.51902	0.0213775	1	1	0.107271	0.0602652
A0A1W2PS43	A0A1W2PS43_HUMAN	Lysosome membrane protein 2 {ECO:0000313|Ensembl:ENSP00000492831}; ...			1	31	37	34				53	51	75				46	53	37		1		68	66	64													-0.405032	0.0653271	1	1	0.210599	0.120017	-0.066985	0.756613	1	1	0.873658
Q8NFQ8	TOIP2_HUMAN	Torsin-1A-interacting protein 2; Lumenal domain-like LAP1;				40	41	55	17	19	23	38	37	34				39	37	48	26	20	33	38	35	37							-0.437909	0.0941818	1	1	0.24518	0.130915	0.143272	0.438947	1	1	0.656496	0.374176	0.0653804	0.743126	1	1	0.869865
Q9H3N1	TMX1_HUMAN	Thioredoxin-related transmembrane protein 1; Thioredoxin domain-containing ...	1	2	2	37	35	44	20	18	18	46	46	36	1	2	3	43	33	48	15	21	23	45	38	37							-0.0920596	0.736506	1	1	0.855532	0.458975	-0.08621	0.65174	1	1	0.811771	0.465639	0.171665	0.409734	1	1	0.646297
A0A6I8PIV1	A0A6I8PIV1_HUMAN	Leucyl-tRNA synthetase {ECO:0000256|ARBA:ARBA00013794}; EC 6.1.1.4 ...	20	20	22	11	13	8	56	48	67				11	23	30	23	18	16	63	71	90	1			-0.0530997	0.850207	1	1	0.943549	0.604589	-0.406274	0.0310451	1	1	0.116861	0.0623299	-0.822885	0.0215753	1	1	0.107527	0.0606155
Q3ZCQ8	TIM50_HUMAN	Mitochondrial import inner membrane translocase subunit TIM50; ...	8	14	8	32	29	36	24	22	20	26	27	21	16	19	18	31	34	46	31	36	34	24	24	31	-0.828326	0.0249822	1	1	0.128892	0.0827438	-0.630589	0.0125536	1	1	0.0648318	0.0343811	-0.184498	0.374937	1	1	0.602269	0.343484	-0.0157716	0.947221	1	1	0.968481
Q9NR30	DDX21_HUMAN	Nucleolar RNA helicase 2 {ECO:0000305}; EC 3.6.4.13 {ECO:0000269|PubMed:28790157, ...	38	29	50	21	35	33	62	78	65		1	2	10	17	28	11	18	11	28	27	45				1.08171	0.00525034	1	1	0.0518333	0.0331099	1.01885	4.88065e-05	0.138708	0.132559	0.00108033	0.00057206	1.16381	0.00163397	1	1	0.0187977	0.0105817
Q00059	TFAM_HUMAN	Transcription factor A, mitochondrial {ECO:0000305}; mtTFA; Mitochondrial ...	30	39	25	32	17	30	27	28	22	44	39	29	22	22	17	21	17	24	18	10	33	22	26	15	0.616556	0.0575632	1	1	0.232123	0.14856	0.319278	0.292953	1	1	0.499255	0.265948	0.35959	0.182077	1	1	0.398828	0.225882	0.908631	0.00388362	1	1	0.0327289
O95292	VAPB_HUMAN	Vesicle-associated membrane protein-associated protein B/C; VAMP-B/VAMP-C; ...	4	10	12	44	40	40	28	27	24	31	26	30	2	11	10	36	34	45	29	24	34	22	17	27	0.169582	0.722765	1	1	0.882326	0.565183	-0.155934	0.495965	1	1	0.679883	0.363733	0.118712	0.536687	1	1	0.73137	0.41778	0.477105	0.0706221	1	1	0.229549
P60174	TPIS_HUMAN	Triosephosphate isomerase {ECO:0000305|PubMed:18562316}; TIM; ...	7	9	9	38	34	37	7	7	14	55	48	40	7	19	13	37	35	30	5	15	11	40	46	44	-0.648842	0.101116	1	1	0.335133	0.211187	-0.163613	0.69153	1	1	0.826414	0.443374	0.105764	0.604117	1	1	0.781329	0.446817	0.216059	0.278341	1	1	0.517095
Q14318-2	FKBP8_HUMAN	Peptidyl-prolyl cis-trans isomerase FKBP8; PPIase FKBP8; EC 5.2.1.8; ...	10	9	14	42	30	48	42	42	31	5	3	1	12	21	27	29	43	48	42	40	50	3	7	7	-0.869792	0.0151241	1	1	0.0956817	0.0609835	-0.215676	0.267099	1	1	0.476032	0.252491	0.0100053	0.963163	1	1	0.99223	0.562894	-0.838982	0.174004	1	1	0.397019
O15260	SURF4_HUMAN	Surfeit locus protein 4;	2	5	6	29	20	28	13	13	14	31	54	33	7	6	9	49	31	52	21	17	13	56	56	41	-0.766288	0.14862	1	1	0.412275	0.259832	-0.367269	0.24301	1	1	0.449046	0.238913	-0.767602	0.00547954	1	1	0.0445212	0.0249699	-0.296189	0.248635	1	1	0.483842
Q96EY7	PTCD3_HUMAN	Pentatricopeptide repeat domain-containing protein 3, mitochondrial; ...	8	5	7	52	46	51	47	41	45	3	3	4	4	10	9	40	37	36	44	52	49	4	2	4	-0.20893	0.643916	1	1	0.841125	0.536612	-0.141398	0.439171	1	1	0.635501	0.339371	0.408995	0.0411675	1	1	0.160032	0.0902532	0.0785558	0.905091	1	1	0.952163
P22102	PUR2_HUMAN	Trifunctional purine biosynthetic protein adenosine-3; Includes: ...	45	47	55	34	36	31	51	46	55	5	2	1	19	36	28	15	19	13	20	21	22		1		0.817337	0.00408036	1	1	0.0451421	0.02873	1.25388	1.27553e-05	0.0362505	0.0352046	0.000428168	0.000228599	1.11363	0.000667205	1	1	0.0103602	0.00591484
Q13310-2	PABP4_HUMAN	Polyadenylate-binding protein 4; PABP-4; Poly(A)-binding protein ...	16	26	33	32	29	26	37	46	46	17	26	19	12	18	18	24	23	19	32	25	33	17	13	13	0.63656	0.0369825	1	1	0.171409	0.109223	0.502603	0.0205227	1	1	0.0890465	0.047645	0.408555	0.106532	1	1	0.283578	0.161091	0.606487	0.053563	1	1	0.193973
D3YTB1	D3YTB1_HUMAN	60S ribosomal protein L32 {ECO:0000313|Ensembl:ENSP00000412393}; ...	15	25	30	20	18	29	35	45	54	2	1	2	12	27	37	27	23	32	57	43	53	3	2	4	-0.12594	0.666531	1	1	0.854291	0.545183	-0.20807	0.28686	1	1	0.493197	0.262874	-0.281457	0.257705	1	1	0.486352	0.277575
Q9P0K7	RAI14_HUMAN	Ankycorbin; Ankyrin repeat and coiled-coil structure-containing ...	45	65	48	1	4	1	24	24	16				75	78	110			1	40	21	43				-0.742434	0.00251351	1	1	0.0345446	0.0217172	-0.717211	0.0134597	1	1	0.0678236	0.0359991
Q15075	EEA1_HUMAN	Early endosome antigen 1; Endosome-associated protein p162; Zinc ...		2	2	44	34	73	62	55	48	31	29	3		4	1	34	10	8	45	33	32	30	2	14							0.568191	0.0121228	1	1	0.0634492	0.0335842	1.54797	0.00284653	1	1	0.0276252	0.0156319	0.532274	0.434747	1	1	0.670075
A0A1X7SBZ2	A0A1X7SBZ2_HUMAN	RNA helicase {ECO:0000256|ARBA:ARBA00012552}; EC 3.6.4.13 {ECO:0000256|ARBA:ARBA00012552}; ...	17	17	22	18	24	28	47	59	53	2		1	8	16	27	19	44	33	49	38	63	2	3	3	0.127634	0.693635	1	1	0.866171	0.555047	0.0672927	0.711609	1	1	0.83788	0.450448	-0.445674	0.148728	1	1	0.349617	0.198898
P54136	SYRC_HUMAN	Arginine--tRNA ligase, cytoplasmic; EC 6.1.1.19 {ECO:0000269|PubMed:16055448, ...	20	25	22	27	32	26	33	47	40	1			13	22	20	39	35	35	50	39	58	3	2	4	0.277434	0.310483	1	1	0.595862	0.378195	-0.309553	0.114616	1	1	0.279604	0.148872	-0.348788	0.119064	1	1	0.305586	0.173254
A0A2R8Y849	A0A2R8Y849_HUMAN	40S ribosomal protein S24 {ECO:0000256|ARBA:ARBA00022238, ECO:0000256|RuleBase:RU004383}; ...	18	15	21	26	28	28	40	44	39	11	2	5	15	22	25	29	30	27	45	35	39	15	9	24	-0.206605	0.461443	1	1	0.714389	0.458531	0.0309252	0.869577	1	1	0.928028	0.500405	-0.0587074	0.796449	1	1	0.899425	0.515709	-1.33648	0.0206411	1	1	0.105219
O95347	SMC2_HUMAN	Structural maintenance of chromosomes protein 2; SMC protein 2; SMC-2; Chromosome-associated protein E; hCAP-E; XCAP-E homolog;	25	38	28	21	25	27	40	41	46				23	37	39	20	38	24	42	40	37				-0.128858	0.558543	1	1	0.77944	0.501118	0.0770954	0.680543	1	1	0.818495	0.439425	-0.157722	0.55625	1	1	0.745669	0.426514
P35611	ADDA_HUMAN	Alpha-adducin; Erythrocyte adducin subunit alpha;	36	67	45	11	11	9	23	28	25	3	6	3	35	57	56	13	21	13	30	42	41	4	6	6	-0.00729597	0.97213	1	1	0.994885	0.636136	-0.589023	0.0129158	1	1	0.0655479	0.0350372	-0.590387	0.0988112	1	1	0.268394	0.153311	-0.336482	0.550892	1	1	0.76591
P42766	RL35_HUMAN	60S ribosomal protein L35; Large ribosomal subunit protein uL29 ...	23	29	31	20	13	25	38	35	43	11	6	3	17	38	35	28	17	26	38	51	35	13	8	6	-0.12411	0.610141	1	1	0.822108	0.523191	-0.112987	0.601078	1	1	0.76707	0.409106	-0.281761	0.314506	1	1	0.547876	0.311405	-0.354404	0.46914	1	1	0.703879
A0A590UJ08	A0A590UJ08_HUMAN	Disks large homolog 1 {ECO:0000313|Ensembl:ENSP00000499229};	19	38	17	34	34	25	37	44	33	11	10	8	17	26	30	23	28	25	37	31	41	4	6	10	0.0123328	0.96643	1	1	0.994885	0.634773	0.0479342	0.807097	1	1	0.897758	0.481772	0.301237	0.200452	1	1	0.419596	0.239515	0.614609	0.164489	1	1	0.38708
Q5JTZ9	SYAM_HUMAN	Alanine--tRNA ligase, mitochondrial {ECO:0000255|HAMAP-Rule:MF_03133}; ...	4	3	7	49	50	46	47	50	39	1	1	1	2	7	10	40	39	44	48	47	49	1	2		-0.447869	0.415678	1	1	0.683837	0.436877	-0.0992337	0.580695	1	1	0.750494	0.400793	0.2474	0.186148	1	1	0.405405	0.228992
P05091	ALDH2_HUMAN	Aldehyde dehydrogenase, mitochondrial; EC 1.2.1.3; ALDH class ...	1			38	41	39	33	37	39	21	19	20				38	49	43	32	46	43	11	24	11							-0.16745	0.404923	1	1	0.605999	0.323887	-0.129719	0.492581	1	1	0.695932	0.397415	0.461884	0.172578	1	1	0.397019
A0A5F9ZHN9	A0A5F9ZHN9_HUMAN	Aldehyde dehydrogenase {ECO:0000256|PIRNR:PIRNR036492};	6	19	15	27	37	36	26	32	26	21	14	7	13	16	16	45	34	52	38	33	37	12	5	17	-0.177221	0.597992	1	1	0.811613	0.518172	-0.379342	0.087398	1	1	0.23257	0.124491	-0.379561	0.0832988	1	1	0.243296	0.138944	0.38341	0.397237	1	1	0.633276
Q96P70	IPO9_HUMAN	Importin-9; Imp9; Ran-binding protein 9; RanBP9;	42	75	61	9	9	7	36	45	30		1		37	56	61	7	8	5	19	48	27				0.201651	0.297392	1	1	0.584837	0.369867	0.223055	0.442468	1	1	0.636706	0.340818	0.331933	0.456384	1	1	0.670307	0.382014
P54920	SNAA_HUMAN	Alpha-soluble NSF attachment protein; SNAP-alpha; N-ethylmaleimide-sensitive ...	2	5	5	24	17	21	14	20	24	31	35	19	7	15	11	52	27	37	34	30	33	49	31	40	-1.46673	0.00759598	1	1	0.065519	0.0411387	-0.758703	0.00505412	1	1	0.0346116	0.0183843	-0.893779	0.00591168	1	1	0.0462707	0.0262408	-0.418944	0.133151	1	1	0.333675
P11279	LAMP1_HUMAN	Lysosome-associated membrane glycoprotein 1 {ECO:0000305}; LAMP-1; ...				26	41	45				56	50	90				32	21	37				43	67	73													0.325507	0.206556	1	1	0.427628	0.243824	0.177566	0.520583	1	1	0.744199
O43615	TIM44_HUMAN	Mitochondrial import inner membrane translocase subunit TIM44; ...	2	5	5	44	44	46	38	43	44	2	3	2	5	17	16	44	39	45	41	42	49	2	1	2	-1.67026	0.0034252	1	1	0.0402731	0.0258175	-0.0953814	0.603124	1	1	0.768308	0.409928	0.0760945	0.676979	1	1	0.829893	0.475103
Q9BQG0	MBB1A_HUMAN	Myb-binding protein 1A;	23	30	41	8	7	14	53	46	57				18	32	42	17	25	16	44	60	47				0.0237309	0.925121	1	1	0.969381	0.624587	0.030226	0.876284	1	1	0.930642	0.502326	-0.989995	0.00952007	1	1	0.0616453	0.0350959
Q9HCU5	PREB_HUMAN	Prolactin regulatory element-binding protein; Mammalian guanine ...	5	9	9	39	46	45	36	31	38	14	8	5	4	12	12	38	40	41	36	34	41	21	6	10	-0.291089	0.486195	1	1	0.731874	0.469287	-0.0969419	0.627892	1	1	0.781975	0.419696	0.137555	0.466426	1	1	0.67679	0.386401	-0.37601	0.460544	1	1	0.697491
P52732	KIF11_HUMAN	Kinesin-like protein KIF11; Kinesin-like protein 1; Kinesin-like ...	55	80	69	12	6	11	32	43	36				39	47	52	3	11	4	20	30	28				0.556605	0.00937563	1	1	0.0723618	0.0458989	0.492242	0.0342098	1	1	0.124169	0.0661389	0.698061	0.16789	1	1	0.375926	0.214622
Q6PI48	SYDM_HUMAN	Aspartate--tRNA ligase, mitochondrial; EC 6.1.1.12 {ECO:0000269|PubMed:15779907, ...	3		2	62	48	38	26	30	19	53	50	37			1	24	35	26	20	18	11	26	28	18							0.597337	0.0512568	1	1	0.16386	0.0873598	0.810068	0.00526187	1	1	0.0433833	0.0243037	1.03791	0.000817884	1	1	0.0113476
Q8NE71	ABCF1_HUMAN	ATP-binding cassette sub-family F member 1; ATP-binding cassette ...	29	33	35	16	17	20	45	44	26		1	1	17	63	38	26	22	18	40	41	40			2	-0.290026	0.372617	1	1	0.649319	0.414092	-0.0901447	0.682021	1	1	0.819926	0.439959	-0.306468	0.270272	1	1	0.500203	0.285038
P00558	PGK1_HUMAN	Phosphoglycerate kinase 1; EC 2.7.2.3 {ECO:0000269|PubMed:30323285}; ...	16	5	13	40	47	40	7	9	11	50	55	50	7	17	8	21	39	16	3	9	7	27	48	28	0.0801669	0.875917	1	1	0.949299	0.611688	0.490188	0.268924	1	1	0.476882	0.253478	0.750763	0.0192886	1	1	0.100582	0.0564154	0.66818	0.0139037	1	1	0.0837376
Q9UBB4	ATX10_HUMAN	Ataxin-10; Brain protein E46 homolog; Spinocerebellar ataxia type 10 protein;	41	62	52	10	12	12	24	32	28		2		40	51	65	13	18	13	30	34	30				-0.0165738	0.929147	1	1	0.971492	0.625605	-0.179043	0.419648	1	1	0.617628	0.330606	-0.361963	0.291303	1	1	0.522253	0.297666
Q8IXB1	DJC10_HUMAN	DnaJ homolog subfamily C member 10; EC 1.8.4.-; Endoplasmic reticulum ...	18	25	25	31	30	30	25	16	29	24	14	14	16	27	24	28	24	27	31	28	30	20	15	18	0.0140777	0.955737	1	1	0.994885	0.63219	-0.363222	0.145949	1	1	0.326654	0.173925	0.214019	0.352923	1	1	0.582226	0.33237	0.0510751	0.864072	1	1	0.939112
A0A087WXC5	A0A087WXC5_HUMAN	NADH dehydrogenase 1 alpha subcomplex subunit 10, mitochondrial ...	8	6	5	46	39	51	31	38	34	5	4	2	9	8	11	35	36	61	27	40	55	1	8	8	-0.566723	0.207173	1	1	0.478049	0.306953	-0.261008	0.248902	1	1	0.454031	0.242334	0.0530741	0.803216	1	1	0.903416	0.517821	-0.549475	0.388854	1	1	0.625638
Q7L576	CYFP1_HUMAN	Cytoplasmic FMR1-interacting protein 1; Specifically Rac1-associated ...	17	35	22	20	26	26	39	32	29	9	12	3	20	31	40	17	31	25	37	41	33	10	4	8	-0.305637	0.240531	1	1	0.515552	0.330504	-0.167331	0.439019	1	1	0.635501	0.339304	-0.00989423	0.968778	1	1	0.99223	0.564323	0.204087	0.67711	1	1	0.839359
Q92945	FUBP2_HUMAN	Far upstream element-binding protein 2; FUSE-binding protein 2; KH type-splicing regulatory protein; KSRP; p75;	6	3	8	12	25	17	11	15	10	47	59	53	7	10	5	16	17	12	13	16	19	40	81	64	-0.379265	0.473336	1	1	0.722878	0.463778	-0.431809	0.190279	1	1	0.384617	0.205443	0.27304	0.401587	1	1	0.623576	0.356372	-0.139943	0.562847	1	1	0.773914
O75947	ATP5H_HUMAN	ATP synthase subunit d, mitochondrial {ECO:0000305}; ATPase subunit ...	1			40	38	29	4	1	1	47	55	47				38	25	48	3	7	9	52	51	70							-1.67974	0.0169402	1	1	0.0786665	0.0419813	-0.0429435	0.858323	1	1	0.929013	0.534364	-0.136904	0.486301	1	1	0.717269
P04899	GNAI2_HUMAN	Guanine nucleotide-binding protein G(i) subunit alpha-2; Adenylate ...	24	48	27	16	13	20	26	30	32	16	11	8	13	39	33	29	20	28	22	38	26	16	13	16	0.21267	0.480233	1	1	0.727842	0.466753	0.0163953	0.946205	1	1	0.977149	0.521504	-0.642071	0.0294954	1	1	0.129216	0.0737633	-0.284014	0.397829	1	1	0.633737
P05787	K2C8_HUMAN	Keratin, type II cytoskeletal 8; Cytokeratin-8; CK-8; Keratin-8; ...	1	3											73	92	118	13	38	25	36	51	57	11	32	14	-6.15195	3.89691e-09	8.70569e-06	8.6979e-06	2.9019e-06	1.86491e-06	-16	8.5175e-11	2.42067e-07	2.41812e-07	6.05169e-08	3.23937e-08	-16	3.58594e-06	0.0100227	0.00992229	0.00034561	0.000197725	-16	1.70552e-05	0.0356455	0.0350144	0.000938038
Q15691	MARE1_HUMAN	Microtubule-associated protein RP/EB family member 1; APC-binding ...	14	14	24	27	22	28	40	50	52	18	11	13	15	19	21	20	23	22	37	23	37	15	8	10	-0.088216	0.767599	1	1	0.908767	0.579911	0.533063	0.016025	1	1	0.0759051	0.0404129	0.254424	0.314648	1	1	0.547876	0.311486	0.426479	0.234377	1	1	0.468305
P51571	SSRD_HUMAN	Translocon-associated protein subunit delta; TRAP-delta; Signal ...	1	5	3	29	25	38	15	17	18	52	42	45	1	4	3	33	32	41	8	9	15	49	39	39	0.162629	0.820348	1	1	0.9336	0.59601	0.627085	0.0688491	1	1	0.20013	0.106815	-0.194353	0.362312	1	1	0.590129	0.337185	0.208812	0.332435	1	1	0.572314
Q14739	LBR_HUMAN	Delta(14)-sterol reductase LBR; Delta-14-SR; EC 1.3.1.70 {ECO:0000269|PubMed:12618959, ...	8	4	8	45	39	51	46	31	41	26	21	22	3	3	2	32	28	39	25	22	24	14	13	15	1.31463	0.0448381	1	1	0.196794	0.125165	0.716124	0.00497645	1	1	0.0342105	0.0182004	0.457464	0.0326352	1	1	0.13926	0.0786387	0.794763	0.014178	1	1	0.0844217
P53992	SC24C_HUMAN	Protein transport protein Sec24C {ECO:0000305}; SEC24-related ...	5	14	15	26	34	36	30	35	32	6	4	1	7	11	14	51	40	47	42	38	43	14	4	12	0.0801669	0.827106	1	1	0.935746	0.597984	-0.359373	0.0832792	1	1	0.226556	0.12082	-0.513557	0.0191322	1	1	0.100139	0.0561154	-1.3689	0.0351498	1	1	0.1516
Q6NUK1	SCMC1_HUMAN	Calcium-binding mitochondrial carrier protein SCaMC-1; Mitochondrial ...		1		34	43	37			1	49	101	53		4	1	18	33	42		1	3	34	55	50													0.303737	0.24628	1	1	0.475381	0.270508	0.624951	0.0443287	1	1	0.175136
O75431	MTX2_HUMAN	Metaxin-2; Mitochondrial outer membrane import complex protein ...	18	31	13	30	24	29	25	30	32	11	10	10	26	38	41	15	15	25	22	43	46	9	10	6	-0.767345	0.0160054	1	1	0.0987735	0.0630185	-0.368244	0.146621	1	1	0.327334	0.174438	0.603685	0.0313797	1	1	0.135768	0.0767324	0.388896	0.333987	1	1	0.573415
Q9HAV4	XPO5_HUMAN	Exportin-5; Exp5; Ran-binding protein 21;	26	61	37	3	4	2	27	37	21				44	48	64	13	18	11	40	52	49	1			-0.338502	0.17298	1	1	0.439632	0.280503	-0.746932	0.00312681	1	1	0.024552	0.0131407	-2.21239	0.00042706	1	1	0.00797707	0.00449026
O00469-2	PLOD2_HUMAN	Procollagen-lysine,2-oxoglutarate 5-dioxygenase 2 {ECO:0000305}; ...		4	7	31	34	49	16	16	27	29	25	31		6	4	31	34	36	18	18	22	39	35	46	0.130208	0.883396	1	1	0.949299	0.613705	0.00789054	0.97675	1	1	0.98635	0.529427	0.184684	0.366681	1	1	0.593659	0.339388	-0.418944	0.0759073	1	1	0.23998
E7ERI8	E7ERI8_HUMAN	CLIP-associating protein 2 {ECO:0000313|Ensembl:ENSP00000382297}; ...	32	62	56	10	11	7	34	41	28				47	39	49	12	15	9	31	37	34				0.144707	0.550545	1	1	0.773491	0.497512	-0.00269633	0.98969	1	1	0.990736	0.532704	-0.352565	0.349251	1	1	0.579957	0.330454
Q93008	USP9X_HUMAN	Probable ubiquitin carboxyl-terminal hydrolase FAF-X; EC 3.4.19.12; ...	38	50	39	4	4	1	26	31	21				42	60	63	9	17	6	47	59	37				-0.384933	0.0651386	1	1	0.25269	0.160882	-0.891241	0.00190595	1	1	0.0170874	0.00902441	-1.82007	0.00765164	1	1	0.0546965	0.0307545
O94925	GLSK_HUMAN	Glutaminase kidney isoform, mitochondrial; GLS; EC 3.5.1.2 {ECO:0000269|PubMed:22049910, ...	3	3	4	60	45	47	56	44	44	1		1		2	4	44	43	34	44	33	40	1		1	0.72967	0.348051	1	1	0.624937	0.400295	0.282789	0.163259	1	1	0.350175	0.18672	0.33907	0.101128	1	1	0.272831	0.155688
Q9BVK6	TMED9_HUMAN	Transmembrane emp24 domain-containing protein 9; GMP25; Glycoprotein ...			1	19	25	22	1	2	3	38	40	52				37	33	37	1	2	5	74	63	98													-0.687068	0.0093042	1	1	0.0604773	0.0345994	-0.775593	0.00477535	1	1	0.0375575
Q15393	SF3B3_HUMAN	Splicing factor 3B subunit 3; Pre-mRNA-splicing factor SF3b 130 ...	20	20	30	9	11	18	30	43	47	21	48	19	19	27	35	4	17	13	24	18	40	7	15	17	-0.217863	0.406251	1	1	0.674178	0.432103	0.532567	0.040261	1	1	0.137404	0.0734041	0.17047	0.693122	1	1	0.838648	0.480984	1.25259	0.00851969	1	1	0.0603599
Q14573	ITPR3_HUMAN	Inositol 1,4,5-trisphosphate receptor type 3; IP3 receptor isoform ...	10	13	8	4	11	7	8	6	4				65	68	113	26	40	15	46	47	61				-2.99561	3.03841e-07	0.000678781	0.000676351	7.54202e-05	4.8469e-05	-3.11363	3.28909e-09	9.3476e-06	9.32786e-06	1.11565e-06	5.41828e-07	-1.87041	0.00124364	1	1	0.0154488	0.00874472
O95433	AHSA1_HUMAN	Activator of 90 kDa heat shock protein ATPase homolog 1; AHA1; ...	42	75	77	4	12	8	24	35	35	2	1	1	34	44	48	5	13	2	28	35	25		1	1	0.615337	0.00947152	1	1	0.0724508	0.0461296	0.0783857	0.734937	1	1	0.855169	0.458445	0.27304	0.647528	1	1	0.809743	0.464026
P11387	TOP1_HUMAN	DNA topoisomerase 1; EC 5.6.2.1 {ECO:0000255|PROSITE-ProRule:PRU10130, ...	30	49	41	17	26	17	30	36	26	6	12	10	30	48	44	10	8	11	22	25	37	7	8	2	-0.0311427	0.878918	1	1	0.949299	0.6125	0.114473	0.611716	1	1	0.770891	0.413353	1.05891	0.00566042	1	1	0.0450738	0.02551	0.798448	0.11399	1	1	0.304904
P23258	TBG1_HUMAN	Tubulin gamma-1 chain; Gamma-1-tubulin; Gamma-tubulin complex ...	23	33	19	11	18	16	31	41	26	6	17	5	20	32	44	21	22	19	37	41	47	5	8	8	-0.36344	0.183143	1	1	0.452591	0.288873	-0.367846	0.0843319	1	1	0.227824	0.121771	-0.452338	0.132823	1	1	0.328449	0.185688	0.493593	0.316553	1	1	0.554847
Q9BW27	NUP85_HUMAN	Nuclear pore complex protein Nup85; 85 kDa nucleoporin; FROUNT; ...	56	62	60				24	23	21				59	58	100	1			23	22	40				-0.293114	0.192185	1	1	0.464152	0.295943	-0.3387	0.176057	1	1	0.36717	0.19582
P35908	K22E_HUMAN	Keratin, type II cytoskeletal 2 epidermal; Cytokeratin-2e; CK-2e; ...	11	23	46	3	75	1	3	1	11	4	67	17	17	8	41	2	60	2	1	20	11	2	117	6	0.270238	0.588477	1	1	0.803456	0.514166	-1.10988	0.131228	1	1	0.303458	0.162317	0.313786	0.783519	1	1	0.894217	0.51162	-0.427797	0.667195	1	1	0.831406
P22307	SCP2_HUMAN	Sterol carrier protein 2; SCP-2; Acetyl-CoA C-myristoyltransferase; ...		1	2	41	54	52	41	42	35	16	18	17		1		33	39	33	25	17	27	17	14	23							0.757347	0.00262633	1	1	0.0218246	0.0115021	0.495432	0.0188964	1	1	0.0995442	0.0556601	-0.00390636	0.989161	1	1	0.992009
Q96C36	P5CR2_HUMAN	Pyrroline-5-carboxylate reductase 2; P5C reductase 2; P5CR 2; ...	7	8	7	40	28	36	34	35	26	27	23	29	9	11	15	26	24	30	21	16	31	18	26	19	-0.677147	0.106144	1	1	0.34416	0.217214	0.465621	0.0652252	1	1	0.193497	0.103013	0.388517	0.0936786	1	1	0.261254	0.148539	0.405057	0.126349	1	1	0.324881
Q9H078-2	CLPB_HUMAN	Caseinolytic peptidase B protein homolog; EC 3.6.1.- {ECO:0000269|PubMed:25597510}; ...	15	10	12	37	32	38	36	31	33	12	6	7	11	24	14	34	27	33	39	30	47	6	6	6	-0.412552	0.286164	1	1	0.571817	0.362441	-0.230896	0.256847	1	1	0.464027	0.246842	0.196883	0.352693	1	1	0.582226	0.33225	0.552487	0.235547	1	1	0.468609
O14828	SCAM3_HUMAN	Secretory carrier-associated membrane protein 3; Secretory carrier ...		1	4	37	38	38	2	2	2	52	57	48	1	2	2	35	32	43	4	2	7	44	41	52							-1.13225	0.117438	1	1	0.283337	0.151231	0.0488246	0.804743	1	1	0.90477	0.518295	0.275144	0.159126	1	1	0.37664
P31948	STIP1_HUMAN	Stress-induced-phosphoprotein 1; STI1; Hsc70/Hsp90-organizing ...	4	2	4	16	13	16	9	13	12	48	66	48	1	2	1	17	46	35	5	17	11	50	63	47							0.0262972	0.94492	1	1	0.976477	0.521166	-1.11285	0.00607602	1	1	0.0473049	0.0267071	0.0964777	0.64265	1	1	0.818987
O00411	RPOM_HUMAN	DNA-directed RNA polymerase, mitochondrial {ECO:0000305}; MtRPOL; ...	20	14	26	51	35	50	41	34	34				6	16	25	25	29	24	44	32	39				0.345006	0.369342	1	1	0.645256	0.412251	-0.0940772	0.641465	1	1	0.789141	0.424914	0.812066	0.00160171	1	1	0.0185758	0.0104359
P27348	1433T_HUMAN	14-3-3 protein theta; 14-3-3 protein T-cell; 14-3-3 protein tau; ...	14	15	19	22	18	26	30	24	40	12	21	17	17	29	27	26	26	24	24	28	30	16	16	24	-0.612158	0.0397758	1	1	0.178791	0.114879	0.180265	0.438573	1	1	0.635501	0.339107	-0.193528	0.440074	1	1	0.657405	0.374691	-0.0849429	0.771925	1	1	0.881261
Q13347	EIF3I_HUMAN	Eukaryotic translation initiation factor 3 subunit I {ECO:0000255|HAMAP-Rule:MF_03008}; ...	17	21	22	22	23	21	42	39	44	11	4	8	13	25	26	18	33	14	32	41	41	10	6	11	-0.100405	0.705314	1	1	0.87161	0.559167	0.116123	0.542384	1	1	0.720306	0.384518	0.0320316	0.918585	1	1	0.960806	0.551201	-0.15277	0.721446	1	1	0.869865
O75367	H2AY_HUMAN	Core histone macro-H2A.1; Histone macroH2A1; mH2A1; Histone H2A.y; ...	40	70	56	8	5	11	31	54	37	3	4	1	31	47	52	1	8	6	19	22	32		2		0.345376	0.0945643	1	1	0.320086	0.202952	0.724141	0.00715938	1	1	0.0432894	0.0231367	0.688077	0.210876	1	1	0.43402	0.246811
Q9UIQ6	LCAP_HUMAN	Leucyl-cystinyl aminopeptidase; Cystinyl aminopeptidase; EC 3.4.11.3; ...				25	32	20	9	9	9	31	24	38	1	6	1	38	52	38	15	13	16	44	56	62							-0.721316	0.053502	1	1	0.169496	0.0899895	-0.723208	0.00957688	1	1	0.061676	0.0352251	-0.722135	0.00841683	1	1	0.0598339
Q99805	TM9S2_HUMAN	Transmembrane 9 superfamily member 2; p76; Flags: Precursor;				15	25	18	1	3	5	30	41	24				63	36	49	8	11	8	73	61	68							-1.60173	0.00651278	1	1	0.0407694	0.0216657	-1.34147	0.000299081	0.835932	0.796453	0.0062852	0.00352313	-1.0098	0.0004741	0.990868	0.927813	0.00739454
Q70UQ0-4	IKIP_HUMAN	Inhibitor of nuclear factor kappa-B kinase-interacting protein; ...			1	29	18	36	1	2	1	54	67	63				27	23	39	3	2	5	50	55	63													-0.0906887	0.727844	1	1	0.857641	0.493195	0.2098	0.270043	1	1	0.50647
H3BUX2	H3BUX2_HUMAN	Cytochrome b5 type B {ECO:0000313|Ensembl:ENSP00000457848};			1	28	17	31	9	8	11	31	36	40				42	32	48	19	13	19	42	47	64							-0.881842	0.0166527	1	1	0.0779473	0.0414946	-0.672804	0.0113377	1	1	0.0685205	0.0390358	-0.437365	0.0689836	1	1	0.226704
Q9Y6M9	NDUB9_HUMAN	NADH dehydrogenase 1 beta subcomplex subunit 9; Complex I-B22; ...	1	1	1	34	34	35	12	11	16	34	50	37		3	4	31	24	44	15	13	33	29	36	40							-0.662107	0.0603817	1	1	0.183143	0.0977123	0.0671492	0.756623	1	1	0.875673	0.502889	0.283174	0.213122	1	1	0.444549
Q9BZF1	OSBL8_HUMAN	Oxysterol-binding protein-related protein 8; ORP-8; OSBP-related ...	12	20	14	26	30	30	32	37	23				19	30	26	34	37	37	48	41	42				-0.712553	0.0203033	1	1	0.113678	0.0726023	-0.526633	0.0216462	1	1	0.0925954	0.049342	-0.318617	0.150919	1	1	0.352842	0.200628
Q92878	RAD50_HUMAN	DNA repair protein RAD50; hRAD50; EC 3.6.-.-;	25	26	23	5	6	5	27	32	20				50	57	91	16	13	17	40	34	49		2		-1.4272	6.2118e-05	0.138772	0.136163	0.00322725	0.00198412	-0.655505	0.00642253	1	1	0.0403824	0.0214618	-1.51356	0.00220268	1	1	0.02332	0.0130884
P55011	S12A2_HUMAN	Solute carrier family 12 member 2; Basolateral Na-K-Cl symporter; ...	2	6	5	24	33	21	23	17	19	1		1	9	16	28	33	45	60	55	42	66	6	11	14	-2.03478	0.00050775	1	1	0.0125773	0.00777714	-1.48286	2.70266e-06	0.00768097	0.00755394	0.000154689	8.11945e-05	-0.813117	0.00657944	1	1	0.0500421	0.0280802	-3.87564	0.000155085	0.324129	0.310481	0.00362385
O75165	DJC13_HUMAN	DnaJ homolog subfamily C member 13; Required for receptor-mediated ...	38	44	31	29	26	25	54	57	29	4	1		23	27	32	13	14	6	29	25	28	1			0.455331	0.0805091	1	1	0.288233	0.183654	0.754959	0.00704277	1	1	0.0427683	0.0228588	1.28754	0.00079473	1	1	0.0116509	0.00662925
P38159	RBMX_HUMAN	RNA-binding motif protein, X chromosome; Glycoprotein p43; Heterogeneous ...	26	39	37	13	18	14	40	38	39	20	15	16	16	33	29	14	15	14	20	28	34	5	7	5	0.379727	0.118756	1	1	0.364423	0.231312	0.496041	0.0279074	1	1	0.109852	0.0583286	0.0755937	0.80999	1	1	0.906803	0.519918	1.66352	0.000788155	1	1	0.0110553
Q709F0	ACD11_HUMAN	Acyl-CoA dehydrogenase family member 11; ACAD-11; EC 1.3.8.- {ECO:0000269|PubMed:21237683};	22	27	18	33	38	41	51	44	37	6	2	1	9	11	16	27	34	29	34	22	25	4		3	0.888868	0.0107119	1	1	0.0779488	0.0494329	0.687773	0.00658743	1	1	0.0408766	0.021833	0.325507	0.135574	1	1	0.329791	0.188058	0.441126	0.619005	1	1	0.806359
O00151	PDLI1_HUMAN	PDZ and LIM domain protein 1; C-terminal LIM domain protein 1; ...	1	3	4	41	38	44	30	30	25	33	30	27		2	1	28	29	30	15	18	22	26	23	33							0.61126	0.0241622	1	1	0.0996645	0.0531293	0.509576	0.025718	1	1	0.118033	0.0674371	0.212857	0.35236	1	1	0.591988
P42785	PCP_HUMAN	Lysosomal Pro-X carboxypeptidase; EC 3.4.16.2; Angiotensinase ...				23	28	32			1	47	42	76				29	36	34			1	46	70	68													-0.244312	0.27627	1	1	0.505427	0.288491	-0.0786839	0.767692	1	1	0.880574
P48449	LSS_HUMAN	Lanosterol synthase; EC 5.4.99.7 {ECO:0000269|PubMed:14766201, ...			1	28	42	41	4	10	16	58	63	50				32	28	38	4	4	3	31	31	49							1.43069	0.0108773	1	1	0.058902	0.0311737	0.189711	0.373833	1	1	0.600841	0.342941	0.701992	0.00582281	1	1	0.0449065
P07948	LYN_HUMAN	Tyrosine-protein kinase Lyn; EC 2.7.10.2; Lck/Yes-related novel ...	18	63	43	16	7	12	23	35	26	1			17	60	43	21	17	17	28	35	43	2	4	2	0.0400097	0.907723	1	1	0.958796	0.620125	-0.352375	0.119746	1	1	0.286947	0.153131	-0.642071	0.0589093	1	1	0.198614	0.112381
Q8IXI1	MIRO2_HUMAN	Mitochondrial Rho GTPase 2; MIRO-2; hMiro-2; EC 3.6.5.-; Ras homolog gene family member T2;	16	13	5	31	32	31	27	32	25	6	2	3	14	21	27	25	44	42	35	38	45	4	7	7	-0.874029	0.0406274	1	1	0.181523	0.116603	-0.507097	0.0239889	1	1	0.0993826	0.0528756	-0.229822	0.314147	1	1	0.547876	0.311198	-0.631938	0.268153	1	1	0.504446
P43246	MSH2_HUMAN	DNA mismatch repair protein Msh2; hMSH2; MutS protein homolog ...	20	25	32	24	26	31	48	68	51				14	14	25	18	24	14	26	30	42				0.53157	0.0748803	1	1	0.273076	0.175252	0.752223	0.00151291	1	1	0.0143323	0.00763521	0.5425	0.0494309	1	1	0.175442	0.100101
P13995	MTDC_HUMAN	Bifunctional methylenetetrahydrofolate dehydrogenase/cyclohydrolase, ...			1	47	31	32	9	20	15	41	43	29				31	39	32	12	15	21	38	42	34							-0.142302	0.645553	1	1	0.790802	0.426467	0.11894	0.59248	1	1	0.773461	0.442014	0.0658447	0.759701	1	1	0.875772
O15228	GNPAT_HUMAN	Dihydroxyacetone phosphate acyltransferase {ECO:0000305}; DAP-AT; ...				25	31	19	2	4	3	43	35	28			1	45	36	60	16	9	25	60	36	54							-2.4907	3.20255e-05	0.0910165	0.0875897	0.000842745	0.000445734	-0.900727	0.00264129	1	1	0.0259944	0.0148301	-0.422342	0.111683	1	1	0.302014
O14579	COPE_HUMAN	Coatomer subunit epsilon; Epsilon-coat protein; Epsilon-COP;	16	16	18	26	21	31	47	48	41	1		1	17	22	20	33	24	24	33	42	43	2	2	3	-0.246083	0.391692	1	1	0.66695	0.4245	0.188048	0.320741	1	1	0.525993	0.281149	-0.0444425	0.849231	1	1	0.924818	0.531713
Q12797	ASPH_HUMAN	Aspartyl/asparaginyl beta-hydroxylase; EC 1.14.11.16 {ECO:0000269|PubMed:11773073}; ...	7	7	5	39	35	33	28	40	27	7	5	1	6	10	11	39	46	46	33	30	43	12	6	14	-0.514256	0.253656	1	1	0.529597	0.339313	-0.174836	0.411097	1	1	0.611375	0.326729	-0.281951	0.158252	1	1	0.361074	0.206572	-1.221	0.0339578	1	1	0.14755
Q9H857-2	NT5D2_HUMAN	(blank)	12	6	8	35	35	35	35	24	38	2	1	1	13	18	12	36	37	34	42	43	58	1	1	1	-0.733121	0.0994691	1	1	0.332158	0.209159	-0.57673	0.0121037	1	1	0.0634492	0.0335486	-0.0172161	0.932188	1	1	0.971464	0.554835
P46776	RL27A_HUMAN	60S ribosomal protein L27a; Large ribosomal subunit protein uL15 ...	20	25	18	29	25	30	32	29	39	10	3	5	18	17	18	34	30	28	35	26	31	8	6	12	0.242064	0.406499	1	1	0.674178	0.43223	0.103523	0.625674	1	1	0.781246	0.418835	-0.121239	0.587561	1	1	0.770278	0.439959	-0.451959	0.345983	1	1	0.586459
Q99567	NUP88_HUMAN	Nuclear pore complex protein Nup88; 88 kDa nucleoporin; Nucleoporin ...	38	50	50	1	1	1	13	21	22				64	60	71	7	8	8	38	27	45				-0.506102	0.0322879	1	1	0.156101	0.0992624	-0.990776	0.000673723	1	1	0.00775191	0.00412557	-2.92859	0.00128988	1	1	0.0158124	0.00896605
Q08380	LG3BP_HUMAN	Galectin-3-binding protein; Basement membrane autoantigen p105; ...				4	15	10			1	14	9	20	6	7	6	56	45	58	18	18	26	66	72	73	-16	0.000252374	0.563803	0.545884	0.00772333	0.00492289	-5.97097	1.01136e-07	0.000287429	0.00028571	1.59683e-05	7.94195e-06	-2.4449	2.06088e-06	0.00576015	0.00571687	0.000261825	0.000148814	-2.21628	1.37071e-06	0.00286478	0.00284559	0.000190986
Q16658	FSCN1_HUMAN	Fascin; 55 kDa actin-bundling protein; Singed-like protein; p55; ...	23	21	34	36	53	37	42	41	39	21	29	20	11	13	10	13	17	10	17	8	4	7	11	6	1.19064	0.00331742	1	1	0.0396316	0.0253882	2.05598	5.52654e-06	0.0157064	0.0153472	0.000237976	0.000125843	1.66536	5.88919e-05	0.164603	0.159479	0.00187049	0.00106729	1.62288	0.000249488	0.521431	0.495733	0.00493686
Q5T4U5	Q5T4U5_HUMAN	Medium-chain specific acyl-CoA dehydrogenase, mitochondrial {ECO:0000256|ARBA:ARBA00019125}; ...	6	3	4	47	48	52	39	31	26	22	35	32		1	1	27	21	23	17	19	24	15	16	13	2.69314	0.0113218	1	1	0.0802572	0.0510542	0.6613	0.012769	1	1	0.0652688	0.0347727	1.05993	0.000195775	0.547191	0.524481	0.00459992	0.00259375	1.09486	0.00151381	1	1	0.0176752
P07954	FUMH_HUMAN	Fumarate hydratase, mitochondrial {ECO:0000303|PubMed:21445611, ...		1	2	59	50	57	48	49	50	11	13	11				21	20	27	30	20	27	5	2	18							0.916114	0.00024421	0.694045	0.647401	0.00361482	0.00187429	1.29758	2.54635e-05	0.0711704	0.0696426	0.00115748	0.000644972	0.563983	0.302398	1	1	0.5439
Q14247	SRC8_HUMAN	Src substrate cortactin; Amplaxin; Oncogene EMS1;	14	22	24	17	13	30	22	23	20	12	12	11	20	40	38	16	24	25	25	22	32	17	19	21	-0.715115	0.0125788	1	1	0.0856739	0.0545135	-0.298184	0.232941	1	1	0.438132	0.23291	-0.105472	0.725719	1	1	0.856582	0.492464	-0.625051	0.0631508	1	1	0.21531
Q14103	HNRPD_HUMAN	Heterogeneous nuclear ribonucleoprotein D0; hnRNP D0; AU-rich ...	5	12	7	18	18	18	28	30	33	38	43	44	1	15	5	20	16	11	19	19	21	25	34	39	0.185349	0.760598	1	1	0.902908	0.577677	0.60838	0.0207211	1	1	0.0896336	0.0479492	0.210304	0.478272	1	1	0.685172	0.391462	0.42963	0.0659239	1	1	0.221012
P13591	NCAM1_HUMAN	Neural cell adhesion molecule 1; N-CAM-1; NCAM-1; CD56; Flags: ...				17	28	27				32	30	53		2		32	47	43				54	76	78													-0.750807	0.00657911	1	1	0.0500421	0.0280793	-0.776394	0.00900432	1	1	0.0619047
P15586	GNS_HUMAN	N-acetylglucosamine-6-sulfatase; EC 3.1.6.14; Glucosamine-6-sulfatase; ...				28	34	40				54	31	70				35	27	37			1	39	54	69													0.0530741	0.798641	1	1	0.900889	0.516395	0.0148302	0.960406	1	1	0.976288
Q96PK6	RBM14_HUMAN	RNA-binding protein 14; Paraspeckle protein 2; PSP2; RNA-binding ...	16	28	35	9	21	20	33	34	37	4	10	9	16	40	51	10	19	20	27	19	39	8	7	6	-0.444982	0.146473	1	1	0.407497	0.257978	0.274277	0.228822	1	1	0.434144	0.230395	0.0391517	0.910508	1	1	0.955282	0.549016	0.2098	0.638288	1	1	0.815323
P20340	RAB6A_HUMAN	Ras-related protein Rab-6A; Rab-6;	3	4	3	27	29	20	7	4	6	46	55	29		4		36	27	38	7	6	8	59	48	51							-0.321626	0.502479	1	1	0.686036	0.366612	-0.400279	0.0958791	1	1	0.263869	0.150454	-0.202857	0.38544	1	1	0.622542
S4R3N1	S4R3N1_HUMAN	10 kDa heat shock protein, mitochondrial {ECO:0000256|ARBA:ARBA00018842}; ...	1	3	3	40	30	46	5	6	8	47	44	51		4	2	29	27	33	9	8	12	32	33	43							-0.626825	0.15501	1	1	0.338198	0.180705	0.392253	0.0762169	1	1	0.233838	0.131917	0.473415	0.0380334	1	1	0.159618
O15439	MRP4_HUMAN	ATP-binding cassette sub-family C member 4; EC 7.6.2.- {ECO:0000269|PubMed:11856762, ...		14	2	29	32	34	25	18	21	30	24	44		8	3	19	40	35	15	16	18	21	31	37	0.533272	0.599012	1	1	0.812504	0.518597	0.368519	0.194404	1	1	0.390458	0.208223	0.0252721	0.918971	1	1	0.960806	0.551305	0.217532	0.463834	1	1	0.699492
Q9Y295	DRG1_HUMAN	Developmentally-regulated GTP-binding protein 1; DRG-1; Neural ...	6	8	12	31	28	29	38	44	40	16	13	8	8	21	10	36	30	29	35	21	28	9	7	7	-0.592258	0.180996	1	1	0.450273	0.287143	0.521648	0.0226857	1	1	0.0955151	0.0509277	-0.100419	0.646257	1	1	0.809187	0.463537	0.764447	0.0653465	1	1	0.219573
Q15477	SKIV2_HUMAN	Helicase SKI2W; Ski2; EC 3.6.4.-; Helicase-like protein; HLP; ...	2	5	3	26	8	20	27	23	27				5	20	15	44	48	50	54	57	69	3		8	-2.0073	0.00181783	1	1	0.0282016	0.01768	-1.24184	4.62881e-06	0.0131551	0.0128866	0.000222967	0.000112965	-1.38485	0.000211802	0.591987	0.566147	0.0048129	0.00274871
P42167	LAP2B_HUMAN	Lamina-associated polypeptide 2, isoforms beta/gamma; Thymopoietin, ...	8	17	18	22	27	34	21	22	29	13	24	20	16	20	26	30	29	31	18	20	24	12	16	17	-0.535228	0.0840963	1	1	0.29586	0.188806	0.198957	0.436524	1	1	0.634254	0.338202	-0.106808	0.635158	1	1	0.801547	0.459232	0.419593	0.173479	1	1	0.397019
P62851	RS25_HUMAN	40S ribosomal protein S25; Small ribosomal subunit protein eS25 ...	16	14	15	25	14	24	24	26	31	18	14	10	14	21	17	27	27	34	28	23	33	23	17	19	-0.215883	0.47793	1	1	0.725957	0.465765	-0.0692389	0.761693	1	1	0.873932	0.467335	-0.472146	0.0687834	1	1	0.217723	0.123949	-0.41177	0.179992	1	1	0.406253
Q01518	CAP1_HUMAN	Adenylyl cyclase-associated protein 1; CAP 1;	15	28	22	28	27	29	32	49	41	17	16	6	9	26	22	14	21	14	16	32	20	9	10	10	0.182182	0.539448	1	1	0.763706	0.492423	0.826503	0.00470707	1	1	0.0332213	0.0175468	0.787613	0.00920168	1	1	0.0600904	0.0343649	0.505977	0.191036	1	1	0.419493
P04179	SODM_HUMAN	Superoxide dismutase , mitochondrial; EC 1.15.1.1; Flags: Precursor; ...				42	34	35				79	66	64				20	25	21				38	45	44													0.760027	0.00475473	1	1	0.0401495	0.0226792	0.79723	0.000932516	1	1	0.0125739
Q5QPK2	Q5QPK2_HUMAN	Dolichol-phosphate mannosyltransferase subunit 1 {ECO:0000256|RuleBase:RU365083}; ...	19	7	11	29	34	31	26	19	34	24	32	16	14	10	16	21	22	31	19	18	18	12	18	30	-0.119771	0.796474	1	1	0.924804	0.58888	0.50565	0.0679339	1	1	0.199039	0.105868	0.355141	0.137576	1	1	0.332634	0.18976	0.34159	0.312103	1	1	0.552165
Q9Y2A7	NCKP1_HUMAN	Nck-associated protein 1; NAP 1; Membrane-associated protein HEM-2; p125Nap1;	19	24	23	31	14	17	30	35	27	8	12	1	15	33	37	32	11	26	31	37	37	5	2	1	-0.372293	0.160717	1	1	0.419931	0.269788	-0.207455	0.327658	1	1	0.534699	0.284968	-0.144323	0.704935	1	1	0.846488	0.485203	1.47087	0.0685913	1	1	0.226704
O15371	EIF3D_HUMAN	Eukaryotic translation initiation factor 3 subunit D {ECO:0000255|HAMAP-Rule:MF_03003}; ...	11	10	18	20	23	16	45	52	56	3	2		7	11	16	25	31	21	36	46	44	7	1	7	0.190643	0.594973	1	1	0.808989	0.516908	0.263336	0.159811	1	1	0.344078	0.184179	-0.374138	0.161756	1	1	0.366377	0.209538	-1.50641	0.0942522	1	1	0.273214
P11233	RALA_HUMAN	Ras-related protein Ral-A; EC 3.6.5.2 {ECO:0000305}; Flags: Precursor; ...	1	6	3	32	31	29	9	14	11	60	42	36		7	2	31	21	27	13	16	18	39	26	33	0.144707	0.867338	1	1	0.948462	0.609347	-0.483898	0.152169	1	1	0.335018	0.178612	0.229787	0.318635	1	1	0.551446	0.313761	0.57237	0.0393468	1	1	0.162199
O14950	ML12B_HUMAN	Myosin regulatory light chain 12B; MLC-2A; MLC-2; Myosin regulatory ...	46	63	58	3	1	2	29	27	33	1	2	2	31	54	65	2	2	2	18	25	37	1	2	1	0.14759	0.447104	1	1	0.706886	0.452005	0.137034	0.56728	1	1	0.739545	0.395193
H7BXI1	H7BXI1_HUMAN	Extended synaptotagmin-2 {ECO:0000313|Ensembl:ENSP00000275418}; ...	4	7	5	22	36	20	24	33	24	7	2	3	8	12	9	41	52	45	50	34	56	8	2	2	-0.865277	0.0727697	1	1	0.269598	0.172268	-0.806205	0.00140282	1	1	0.0135606	0.00721599	-0.813117	0.00497421	1	1	0.0416255	0.0233951	0.0785558	0.910513	1	1	0.952163
P60953	CDC42_HUMAN	Cell division control protein 42 homolog {ECO:0000305}; EC 3.6.5.2 ...	10	14	8	29	27	32	11	12	12	42	36	40	10	10	16	20	22	24	14	13	21	27	27	27	-0.177221	0.622077	1	1	0.8282	0.528022	-0.472451	0.156602	1	1	0.340003	0.181866	0.425043	0.0936771	1	1	0.261254	0.148538	0.621349	0.0106669	1	1	0.0698138
Q7L0Y3	TM10C_HUMAN	tRNA methyltransferase 10 homolog C {ECO:0000305}; HBV pre-S2 ...	15	15	25	40	30	41	42	52	28	3			8	16	17	28	18	21	35	30	38	1			0.416512	0.208096	1	1	0.478771	0.307632	0.227465	0.315921	1	1	0.523408	0.278453	0.738332	0.00557672	1	1	0.0446617	0.0252616
P29992	GNA11_HUMAN	Guanine nucleotide-binding protein subunit alpha-11; G alpha-11; ...	6	22	12	23	24	21	19	23	20	8	19	11	10	19	15	34	24	42	31	26	29	26	20	19	-0.144799	0.696685	1	1	0.868523	0.556131	-0.48884	0.0564997	1	1	0.175106	0.0933949	-0.546388	0.0339722	1	1	0.141298	0.0806084	-0.695885	0.0510555	1	1	0.187854
P05387	RLA2_HUMAN	60S acidic ribosomal protein P2; Large ribosomal subunit protein ...	16	25	36	13	10	26	18	23	16	12	16	12	14	24	34	25	23	30	18	12	44	14	18	23	0.0895656	0.756767	1	1	0.899264	0.576445	-0.393335	0.270501	1	1	0.478682	0.254325	-0.660687	0.0418883	1	1	0.160898	0.0911392	-0.380876	0.225317	1	1	0.458531
G8JLA2	G8JLA2_HUMAN	Myosin light polypeptide 6 {ECO:0000313|Ensembl:ENSP00000293422}; ...	53	69	71	8	9	7	20	20	22	3	4	2	22	45	53	5	7	9	17	19	27	2	2	4	0.67827	0.00563788	1	1	0.054524	0.0345772	-0.0398551	0.879105	1	1	0.931561	0.503129	0.20265	0.646245	1	1	0.809187	0.463533	0.248481	0.728802	1	1	0.869865
Q6YN16	HSDL2_HUMAN	Hydroxysteroid dehydrogenase-like protein 2; EC 1.-.-.-; Short ...	2	2	4	59	56	57	45	51	40	28	26	16		2	1	20	13	16	17	12	14	7	5	7							1.64443	2.04993e-06	0.00582591	0.00573776	0.000132407	6.8485e-05	1.82156	1.70798e-06	0.0047738	0.00474306	0.000243346	0.000138298	1.95991	7.79002e-05	0.162811	0.157436	0.00232588
P09110	THIK_HUMAN	3-ketoacyl-CoA thiolase, peroxisomal {ECO:0000305}; EC 2.3.1.16 ...				25	47	35	27	31	31	17	25	15				35	29	42	30	28	37	17	12	16							-0.110894	0.609005	1	1	0.7699	0.412277	0.0235519	0.923393	1	1	0.963735	0.552492	0.419593	0.168535	1	1	0.390941
A0A087WUT6	A0A087WUT6_HUMAN	Eukaryotic translation initiation factor 5B {ECO:0000256|ARBA:ARBA00013824}; ...	15	10	17	21	31	30	36	44	40	1	2	3	13	29	12	21	26	15	36	49	42	1	3	1	-0.369866	0.379929	1	1	0.656712	0.418144	-0.0985656	0.613576	1	1	0.771756	0.41409	0.413361	0.137029	1	1	0.331599	0.189297
Q00688	FKBP3_HUMAN	Peptidyl-prolyl cis-trans isomerase FKBP3; PPIase FKBP3; EC 5.2.1.8; ...	1	3		22	28	28	20	30	35	20	20	18		3	1	34	38	25	28	30	30	32	21	31							-0.0668122	0.767572	1	1	0.876927	0.46925	-0.304505	0.20342	1	1	0.423981	0.241623	-0.455781	0.0925043	1	1	0.27002
O15269	SPTC1_HUMAN	Serine palmitoyltransferase 1; EC 2.3.1.50 {ECO:0000269|PubMed:19416851}; ...	3	4	5	32	32	36	32	31	33	20	15	10	3	7	6	34	23	32	23	20	26	28	16	27	-0.422333	0.456008	1	1	0.711203	0.456084	0.459667	0.0582015	1	1	0.178242	0.0952765	0.178128	0.412834	1	1	0.636443	0.361883	-0.579338	0.0874741	1	1	0.261546
E7EPN9	E7EPN9_HUMAN	Protein PRRC2C {ECO:0000313|Ensembl:ENSP00000356716};	1	15	12	31	18	41	18	6	19	23	15	34	5	7	11	27	36	30	19	16	21	28	31	33	0.276497	0.611694	1	1	0.823704	0.523825	-0.397862	0.244792	1	1	0.450953	0.239954	-0.0373004	0.885418	1	1	0.945641	0.542088	-0.275081	0.360405	1	1	0.599242
Q15286	RAB35_HUMAN	Ras-related protein Rab-35; GTP-binding protein RAY; Ras-related ...	9	25	14	25	24	28	25	20	30	25	25	19	4	15	14	24	22	22	26	21	25	18	21	16	0.533272	0.191341	1	1	0.462615	0.295298	0.0421222	0.861638	1	1	0.923369	0.498112	0.189329	0.445025	1	1	0.660566	0.376941	0.405721	0.144089	1	1	0.352669
Q92552	RT27_HUMAN	28S ribosomal protein S27, mitochondrial {ECO:0000305}; MRP-S27; ...	7	6	8	37	27	39	28	30	27	16	18	10	7	7	12	33	22	39	28	26	29	19	8	13	-0.315418	0.469397	1	1	0.720697	0.462056	0.01758	0.937989	1	1	0.971488	0.519328	0.141917	0.532765	1	1	0.729583	0.415997	0.216059	0.549977	1	1	0.76591
Q8TCJ2	STT3B_HUMAN	Dolichyl-diphosphooligosaccharide--protein glycosyltransferase ...			2	35	37	38	18	17	25	28	10	14	1	3	2	34	31	42	29	25	23	29	21	31							-0.376667	0.14649	1	1	0.327299	0.174339	0.0498981	0.80319	1	1	0.903416	0.517813	-0.560854	0.121347	1	1	0.315265
A0A087WZ13	A0A087WZ13_HUMAN	Ribonucleoprotein PTB-binding 1 {ECO:0000313|Ensembl:ENSP00000482277}; ...	21	20	16	15	15	17	41	31	31		1		19	29	25	17	25	24	47	42	55	2	1		-0.364231	0.205768	1	1	0.476853	0.305957	-0.500196	0.0182653	1	1	0.0827911	0.0441585	-0.4798	0.104462	1	1	0.279666	0.159044
P06241	FYN_HUMAN	Tyrosine-protein kinase Fyn; EC 2.7.10.2; Proto-oncogene Syn; ...	21	59	38	21	18	15	29	33	25	6	4	2	11	38	31	10	15	17	29	28	23	9	7	5	0.553419	0.10812	1	1	0.346227	0.219517	0.104244	0.646723	1	1	0.791553	0.42691	0.372575	0.231251	1	1	0.458078	0.260778	-0.728799	0.180384	1	1	0.406253
P35527	K1C9_HUMAN	Keratin, type I cytoskeletal 9; Cytokeratin-9; CK-9; Keratin-9; ...	20	13	44	6	62	5	3	22	2	6	39	36	42	8	37	4	34	4	5	5	11	4	72	8	-0.183453	0.742812	1	1	0.888828	0.571894	0.345799	0.59207	1	1	0.757614	0.405461	0.807512	0.397686	1	1	0.620194	0.354428	0.0260884	0.973392	1	1	0.983207
P61604	CH10_HUMAN	10 kDa heat shock protein, mitochondrial; Hsp10; 10 kDa chaperonin; ...				62	33	34	2	1	1	58	45	52		1		30	27	30	2	1	1	35	41	36													0.578289	0.0471999	1	1	0.170829	0.0972766	0.547325	0.0179681	1	1	0.0965384
P63096	GNAI1_HUMAN	Guanine nucleotide-binding protein G(i) subunit alpha-1; Adenylate ...	14	38	23	28	15	18	13	9	15	24	22	23	11	28	24	20	11	16	15	21	21	31	25	26	0.244243	0.4443	1	1	0.70595	0.450702	-0.640208	0.0485008	1	1	0.157892	0.0840346	0.386154	0.230452	1	1	0.457143	0.260246	-0.170472	0.482595	1	1	0.714828
O60884	DNJA2_HUMAN	DnaJ homolog subfamily A member 2; Cell cycle progression restoration ...	16	18	31	13	12	23	19	24	26	12	15	9	11	28	25	14	34	25	27	30	32	16	16	15	0.0150718	0.961906	1	1	0.994885	0.633685	-0.38398	0.114143	1	1	0.278928	0.148472	-0.594857	0.102246	1	1	0.275315	0.156821	-0.306108	0.355011	1	1	0.595226
Q15334	L2GL1_HUMAN	Lethal(2) giant larvae protein homolog 1; LLGL; DLG4; Hugl-1; ...	20	27	22	25	33	22	31	25	27	2	1	2	20	50	30	12	22	18	29	27	41	3			-0.542628	0.0870213	1	1	0.303285	0.192889	-0.241645	0.277603	1	1	0.484612	0.25809	0.631494	0.0392229	1	1	0.153972	0.0877942
A0A1W2PPH1	A0A1W2PPH1_HUMAN	Malic enzyme {ECO:0000256|RuleBase:RU003426};			1	38	39	32	33	29	20	3	4	4		2		41	38	47	43	39	33	12	14	16							-0.50471	0.0435306	1	1	0.145717	0.0777501	-0.19909	0.311392	1	1	0.545155	0.309611	-1.85433	0.00118865	1	1	0.0151929
P60866	RS20_HUMAN	40S ribosomal protein S20; Small ribosomal subunit protein uS10 ...	8	15	16	21	14	23	26	27	29	30	10	16	8	15	12	25	28	28	17	21	22	26	25	26	0.148823	0.665474	1	1	0.853426	0.54479	0.43389	0.0929736	1	1	0.243083	0.129794	-0.471864	0.0794071	1	1	0.23876	0.135147	-0.380876	0.268826	1	1	0.505258
J3KN16	J3KN16_HUMAN	Proteasome adapter and scaffold protein ECM29 {ECO:0000313|Ensembl:ENSP00000259335}; ...	27	39	29	32	20	31	61	62	57				9	18	14	7	10	5	17	31	18				1.20501	0.000626306	1	1	0.0139917	0.00876001	1.43069	7.59376e-06	0.0215815	0.0210347	0.000295637	0.000158249	1.92561	4.5238e-05	0.12644	0.122866	0.0015805	0.000898613
P57678	GEMI4_HUMAN	Gem-associated protein 4; Gemin-4; Component of gems 4; p97;	28	38	31	4	3	3	28	30	24				31	49	61	17	9	6	45	40	40				-0.546934	0.0201875	1	1	0.113599	0.0723308	-0.625004	0.00679835	1	1	0.0419109	0.0222991	-1.66807	0.00681236	1	1	0.0509105	0.0286889
P23634	AT2B4_HUMAN	Plasma membrane calcium-transporting ATPase 4 {ECO:0000305}; PMCA4 {ECO:0000303|PubMed:1531651, ECO:0000312|EMBL:AAA50819.1}; EC 7.2.2.10 {ECO:0000269|PubMed:8530416}; Matrix-remodeling-associated protein 1; Plasma membrane calcium ATPase isoform 4; P ...		1		42	50	56	16	25	25	52	59	40				9	16	15	3	11	3	18	26	18							1.94016	0.000151751	0.431276	0.404871	0.00246443	0.00131112	1.89753	2.8015e-06	0.0078302	0.00776016	0.000292766	0.000166957	1.36276	7.20027e-05	0.150486	0.145589	0.00218095
P27694	RFA1_HUMAN	Replication protein A 70 kDa DNA-binding subunit; RP-A p70; Replication ...	28	38	32	11	12	17	28	20	18	19	20	22	24	33	41	9	12	5	26	20	27	9	10	4	-0.00729597	0.972416	1	1	0.994885	0.636204	-0.162202	0.517328	1	1	0.69746	0.373388	0.631494	0.103921	1	1	0.278752	0.158505	1.48573	0.000747197	1	1	0.0106962
A0A087WUC6	A0A087WUC6_HUMAN	Microsomal signal peptidase 25 kDa subunit {ECO:0000256|ARBA:ARBA00019182}; ...			1	29	36	26	15	11	19	37	36	27			1	34	31	37	13	13	16	38	31	33							0.0827642	0.792363	1	1	0.888572	0.477174	-0.154625	0.471116	1	1	0.680214	0.38842	0.0499866	0.818526	1	1	0.913358
Q9Y276	BCS1_HUMAN	Mitochondrial chaperone BCS1; h-BCS1; BCS1-like protein;		2	2	42	38	44	37	47	27	17	16	14		1	2	19	24	36	23	25	34	11	13	9							0.420092	0.0836512	1	1	0.226632	0.121157	0.660421	0.00864486	1	1	0.0583632	0.0330714	0.588751	0.0947384	1	1	0.273863
Q8TEQ6	GEMI5_HUMAN	Gem-associated protein 5; Gemin5;	16	27	15	3	4	1	35	44	24				29	44	49	17	16	10	51	36	62				-1.08005	0.000744459	1	1	0.0151477	0.00958325	-0.54944	0.024308	1	1	0.100121	0.0533419	-2.41626	0.000246747	0.689658	0.658321	0.00538658	0.00306555
Q96N67	DOCK7_HUMAN	Dedicator of cytokinesis protein 7;	41	64	54	8	6	5	27	35	22				47	37	67	2	6	1	26	9	25				0.0671822	0.772784	1	1	0.91216	0.58155	0.468655	0.128631	1	1	0.299904	0.160203	1.08801	0.0805056	1	1	0.239662	0.136234
Q6WCQ1-2	MPRIP_HUMAN	Myosin phosphatase Rho-interacting protein; M-RIP; Rho-interacting ...	40	50	48	2	1		12	11	8				74	61	87	2			29	22	35				-0.693187	0.00921503	1	1	0.0722329	0.0455072	-1.48884	6.72064e-05	0.191001	0.181466	0.00133567	0.000711379
P27695	APEX1_HUMAN	DNA-(apurinic or apyrimidinic site) endonuclease; EC 3.1.-.- {ECO:0000269|PubMed:11286553, ECO:0000269|PubMed:15380100, ECO:0000269|PubMed:19123919, ECO:0000269|PubMed:21762700, ECO:0000269|PubMed:9804799}; APEX nuclease; APEN; Apurinic-apyrimidinic en ...	10	10	13	27	33	28	10	3	8	48	67	53	5	9	6	14	17	14	5	3	6	30	35	28	0.71517	0.101239	1	1	0.335133	0.211338	0.568191	0.26502	1	1	0.47281	0.251361	0.977584	0.00247037	1	1	0.0248883	0.0141747	0.931714	0.000783502	1	1	0.0110553
P05198	IF2A_HUMAN	Eukaryotic translation initiation factor 2 subunit 1; Eukaryotic ...	3	5	8	18	15	14	19	13	17	39	50	34	2	8	10	18	16	9	17	20	22	42	46	36	-0.329224	0.524956	1	1	0.756614	0.485897	-0.284705	0.320627	1	1	0.525993	0.281086	0.138329	0.658172	1	1	0.815176	0.468083	0.066874	0.754872	1	1	0.873095
Q9Y2Z4	SYYM_HUMAN	Tyrosine--tRNA ligase, mitochondrial; EC 6.1.1.1 {ECO:0000269|PubMed:15779907, ...	12	8	15	39	32	39	43	37	35				7	5	13	28	28	30	32	37	40				0.478131	0.282601	1	1	0.568557	0.360026	0.0605342	0.757428	1	1	0.871855	0.465938	0.3651	0.102692	1	1	0.275986	0.157272
F5GYQ1	F5GYQ1_HUMAN	V-type proton ATPase subunit {ECO:0000256|PIRNR:PIRNR018497}; ...	19	23	23	15	13	12	16	13	10	21	21	19	18	31	35	20	18	17	19	16	20	29	25	26	-0.377246	0.138196	1	1	0.396316	0.250565	-0.512729	0.10551	1	1	0.263559	0.140978	-0.449426	0.157008	1	1	0.359944	0.205565	-0.312635	0.224515	1	1	0.457983
Q86VI3	IQGA3_HUMAN	Ras GTPase-activating-like protein IQGAP3;	72	86	86	2	2		30	29	26				37	31	56				6	7	9				0.969245	0.000664774	1	1	0.0143262	0.00904326	1.93319	9.41414e-06	0.026755	0.0260489	0.000352039	0.000185533
Q15459	SF3A1_HUMAN	Splicing factor 3A subunit 1; SF3a120 {ECO:0000303|PubMed:11533230, ...	11	14	20	13	20	22	39	47	50	16	21	19	9	15	23	8	16	9	27	30	31	8	7	3	-0.0700317	0.825895	1	1	0.935624	0.597632	0.61126	0.00610934	1	1	0.0388428	0.0207397	0.746971	0.0403748	1	1	0.157829	0.0892631	1.71599	0.000454225	0.94933	0.890281	0.00724679
O75396	SC22B_HUMAN	Vesicle-trafficking protein SEC22b; ER-Golgi SNARE of 24 kDa; ...	9	6	11	31	28	39	48	33	37	4	2	2	7	9	11	38	18	44	34	20	42	1	2	2	-0.0617438	0.878828	1	1	0.949299	0.612476	0.280909	0.249685	1	1	0.455012	0.242783	-0.019141	0.943699	1	1	0.98191	0.557864
P29144	TPP2_HUMAN	Tripeptidyl-peptidase 2; TPP-2; EC 3.4.14.10; Tripeptidyl aminopeptidase; ...				27	17	5				51	54	48				20	29	10		1		57	76	81													-0.257928	0.60288	1	1	0.780477	0.44631	-0.405523	0.0465731	1	1	0.178039
Q6NUQ4	TM214_HUMAN	Transmembrane protein 214;	5	13	11	34	29	40	28	27	34	2			12	15	31	31	27	32	41	24	35	2		2	-1.0073	0.0167621	1	1	0.100663	0.0646912	-0.184894	0.416153	1	1	0.615352	0.32903	0.204653	0.34419	1	1	0.576023	0.327786
P18669	PGAM1_HUMAN	Phosphoglycerate mutase 1; EC 5.4.2.11 {ECO:0000269|PubMed:23653202}; ...	3	4	11	37	19	26	21	28	38	23	27	12	6	21	16	28	18	22	16	23	24	22	14	16	-1.26364	0.0218559	1	1	0.119319	0.076142	0.448892	0.0934419	1	1	0.243635	0.13023	0.280094	0.322424	1	1	0.556143	0.3159	0.332312	0.308723	1	1	0.549612
P53007	TXTP_HUMAN	Tricarboxylate transport protein, mitochondrial; Citrate transport ...	8	5	8	26	30	26	10	8	13	36	53	32	5	8	9	20	24	30	13	8	10	25	35	33	-0.0744102	0.868574	1	1	0.948462	0.609686	-0.0167715	0.964033	1	1	0.98635	0.526161	0.158104	0.506848	1	1	0.707159	0.403992	0.45826	0.0722194	1	1	0.23329
Q86V81	THOC4_HUMAN	THO complex subunit 4; Tho4; Ally of AML-1 and LEF-1; Aly/REF ...	3	8	5	15	15	21	17	27	29	25	32	26	6	9	10	29	30	22	22	29	24	21	21	28	-0.651152	0.179211	1	1	0.449839	0.285689	-0.0557656	0.82199	1	1	0.904762	0.486339	-0.657419	0.0237779	1	1	0.113131	0.0643593	0.324312	0.190018	1	1	0.41804
Q01813	PFKAP_HUMAN	ATP-dependent 6-phosphofructokinase, platelet type {ECO:0000255|HAMAP-Rule:MF_03184}; ...	55	35	67	40	45	32	51	58	58	1	1		2	9	5	2	3		6	2	2				3.28732	1.4061e-05	0.0314123	0.0310186	0.00108318	0.000696109	4.045	3.91414e-10	1.1124e-06	1.11083e-06	2.2248e-07	1.14679e-07	4.55844	3.3662e-07	0.000940853	0.00093917	0.000156809	7.58102e-05
Q9NUP9	LIN7C_HUMAN	Protein lin-7 homolog C; Lin-7C; Mammalian lin-seven protein 3; MALS-3; Vertebrate lin-7 homolog 3; Veli-3;	10	16	11	20	24	20	15	30	26	17	16	11	17	19	20	26	23	35	25	18	33	10	17	14	-0.605198	0.0687188	1	1	0.262605	0.166344	-0.114952	0.663946	1	1	0.807763	0.433352	-0.382312	0.134309	1	1	0.329456	0.186973	0.180435	0.574868	1	1	0.780406
P42677	RS27_HUMAN	40S ribosomal protein S27; Metallopan-stimulin 1; MPS-1; Small ...	22	20	24	19	17	18	28	24	28	11	5	6	15	28	27	19	18	21	28	28	32	10	10	12	-0.0921849	0.726485	1	1	0.883802	0.566444	-0.154275	0.497958	1	1	0.681038	0.364548	-0.0930882	0.738703	1	1	0.866419	0.496897	-0.462013	0.266255	1	1	0.503151
P62899	RL31_HUMAN	60S ribosomal protein L31; Large ribosomal subunit protein eL31 ...	16	19	22	20	15	21	22	31	26	10	2	2	9	28	26	22	22	25	28	40	22	17	7	16	-0.151686	0.619169	1	1	0.825312	0.526854	-0.204844	0.439839	1	1	0.636144	0.339665	-0.291164	0.282307	1	1	0.511704	0.292099	-1.43602	0.0232223	1	1	0.115731
Q99536	VAT1_HUMAN	Synaptic vesicle membrane protein VAT-1 homolog; EC 1.-.-.-;		1	2	13	31	26	1		2	54	51	55	1	4	3	21	31	25	1	2		57	43	42													-0.127498	0.670051	1	1	0.824656	0.472539	0.250737	0.246183	1	1	0.480412
P51398	RT29_HUMAN	28S ribosomal protein S29, mitochondrial; MRP-S29; S29mt; Death-associated ...	20	11	18	39	33	39	38	37	42	8	4	4	4	6	11	27	13	21	26	23	35	2	1	4	1.2151	0.0151885	1	1	0.0956817	0.0611355	0.461276	0.0380516	1	1	0.131721	0.0704953	0.873684	0.00307593	1	1	0.0289469	0.0165111	1.2712	0.0647526	1	1	0.218279
Q9UBV2	SE1L1_HUMAN	Protein sel-1 homolog 1; Suppressor of lin-12-like protein 1; ...				24	25	33	13	16	13	27	17	22				34	39	44	14	15	29	30	31	39							-0.482435	0.118212	1	1	0.284469	0.151871	-0.502807	0.0310161	1	1	0.134612	0.0761698	-0.520906	0.0507563	1	1	0.187091
Q9BZE1	RM37_HUMAN	39S ribosomal protein L37, mitochondrial; L37mt; MRP-L37; 39S ...	4		5	38	44	42	30	38	33	10	7	8	1	4	1	28	33	34	25	17	38	3	12	10	0.577667	0.557043	1	1	0.778745	0.500446	0.319512	0.186732	1	1	0.379609	0.203036	0.394346	0.066742	1	1	0.213682	0.121645	0.0785558	0.85853	1	1	0.93552
Q9BTX1	NDC1_HUMAN	Nucleoporin NDC1; hNDC1; Transmembrane protein 48;	24	35	33	16	30	30	24	41	34	3			30	20	48	12	13	13	21	15	22				-0.0984439	0.734983	1	1	0.887671	0.569298	0.754604	0.00591578	1	1	0.0381398	0.0202984	1.01001	0.00428683	1	1	0.0374428	0.0210832
O15144	ARPC2_HUMAN	Actin-related protein 2/3 complex subunit 2; Arp2/3 complex 34 ...	14	14	16	18	15	24	15	13	12	35	31	28	13	20	19	18	12	20	14	17	19	27	26	24	-0.248304	0.416562	1	1	0.684768	0.43732	-0.3387	0.282471	1	1	0.489203	0.260623	0.199039	0.489434	1	1	0.693976	0.39612	0.366358	0.123143	1	1	0.318526
Q6PGP7	TTC37_HUMAN	Tetratricopeptide repeat protein 37; TPR repeat protein 37; SKI3 ...	8	3	6	26	4	17	23	23	31				4	15	10	48	30	45	66	43	53	1		6	-0.777814	0.156043	1	1	0.418783	0.266036	-1.08983	0.000109758	0.311931	0.295248	0.00203877	0.001042	-1.37792	0.00270367	1	1	0.0263301	0.0150636
Q10471	GALT2_HUMAN	Polypeptide N-acetylgalactosaminyltransferase 2; EC 2.4.1.41 {ECO:0000269|PubMed:16434399, ECO:0000269|PubMed:25939779, ECO:0000269|PubMed:7592619}; Polypeptide GalNAc transferase 2; GalNAc-T2; pp-GaNTase 2; Protein-UDP acetylgalactosaminyltransferase ...				8	20	11	5	7	3	3	4	3	1	1	1	58	60	58	43	23	49	34	27	43							-2.95537	2.6129e-07	0.000742586	0.000736315	2.97034e-05	1.55387e-05	-2.16402	1.62605e-06	0.0045448	0.00451716	0.000243346	0.000135929	-3.29996	7.97204e-07	0.00166616	0.00166058	0.000185741
P27816	MAP4_HUMAN	Microtubule-associated protein 4; MAP-4;	5	10	4	30	33	45	4	6	8	26	37	49	3	7	5	23	28	13	7	8	11	25	39	36	0.333741	0.514403	1	1	0.751407	0.48133	-0.547286	0.22914	1	1	0.434144	0.23059	0.764893	0.0144489	1	1	0.0815851	0.0462808	0.242055	0.390289	1	1	0.626982
Q02790	FKBP4_HUMAN	Peptidyl-prolyl cis-trans isomerase FKBP4; PPIase FKBP4; EC 5.2.1.8; ...	12	9	11	34	26	20	37	34	41	12	7	4	10	20	12	18	24	15	28	29	29	14	6	9	-0.399613	0.294536	1	1	0.581265	0.368003	0.364319	0.0950275	1	1	0.246863	0.131694	0.499043	0.0957955	1	1	0.263869	0.150382	-0.255863	0.578379	1	1	0.780886
O95714	HERC2_HUMAN	E3 ubiquitin-protein ligase HERC2; EC 2.3.2.26 {ECO:0000269|PubMed:20304803}; ...	38	59	32	2	2	5	28	30	12				45	40	60	6	7	5	37	20	31				-0.175978	0.495818	1	1	0.737239	0.473304	-0.34692	0.255725	1	1	0.462912	0.246213	-0.989995	0.108775	1	1	0.28547	0.163278
Q14444	CAPR1_HUMAN	Caprin-1; Cell cycle-associated protein 1; Cytoplasmic activation- ...	2	4	10	28	12	24	26	26	31	16	23	16	2	10	7	31	22	19	34	33	35	19	15	12	-0.255223	0.669719	1	1	0.854414	0.546366	-0.314157	0.15808	1	1	0.342427	0.182936	-0.15992	0.605628	1	1	0.782584	0.447434	0.336354	0.264615	1	1	0.502312
O15400	STX7_HUMAN	Syntaxin-7;	1	6	4	28	25	30	13	11	8	41	42	37	1	8	6	30	23	24	11	7	8	33	32	28	-0.454755	0.4876	1	1	0.731874	0.469879	0.282789	0.466935	1	1	0.658575	0.351564	0.118258	0.613594	1	1	0.78923	0.450667	0.446288	0.0447132	1	1	0.175928
Q16531	DDB1_HUMAN	DNA damage-binding protein 1; DDB p127 subunit; DNA damage-binding ...	16	20	24	20	21	15	8	5	3	25	40	37	12	22	23	14	27	18	3	5	14	22	35	27	0.0667046	0.806846	1	1	0.928801	0.592008	-0.476203	0.377184	1	1	0.583148	0.310655	-0.0652828	0.824886	1	1	0.913508	0.524465	0.358664	0.18177	1	1	0.406823
Q9BWS9	CHID1_HUMAN	Chitinase domain-containing protein 1; Stabilin-1-interacting ...				22	31	33	21	25	27	21	12	10				31	28	34	25	30	33	29	14	29							-0.286379	0.22599	1	1	0.430472	0.228645	-0.102889	0.641913	1	1	0.807083	0.46186	-0.665104	0.0838592	1	1	0.251876
Q5T1M5	FKB15_HUMAN	FK506-binding protein 15; FKBP-15; 133 kDa FK506-binding protein; ...	19	37	25	35	38	37	54	46	37	1			8	21	12	13	8	2	24	18	20				0.975002	0.00900016	1	1	0.0716262	0.0449723	1.12706	0.00012285	0.34914	0.329116	0.0021289	0.00113144	2.2678	2.75109e-05	0.076893	0.0751598	0.00120145	0.000676184
Q92614	MY18A_HUMAN	Unconventional myosin-XVIIIa; Molecule associated with JAK3 N-terminus; ...	56	61	59				8	5	7				64	58	87				12	16	20				-0.255223	0.245309	1	1	0.52024	0.333604	-1.27981	0.00281035	1	1	0.0229512	0.0121204
Q9Y4R8	TELO2_HUMAN	Telomere length regulation protein TEL2 homolog; Protein clk-2 ...	36	46	59	6	3	5	28	32	29	1			37	34	37	7	9	5	27	21	28	1			0.377368	0.138808	1	1	0.397559	0.251128	0.211034	0.361516	1	1	0.568268	0.302828	-0.574957	0.265707	1	1	0.494287	0.282363
Q9H2U2	IPYR2_HUMAN	Inorganic pyrophosphatase 2, mitochondrial; EC 3.6.1.1; Pyrophosphatase ...	3	3	5	34	29	32	4	5	4	33	44	36	1	2	3	29	32	25	2	4	9	34	35	43	0.867173	0.249306	1	1	0.523942	0.336148	-0.223222	0.687783	1	1	0.823425	0.442033	0.153596	0.487686	1	1	0.693388	0.395397	0.0913798	0.661463	1	1	0.828046
Q96A65	EXOC4_HUMAN	Exocyst complex component 4; Exocyst complex component Sec8;	27	44	29	22	16	21	34	27	27				24	34	35	12	11	5	25	31	27				0.0974014	0.668844	1	1	0.854414	0.546042	0.0676207	0.763064	1	1	0.874447	0.467783	1.08529	0.00526157	1	1	0.0433833	0.0243028
Q9H3U1-2	UN45A_HUMAN	Protein unc-45 homolog A; Unc-45A; GCUNC-45; Smooth muscle cell-associated ...	28	48	30	8	6	7	20	32	12				32	49	49	16	16	9	28	32	28				-0.301743	0.187535	1	1	0.457753	0.292349	-0.476203	0.105627	1	1	0.263559	0.141079	-0.955229	0.0259409	1	1	0.118472	0.0677784
P30837	AL1B1_HUMAN	Aldehyde dehydrogenase X, mitochondrial; EC 1.2.1.3; Aldehyde ...	1		1	34	33	34	32	30	25	17	14	17		1		30	31	30	34	22	27	10	16	11							0.0511325	0.823426	1	1	0.905991	0.486775	0.160422	0.456084	1	1	0.670307	0.381882	0.454065	0.173633	1	1	0.397019
D6REX3	D6REX3_HUMAN	Protein transport protein Sec31A {ECO:0000313|Ensembl:ENSP00000421633}; ...	19	30	31	18	15	19	30	36	43	8	6	3	14	14	26	11	20	13	29	25	31	4	2	2	0.559745	0.0560129	1	1	0.227928	0.1459	0.342022	0.118601	1	1	0.285164	0.152192	0.251013	0.411278	1	1	0.634394	0.361129	1.16602	0.0739864	1	1	0.236957
P63173	RL38_HUMAN	60S ribosomal protein L38; Large ribosomal subunit protein eL38 ...	16	24	34	17	8	10	31	19	27	7	3	3	36	57	37	11	2	11	28	26	35	4	2	1	-0.82021	0.0135275	1	1	0.0897166	0.057035	-0.225718	0.338988	1	1	0.54657	0.291094	0.554326	0.262806	1	1	0.491332	0.280642	0.971641	0.166217	1	1	0.387716
O75381	PEX14_HUMAN	Peroxisomal membrane protein PEX14; PTS1 receptor-docking protein; ...	5	12	8	28	19	30	17	21	20	18	16	10	7	10	13	25	33	33	14	15	24	21	20	30	-0.27033	0.501389	1	1	0.741298	0.475662	0.113289	0.684502	1	1	0.821172	0.440854	-0.231003	0.320471	1	1	0.553253	0.3148	-0.61176	0.0477712	1	1	0.179572
J3KTL2	J3KTL2_HUMAN	Serine/arginine-rich splicing factor 1 {ECO:0000256|ARBA:ARBA00015057}; ...	12	14	22	9	8	8	48	54	51	8	7	8	6	30	18	5	10	8	32	30	42	5	6	7	-0.177221	0.664053	1	1	0.853426	0.544259	0.540177	0.00859061	1	1	0.0499801	0.0264082	0.1303	0.759786	1	1	0.877928	0.503932	0.432193	0.357728	1	1	0.598601
O75534	CSDE1_HUMAN	Cold shock domain-containing protein E1 {ECO:0000305}; N-ras upstream gene protein; Protein UNR;	16	9	16	12	20	17	60	47	53	3			7	6	8	9	9	6	66	35	48	1			0.957939	0.042019	1	1	0.186621	0.119456	0.0859881	0.693424	1	1	0.827319	0.444049	1.03975	0.0112453	1	1	0.0684762	0.0388412
P32189	GLPK_HUMAN	Glycerol kinase; GK; Glycerokinase; EC 2.7.1.30; ATP:glycerol ...		2		6	10	10	3	6		7	12	10	16	28	29	37	34	33	36	38	48	24	35	24	-5.19712	1.53913e-06	0.00343843	0.00341842	0.000245602	0.000157837	-3.77758	3.38117e-08	9.60928e-05	9.56532e-05	6.86377e-06	3.505e-06	-1.98999	1.27193e-05	0.0355503	0.0350034	0.000790504	0.000437855	-1.4385	0.000416796	0.871103	0.81817	0.006801
Q7Z3B4	NUP54_HUMAN	Nucleoporin p54; 54 kDa nucleoporin;	37	47	43	1	4	11	15	20	12	4	10	12	46	40	52		2	2	22	21	21	6	12	6	-0.127136	0.575061	1	1	0.791063	0.508403	-0.462183	0.111815	1	1	0.275333	0.14649	2.01001	0.0474049	1	1	0.170829	0.0975004	0.194033	0.676558	1	1	0.839173
P01112	RASH_HUMAN	GTPase HRas; EC 3.6.5.2 {ECO:0000269|PubMed:9020151}; H-Ras-1; ...	3	6	3	26	27	23	6	7	7	34	38	34	2	7	5	26	22	24	9	11	12	41	32	41	-0.229688	0.692452	1	1	0.866112	0.554626	-0.694843	0.104976	1	1	0.263559	0.140522	0.0880078	0.717029	1	1	0.851358	0.489454	-0.0264138	0.899194	1	1	0.951954
P61981	1433G_HUMAN	14-3-3 protein gamma; Protein kinase C inhibitor protein 1; KCIP-1; ...	10	22	12	26	13	13	21	32	26	20	18	15	10	13	21	22	17	25	15	30	25	14	11	15	-0.00729597	0.982323	1	1	0.994885	0.638547	0.157726	0.553019	1	1	0.727629	0.389124	-0.289555	0.353085	1	1	0.582226	0.332453	0.484548	0.132545	1	1	0.333357
Q9BW92	SYTM_HUMAN	Threonine--tRNA ligase, mitochondrial; EC 6.1.1.3 {ECO:0000269|PubMed:26811336}; ...	15	11	13	48	43	46	46	47	28				1	6	10	19	19	15	25	22	31				1.19064	0.0270965	1	1	0.136645	0.0876173	0.61669	0.0162071	1	1	0.0763858	0.0407294	1.38012	4.04957e-05	0.113186	0.110108	0.00146994	0.000839793
Q9NX40	OCAD1_HUMAN	OCIA domain-containing protein 1; Ovarian cancer immunoreactive ...	1	1		25	31	32	4	3	2	26	39	53		2	4	24	18	33	4	3	10	36	53	41							-0.934309	0.125713	1	1	0.295513	0.157921	0.240618	0.314808	1	1	0.547876	0.311578	-0.061169	0.825757	1	1	0.91702
Q99829	CPNE1_HUMAN	Copine-1 {ECO:0000305}; Chromobindin 17 {ECO:0000303|PubMed:9430674}; ...	6	5	6	18	6	16	5	16	10	9	8	7	7	13	7	23	33	70	12	15	18	21	46	68	-0.674721	0.151987	1	1	0.41491	0.262685	-0.554428	0.121755	1	1	0.289322	0.154763	-1.64535	0.00240471	1	1	0.0244406	0.0139152	-2.4133	0.000140943	0.294571	0.28245	0.00338587
Q13492	PICAL_HUMAN	Phosphatidylinositol-binding clathrin assembly protein; Clathrin ...	7	13	8	11	23	16	11	8	8	22	24	25	13	20	22	20	27	24	12	19	15	23	39	35	-0.981301	0.0108995	1	1	0.0790568	0.0499397	-0.785446	0.0354768	1	1	0.126347	0.0675955	-0.495886	0.101045	1	1	0.272831	0.155603	-0.37161	0.149589	1	1	0.362272
P31946	1433B_HUMAN	14-3-3 protein beta/alpha; Protein 1054; Protein kinase C inhibitor ...	9	16	11	22	14	18	19	28	28	15	17	14	8	21	22	25	20	26	14	23	22	14	15	24	-0.509796	0.136179	1	1	0.394158	0.248692	0.329404	0.209345	1	1	0.407412	0.218008	-0.384854	0.163253	1	1	0.368869	0.21079	-0.125803	0.672534	1	1	0.836167
Q8WVC2	Q8WVC2_HUMAN	40S ribosomal protein S21 {ECO:0000256|ARBA:ARBA00022232, ECO:0000256|PIRNR:PIRNR002148}; ...		7	5	33	19	19	11	18	24	38	14	18		5	9	34	25	23	12	12	16	50	25	27	-0.229688	0.784179	1	1	0.919609	0.585108	0.389221	0.213018	1	1	0.412713	0.220409	-0.1978	0.483616	1	1	0.690704	0.393705	-0.464587	0.251177	1	1	0.486525
P36551	HEM6_HUMAN	Oxygen-dependent coproporphyrinogen-III oxidase, mitochondrial; ...	3	3	2	41	42	37	17	27	22	31	25	25	3	2	3	20	22	20	7	16	14	24	20	17	-0.00729597	0.992098	1	1	0.994885	0.640829	0.818169	0.0144715	1	1	0.0706668	0.0377344	0.9627	0.000866911	1	1	0.0124257	0.00699742	0.487668	0.0684258	1	1	0.226704
C9JFR7	C9JFR7_HUMAN	Cytochrome c {ECO:0000256|ARBA:ARBA00013530}; Flags: Fragment; ...	3	2	4	32	30	30	3	2	5	65	61	45	1	1	1	24	22	20	1	2	2	26	33	27							0.983228	0.217484	1	1	0.418476	0.223286	0.489173	0.0556059	1	1	0.190932	0.10824	1.07014	0.000254486	0.531875	0.5049	0.00493686
Q8NF37	PCAT1_HUMAN	Lysophosphatidylcholine acyltransferase 1; LPC acyltransferase ...	4	4	3	33	28	34	30	24	26	21	16	14	1	9	6	32	24	30	25	21	23	16	7	11	-0.547864	0.380704	1	1	0.656712	0.418568	0.196632	0.417783	1	1	0.61712	0.329766	0.153596	0.487686	1	1	0.693388	0.395397	0.663518	0.0695299	1	1	0.226704
Q96TA2	YMEL1_HUMAN	ATP-dependent zinc metalloprotease YME1L1; EC 3.4.24.- {ECO:0000269|PubMed:26923599, ...	9	14	20	30	24	18	19	14	24	6	12	3	16	24	30	18	20	32	21	28	35	2	13	9	-0.710314	0.0264442	1	1	0.134264	0.086068	-0.576199	0.0373801	1	1	0.130349	0.0697348	0.0506473	0.854766	1	1	0.927434	0.53333	-0.114089	0.843456	1	1	0.927408
P22413	ENPP1_HUMAN	Ectonucleotide pyrophosphatase/phosphodiesterase family member ...				15	25	21				37	33	49			1	20	44	29	4	5	2	41	64	51													-0.598416	0.0733463	1	1	0.226522	0.128916	-0.312029	0.211952	1	1	0.444549
O75746	CMC1_HUMAN	Calcium-binding mitochondrial carrier protein Aralar1; Mitochondrial ...		1		27	30	31				37	52	41	2	3	2	12	25	32				35	51	60													0.360912	0.207315	1	1	0.428268	0.244353	-0.0889009	0.695824	1	1	0.857977
P61011	SRP54_HUMAN	Signal recognition particle 54 kDa protein {ECO:0000305}; SRP54; ...	2	11	6	28	22	21	35	39	23				4	16	17	39	21	31	44	37	45				-0.968822	0.0687664	1	1	0.262605	0.166415	-0.394139	0.0763348	1	1	0.215436	0.114313	-0.348042	0.19478	1	1	0.415005	0.235415
O60763	USO1_HUMAN	General vesicular transport factor p115; Protein USO1 homolog; ...	15	26	20	5	5	4	20	27	13				22	35	34	23	19	19	44	43	63	2		2	-0.584353	0.0295444	1	1	0.146459	0.093255	-1.3387	2.55305e-05	0.0725578	0.0700813	0.000740385	0.000383133	-2.11338	0.00010986	0.307058	0.295962	0.00301037	0.00168249
Q9NNW5	WDR6_HUMAN	WD repeat-containing protein 6;	1	1	1						1				84	68	112	15	8	8	55	27	55	2	1	1	-6.46673	3.31237e-08	7.39983e-05	7.38658e-05	1.3556e-05	8.34755e-06	-7.1148	3.81555e-09	1.08438e-05	1.08133e-05	1.11565e-06	5.88233e-07	-16	2.62118e-05	0.0732618	0.0716367	0.00116289	0.000656598
O00303	EIF3F_HUMAN	Eukaryotic translation initiation factor 3 subunit F {ECO:0000255|HAMAP-Rule:MF_03005}; ...	15	10	16	12	17	23	25	32	48	6	4	2	12	16	20	20	16	23	27	38	36	8	6	7	-0.234706	0.475602	1	1	0.723771	0.464761	0.0392625	0.870056	1	1	0.928191	0.500543	-0.172198	0.541566	1	1	0.735354	0.419983	-0.728799	0.180384	1	1	0.406253
P61163	ACTZ_HUMAN	Alpha-centractin; Centractin; ARP1; Actin-RPV; Centrosome-associated ...	15	20	20	18	19	26	24	26	20	14	17	14	17	22	18	23	10	15	21	20	23	11	14	12	-0.0588263	0.832845	1	1	0.936846	0.599646	0.112511	0.657642	1	1	0.80181	0.431011	0.402323	0.202095	1	1	0.421848	0.240685	0.360956	0.280093	1	1	0.519888
A0A096LPI6	A0A096LPI6_HUMAN	Utp12 domain-containing protein {ECO:0000259|Pfam:PF04003}; Flags: ...			1	30	25	33	5	6	8	38	47	52			2	23	22	23	1		3	39	38	42							2.23116	0.00492193	1	1	0.0339517	0.0180701	0.381974	0.125231	1	1	0.317623	0.178951	0.28177	0.196078	1	1	0.424666
O75083	WDR1_HUMAN	WD repeat-containing protein 1; Actin-interacting protein 1; AIP1; NORI-1;	14	19	15	19	22	21	21	24	22	16	11	20	18	29	22	7	15	15	25	25	21	10	10	17	-0.530858	0.0720961	1	1	0.269579	0.171301	-0.100429	0.68783	1	1	0.823425	0.44205	0.754748	0.0247823	1	1	0.116436	0.065977	0.423691	0.231217	1	1	0.464454
X6R8A1	X6R8A1_HUMAN	Carboxypeptidase {ECO:0000256|RuleBase:RU361156}; EC 3.4.16.- ...		2	1	29	24	37			1	46	35	58		2		29	22	29			4	28	42	47													0.17993	0.432211	1	1	0.654758	0.37107	0.327132	0.224609	1	1	0.457983
Q9Y2S7	PDIP2_HUMAN	Polymerase delta-interacting protein 2 {ECO:0000303|PubMed:26984527}; ...	2	3	4	33	28	31	31	26	23	5	2	10	6	6	5	33	41	35	31	25	39	8	3	6	-0.924834	0.13706	1	1	0.394577	0.249514	-0.264699	0.242438	1	1	0.448282	0.238577	-0.234617	0.272025	1	1	0.500863	0.286054	0.0785558	0.893852	1	1	0.951681
P55809	SCOT1_HUMAN	Succinyl-CoA:3-ketoacid coenzyme A transferase 1, mitochondrial; ...				13	13	9				22	29	19				40	41	40	7	5	7	63	66	62							-16	8.16752e-05	0.232121	0.220115	0.00156838	0.000830257	-1.77957	1.27273e-05	0.0355727	0.0350127	0.000790504	0.00043799	-1.36959	2.20841e-05	0.0461558	0.0452946	0.00113414
P52907	CAZA1_HUMAN	F-actin-capping protein subunit alpha-1; CapZ alpha-1;	32	30	33	16	8	19	16	21	19	21	16	18	25	27	33	10	15	7	14	14	16	9	9	8	0.153169	0.531185	1	1	0.759936	0.488585	0.331152	0.268855	1	1	0.476882	0.25344	0.43627	0.260266	1	1	0.488732	0.279121	1.15948	0.00430349	1	1	0.035258
O43684	BUB3_HUMAN	Mitotic checkpoint protein BUB3;	13	14	21	12	20	17	16	20	27	32	33	32	11	13	13	15	16	11	12	13	18	20	13	23	0.368213	0.264354	1	1	0.543801	0.347206	0.534244	0.0762578	1	1	0.215432	0.114239	0.232398	0.457608	1	1	0.670382	0.382554	0.871114	0.00376867	1	1	0.0321287
O14773	TPP1_HUMAN	Tripeptidyl-peptidase 1; TPP-1; EC 3.4.14.9 {ECO:0000269|PubMed:11054422, ...		2	1	21	29	27	6	5	9	37	33	72	1	3		22	23	24	3	5	5	32	38	37							0.604717	0.250566	1	1	0.455012	0.243287	0.168267	0.49463	1	1	0.696118	0.398253	0.486836	0.146119	1	1	0.356346
O00767	SCD_HUMAN	Stearoyl-CoA desaturase {ECO:0000303|PubMed:18765284}; hSCD1 {ECO:0000303|PubMed:15907797}; EC 1.14.19.1 {ECO:0000269|PubMed:15610069, ECO:0000269|PubMed:15907797, ECO:0000269|PubMed:18765284}; Acyl-CoA desaturase; Delta(9)-desaturase; Delta-9 desatur ...	2	2	6	23	16	33	22	16	25	14	6	6	3	4	7	40	32	43	32	25	34	20	6	17	-0.492723	0.42249	1	1	0.68944	0.440258	-0.547286	0.0322054	1	1	0.119488	0.0637571	-0.66556	0.0136631	1	1	0.0784155	0.0444505	-0.647269	0.191993	1	1	0.421056
P42126	ECI1_HUMAN	Enoyl-CoA delta isomerase 1, mitochondrial; EC 5.3.3.8; 3,2-trans-enoyl-CoA ...				22	20	34				52	44	42				24	23	25				64	47	37													0.0880078	0.717029	1	1	0.851358	0.489454	-0.0223731	0.927177	1	1	0.958833
Q9Y3F4	STRAP_HUMAN	Serine-threonine kinase receptor-associated protein; MAP activator ...	14	11	14	16	22	18	49	42	52	5	2	1	10	13	19	13	10	8	42	24	38	2	3	5	-0.114211	0.727991	1	1	0.884356	0.566953	0.44266	0.0464274	1	1	0.15307	0.0814592	0.863164	0.018053	1	1	0.0963867	0.0539991	-0.243372	0.727557	1	1	0.869865
Q13409-2	DC1I2_HUMAN	Cytoplasmic dynein 1 intermediate chain 2; Cytoplasmic dynein ...	18	16	13	25	30	18	35	32	30	13	8	15	11	16	16	21	22	18	24	21	23	3	1	4	0.121028	0.70094	1	1	0.87117	0.557633	0.495678	0.0429629	1	1	0.144498	0.0770075	0.269093	0.314077	1	1	0.547876	0.311158	2.24848	0.00063822	1	1	0.00946014
A0A1B0GTM3	A0A1B0GTM3_HUMAN	Ceramidase {ECO:0000256|ARBA:ARBA00011891}; EC 3.5.1.23 {ECO:0000256|ARBA:ARBA00011891}; ...				30	30	33				48	33	61				28	17	27				40	42	43													0.379239	0.118177	1	1	0.303868	0.172417	0.262519	0.312149	1	1	0.552165
Q96L92	SNX27_HUMAN	Sorting nexin-27;	7	11	14	36	36	32	45	37	33	3	1		7	7	9	31	17	21	36	20	28			1	0.469142	0.254429	1	1	0.530714	0.339893	0.436401	0.0760904	1	1	0.215387	0.114077	0.601921	0.0252627	1	1	0.1173	0.0667321
P62330	ARF6_HUMAN	ADP-ribosylation factor 6;	19	20	25	22	36	25	20	26	29	13	12	12	7	11	16	13	20	22	12	18	20	11	10	13	0.905241	0.0105722	1	1	0.0771837	0.0490509	0.568191	0.043829	1	1	0.146322	0.0781383	0.603685	0.0463111	1	1	0.17054	0.0962951	0.200546	0.568958	1	1	0.776697
P25205	MCM3_HUMAN	DNA replication licensing factor MCM3; EC 3.6.4.12; DNA polymerase ...	22	21	34	8	23	18	30	43	37				20	30	30	9	13	14	25	23	31				-0.0624375	0.812968	1	1	0.929183	0.593833	0.460807	0.0437064	1	1	0.146134	0.0779791	0.45479	0.236421	1	1	0.464613	0.264183
Q96JB5	CK5P3_HUMAN	CDK5 regulatory subunit-associated protein 3 {ECO:0000305}; CDK5 ...	1	5	3	28	31	34	32	25	24					6	5	46	41	40	35	29	44			1	-0.296803	0.703895	1	1	0.87161	0.558671	-0.431809	0.0580813	1	1	0.178158	0.0951447	-0.439521	0.0441087	1	1	0.165638	0.0937861
Q15645	PCH2_HUMAN	Pachytene checkpoint protein 2 homolog; Human papillomavirus type 16 E1 protein-binding protein; 16E1-BP; HPV16 E1 protein-binding protein; Thyroid hormone receptor interactor 13; Thyroid receptor-interacting protein 13; TR-interacting protein 13; ...	36	52	37	9	11	6	15	34	20				39	41	44	7	9	4	19	28	18		1		0.00429201	0.984608	1	1	0.994885	0.639083	0.0693851	0.819431	1	1	0.904046	0.48556	0.388517	0.380837	1	1	0.605829	0.346362
Q13435	SF3B2_HUMAN	Splicing factor 3B subunit 2; Pre-mRNA-splicing factor SF3b 145 ...	12	29	24	11	14	22	38	39	58	11	28	14	4	25	13	2	13	6	18	16	26	3	2	2	0.622754	0.147636	1	1	0.410222	0.258985	1.15315	0.000139978	0.397817	0.374441	0.00236796	0.00124068	1.17228	0.0262857	1	1	0.119656	0.0683823	2.99912	9.16603e-05	0.19157	0.184787	0.00255427
P34932	HSP74_HUMAN	Heat shock 70 kDa protein 4; HSP70RY; Heat shock 70-related protein ...	5	4	7	17	21	15	8	15	17	27	37	30	9	11	7	17	20	14	12	16	8	29	44	40	-0.762183	0.115379	1	1	0.359494	0.227673	0.135232	0.702272	1	1	0.832648	0.447181	0.0655004	0.820794	1	1	0.913	0.523224	-0.187034	0.416137	1	1	0.651299
P36957	ODO2_HUMAN	Dihydrolipoyllysine-residue succinyltransferase component of 2-oxoglutarate dehydrogenase complex, mitochondrial; EC 2.3.1.61 {ECO:0000269|PubMed:30929736}; 2-oxoglutarate dehydrogenase complex component E2; OGDC-E2; Dihydrolipoamide succinyltransferas ...				41	36	28	26	19	17	31	40	17		4	3	28	24	26	16	15	14	12	16	15							0.445572	0.131105	1	1	0.303421	0.162216	0.438849	0.0630058	1	1	0.205379	0.117293	1.11172	0.00351996	1	1	0.0311725
Q9NSD9	SYFB_HUMAN	Phenylalanine--tRNA ligase beta subunit; EC 6.1.1.20 {ECO:0000269|PubMed:20223217}; ...	6	10	6	25	31	24	26	29	34	5			6	11	6	31	28	20	38	34	24	14	4	15	-0.0714263	0.870919	1	1	0.94869	0.610328	-0.126001	0.5959	1	1	0.760803	0.407016	0.0281527	0.908107	1	1	0.954196	0.548362	-2.64391	0.00793467	1	1	0.0573822
P48634	PRC2A_HUMAN	Protein PRRC2A; HLA-B-associated transcript 2; Large proline-rich ...	4	15	4	17	13	22	10	6	6	19	18	29	7	27	22	21	23	21	11	25	19	22	38	28	-1.29109	0.018158	1	1	0.106201	0.0677558	-1.3387	0.00216912	1	1	0.018457	0.00987973	-0.311923	0.266154	1	1	0.494287	0.282627	-0.336482	0.262098	1	1	0.49904
Q02241	KIF23_HUMAN	Kinesin-like protein KIF23; Kinesin-like protein 5; Mitotic kinesin-like ...	62	56	85				16	11	18				36	27	62				17	11	24				0.692256	0.0289863	1	1	0.144867	0.0919935	-0.225358	0.461516	1	1	0.652658	0.349226
Q8N1F8	S11IP_HUMAN	Serine/threonine-protein kinase 11-interacting protein; LKB1-interacting ...	2	3	2	37	32	35	43	42	35	12	14	17	8	7	10	20	17	15	24	11	17	9	5	8	-1.8438	0.00652616	1	1	0.0612582	0.0377569	1.18968	0.000172509	0.490269	0.45939	0.00271624	0.00144732	1.01001	0.0011058	1	1	0.0141128	0.00806247	1.04539	0.0145862	1	1	0.0856322
Q5T4S7	UBR4_HUMAN	E3 ubiquitin-protein ligase UBR4; EC 2.3.2.27; 600 kDa retinoblastoma ...	25	66	35	1	8		12	31	9				43	63	51	3	4	2	18	34	20				-0.324637	0.240124	1	1	0.51531	0.330237	-0.486257	0.214611	1	1	0.414633	0.22144	0.0100053	0.991395	1	1	0.99223	0.569989
O15270	SPTC2_HUMAN	Serine palmitoyltransferase 2 {ECO:0000305}; EC 2.3.1.50 {ECO:0000269|PubMed:19416851}; ...		3		25	26	33	18	15	19	19	22	9	1	4	6	33	32	39	25	23	19	23	9	22							-0.382421	0.168125	1	1	0.356843	0.19024	-0.298117	0.18291	1	1	0.3994	0.226522	-0.0324755	0.932493	1	1	0.961001
Q96RP9	EFGM_HUMAN	Elongation factor G, mitochondrial {ECO:0000255|HAMAP-Rule:MF_03061}; ...	1			47	34	45	43	28	38						2	28	34	30	40	25	29										0.196824	0.414941	1	1	0.614519	0.32848	0.463723	0.0359199	1	1	0.147425	0.0833725
Q92542	NICA_HUMAN	Nicastrin; Flags: Precursor;		2	1	22	35	30	11	12	8	27	22	46		4	5	27	18	24	5	8	7	30	40	40							0.615497	0.150822	1	1	0.33331	0.177609	0.344424	0.17966	1	1	0.394153	0.224011	-0.132948	0.652263	1	1	0.821223
A0A182DWF2	A0A182DWF2_HUMAN	Thioredoxin-disulfide reductase {ECO:0000256|ARBA:ARBA00012610}; ...				42	28	44				57	61	64				12	19	13				28	31	24													1.38346	0.000134256	0.375245	0.360611	0.00341132	0.00194767	1.21131	6.51359e-05	0.136134	0.132161	0.00212406
Q7L2H7	EIF3M_HUMAN	Eukaryotic translation initiation factor 3 subunit M {ECO:0000255|HAMAP-Rule:MF_03012}; ...	8	11	16	18	11	13	35	46	42	4	2	1	8	17	19	19	13	15	28	35	44	7	4	6	-0.337445	0.320774	1	1	0.602912	0.384504	0.184276	0.355705	1	1	0.562046	0.299857	-0.152266	0.627769	1	1	0.800462	0.456327	-1.20155	0.0757562	1	1	0.23998
Q15006	EMC2_HUMAN	ER membrane protein complex subunit 2 {ECO:0000305}; Tetratricopeptide ...		1	1	32	25	27	5	5	4	32	41	25		1	3	35	19	26	10	5	9	41	34	40							-0.794379	0.113897	1	1	0.278807	0.148264	0.0803947	0.746005	1	1	0.868637	0.499356	-0.152224	0.501331	1	1	0.729654
Q7Z4H8	PLGT3_HUMAN	Protein O-glucosyltransferase 3 {ECO:0000305|PubMed:30127001}; ...				24	14	30	12	8	18	24	13	15				30	35	36	19	16	18	41	27	41							-0.496764	0.121358	1	1	0.289322	0.154442	-0.560743	0.0336948	1	1	0.14084	0.0802046	-0.989189	0.00468872	1	1	0.0375457
P52597	HNRPF_HUMAN	Heterogeneous nuclear ribonucleoprotein F; hnRNP F; Nucleolin-like ...	18	16	30	7	9	14	34	47	54	6	17	11	7	16	23	6	10	7	19	23	28	7	7	5	0.469142	0.196923	1	1	0.469005	0.299517	0.930761	0.000519377	1	1	0.00636237	0.00338787	0.393334	0.342368	1	1	0.574037	0.326816	0.918091	0.049756	1	1	0.185036
Q15046	SYK_HUMAN	Lysine--tRNA ligase; EC 2.7.7.- {ECO:0000269|PubMed:19524539, ...	3	4	5	19	13	11	13	22	17	18	20	11	4	8	2	21	26	10	32	30	40	34	23	34	-0.229688	0.705941	1	1	0.87161	0.559387	-0.988757	0.000699941	1	1	0.00792523	0.00424224	-0.39662	0.296279	1	1	0.528462	0.300686	-0.814529	0.0114668	1	1	0.0735143
Q9Y679	AUP1_HUMAN	Lipid droplet-regulating VLDL assembly factor AUP1 {ECO:0000312|HGNC:HGNC:891}; ...	3	4	4	35	39	47	31	37	33	4	3	2	2	1	1	27	27	30	23	25	37	3	1		1.45214	0.0918933	1	1	0.312465	0.199462	0.232049	0.289053	1	1	0.49517	0.263987	0.536551	0.0213619	1	1	0.107271	0.0602374
P62820	RAB1A_HUMAN	Ras-related protein Rab-1A; EC 3.6.5.2 {ECO:0000269|PubMed:22939626}; ...	2	2	4	26	26	23	13	11	19	24	33	16	1	2	2	26	25	23	21	17	14	31	31	27							-0.290946	0.341868	1	1	0.548663	0.292627	0.0293707	0.90315	1	1	0.951551	0.547006	-0.207353	0.431467	1	1	0.667975
Q5VV89	Q5VV89_HUMAN	Microsomal glutathione S-transferase 3 {ECO:0000313|Ensembl:ENSP00000356858}; ...	29	24	14	19	20	24	27	40	26	8	8	7	10	11	19	13	12	19	15	26	23	6	10	8	0.736865	0.0742364	1	1	0.272834	0.174349	0.522387	0.0537191	1	1	0.169496	0.0902401	0.527854	0.0846819	1	1	0.245838	0.140275	0.0171553	0.968158	1	1	0.980354
E9PRY8	E9PRY8_HUMAN	Elongation factor 1-delta {ECO:0000313|Ensembl:ENSP00000434070}; ...	5	6	7	23	20	28	26	48	49	3	7	4	4	10	14	19	16	22	26	33	33	4	5	5	-0.644726	0.160379	1	1	0.419931	0.269521	0.402181	0.0973814	1	1	0.251141	0.133839	0.326862	0.225187	1	1	0.450213	0.256702	0.0785558	0.887821	1	1	0.948424
Q9Y394	DHRS7_HUMAN	Dehydrogenase/reductase SDR family member 7; EC 1.1.-.-; Retinal ...				28	26	34	1	3		46	46	37				30	16	31	1	1	1	35	42	39													0.20265	0.416519	1	1	0.64071	0.36366	0.231802	0.245977	1	1	0.480412
P68363	TBA1B_HUMAN	Tubulin alpha-1B chain; Alpha-tubulin ubiquitous; Tubulin K-alpha-1; ...	36	53	30	10	15	10	21	15	22	8	4	6	25	28	31	8	9	6	23	19	19	5	6	8	0.495204	0.072282	1	1	0.269579	0.171568	-0.0895279	0.739219	1	1	0.857485	0.459888	0.615726	0.133579	1	1	0.328449	0.186343	0.000553286	0.999089	1	1	0.999089
P49189	AL9A1_HUMAN	4-trimethylaminobutyraldehyde dehydrogenase; TMABA-DH {ECO:0000303|PubMed:10702312}; ...	2		1	33	32	31	10	3	9	37	37	40				18	28	17	6	1	1	35	41	35							1.44266	0.0398166	1	1	0.13638	0.0728048	0.617688	0.0206139	1	1	0.104947	0.0588906	0.11703	0.566541	1	1	0.776697
Q07666	KHDR1_HUMAN	KH domain-containing, RNA-binding, signal transduction-associated ...	8	16	19	18	22	21	33	38	37	16	16	14	4	12	14	12	14	14	18	26	26	4	7	7	0.512078	0.185042	1	1	0.456274	0.290386	0.608833	0.0128552	1	1	0.0654738	0.0349281	0.618815	0.054107	1	1	0.187862	0.106305	1.43219	0.00259896	1	1	0.0253824
P20290	BTF3_HUMAN	Transcription factor BTF3; Nascent polypeptide-associated complex ...	3	3	2	22	23	30	10	9	9	22	29	26	2	13	7	24	18	14	10	15	19	29	39	38	-1.46673	0.0384966	1	1	0.175156	0.11231	-0.668848	0.0689573	1	1	0.20013	0.106927	0.431469	0.114086	1	1	0.294976	0.168501	-0.382578	0.105192	1	1	0.291995
Q14344	GNA13_HUMAN	Guanine nucleotide-binding protein subunit alpha-13; G alpha-13; ...	1	15	5	29	25	22	23	25	22	13	14	6	1	12	6	26	23	33	18	27	26	10	12	21	0.137094	0.848778	1	1	0.943373	0.604186	-0.0372356	0.880032	1	1	0.93209	0.503393	-0.0996192	0.672034	1	1	0.825642	0.473276	-0.303315	0.422798	1	1	0.657476
O15118	NPC1_HUMAN	NPC intracellular cholesterol transporter 1 {ECO:0000312|HGNC:HGNC:7897}; ...				15	25	24				31	30	54		2		21	30	28		1	3	39	52	60													-0.293775	0.252974	1	1	0.480716	0.274682	-0.314359	0.263474	1	1	0.501056
Q9Y2B0	CNPY2_HUMAN	Protein canopy homolog 2; MIR-interacting saposin-like protein; ...				35	21	37	2	6	11	42	35	30		1		25	18	31	3	4	4	34	31	44							0.771724	0.183054	1	1	0.377001	0.200586	0.339711	0.195075	1	1	0.415005	0.235631	0.0518385	0.814575	1	1	0.910408
Q14257	RCN2_HUMAN	Reticulocalbin-2; Calcium-binding protein ERC-55; E6-binding protein; E6BP; Flags: Precursor;	7	14	8	14	10	14	17	16	16	13	9	8	12	24	16	34	14	32	19	28	24	26	14	25	-0.849755	0.0291904	1	1	0.145561	0.0924562	-0.551809	0.0533588	1	1	0.169247	0.0898239	-1.064	0.00754558	1	1	0.0544788	0.0305039	-1.03692	0.00893635	1	1	0.0618443
Q10567-3	AP1B1_HUMAN	AP-1 complex subunit beta-1; Adaptor protein complex AP-1 subunit ...	12	19	9	19	18	23	24	28	23	20	16	8	14	16	18	19	19	11	28	23	17	15	10	5	-0.27033	0.411022	1	1	0.678156	0.434534	0.124584	0.623183	1	1	0.780015	0.417864	0.302186	0.296586	1	1	0.528672	0.300871	0.631097	0.15606	1	1	0.372759
P61160	ARP2_HUMAN	Actin-related protein 2; Actin-like protein 2;	6	7	8	11	19	17	10	21	21	23	29	27	17	21	24	8	14	16	12	15	12	19	28	28	-1.56917	0.000602214	1	1	0.013728	0.00857435	0.398266	0.213626	1	1	0.413291	0.220803	0.316667	0.33342	1	1	0.565821	0.321989	0.153518	0.521465	1	1	0.74457
P22059	OSBP1_HUMAN	Oxysterol-binding protein 1 {ECO:0000305};	2	2	2	28	33	26	21	25	19	3	1	1	2	5	2	44	44	39	38	32	33	8	1	2	-0.592258	0.446712	1	1	0.706767	0.451824	-0.680904	0.00778245	1	1	0.0462714	0.024601	-0.535736	0.0194315	1	1	0.101138	0.0566878	-1.05895	0.249668	1	1	0.4845
P07737	PROF1_HUMAN	Profilin-1; Epididymis tissue protein Li 184a; Profilin I;	8	4	9	24	16	29	25	30	28	16	17	10	6	18	9	19	26	15	15	25	21	15	12	15	-0.659373	0.193332	1	1	0.465414	0.296817	0.427531	0.0952726	1	1	0.247154	0.131919	0.211639	0.458569	1	1	0.670382	0.382977	0.112503	0.725426	1	1	0.869865
O14672	ADA10_HUMAN	Disintegrin and metalloproteinase domain-containing protein 10; ...				25	26	25	1		1	33	38	43		1		17	35	30	4	3	3	30	51	46													-0.0996192	0.698847	1	1	0.843321	0.483037	-0.0772389	0.744227	1	1	0.869865
Q9Y3B3	TMED7_HUMAN	Transmembrane emp24 domain-containing protein 7; p24 family protein ...				18	26	21			1	22	33	35				22	31	35		3	2	52	56	54													-0.427058	0.0947199	1	1	0.26245	0.14945	-0.769441	0.0039283	1	1	0.0329724
Q8WWM7	ATX2L_HUMAN	Ataxin-2-like protein; Ataxin-2 domain protein; Ataxin-2-related ...	6	13	17	19	19	27	28	18	25	8	3	10	6	20	21	21	24	18	28	18	32	7	9	14	-0.39196	0.315981	1	1	0.598134	0.381591	-0.152427	0.549935	1	1	0.726262	0.387796	0.0550932	0.832566	1	1	0.917898	0.526775	-0.436017	0.3426	1	1	0.58309
P05783	K1C18_HUMAN	Keratin, type I cytoskeletal 18; Cell proliferation-inducing gene 46 protein; Cytokeratin-18; CK-18; Keratin-18; K18;	4	6	3				1						45	59	80	9	29	14	27	48	45	7	23	11	-3.83042	3.64084e-08	8.13363e-05	8.11542e-05	1.3556e-05	8.71183e-06	-6.92366	3.92559e-09	1.11565e-05	1.11212e-05	1.11565e-06	5.9719e-07	-16	2.11182e-05	0.0590254	0.0578217	0.0010145	0.000574865	-16	3.44313e-05	0.0719613	0.0703431	0.0014961
O43264	ZW10_HUMAN	Centromere/kinetochore protein zw10 homolog;	10	25	22	18	13	16	26	30	23	1			11	22	26	20	23	20	41	26	37				-0.057049	0.847418	1	1	0.942997	0.603803	-0.41343	0.0755044	1	1	0.214155	0.113507	-0.412686	0.161233	1	1	0.365885	0.209097
P35637	FUS_HUMAN	RNA-binding protein FUS; 75 kDa DNA-pairing protein; Oncogene ...	3	5	9	19	26	18	21	18	22	21	20	25	2	12	6	17	20	21	16	19	19	21	23	27	-0.241761	0.672318	1	1	0.855329	0.547326	0.159078	0.562596	1	1	0.735975	0.393213	0.129304	0.630981	1	1	0.801547	0.457594	-0.0267972	0.915261	1	1	0.952163
Q96HY6	DDRGK_HUMAN	DDRGK domain-containing protein 1 {ECO:0000305}; Dashurin {ECO:0000303|PubMed:20036718}; ...		2	1	21	24	21	17	17	17	10	12	5	2	8	8	44	27	37	28	35	29	18	11	15	-2.59226	0.00576675	1	1	0.0552915	0.035062	-0.867908	0.00264579	1	1	0.0219165	0.0115684	-0.700488	0.00982668	1	1	0.0627068	0.0357864	-0.625988	0.0993114	1	1	0.280938
P78310	CXAR_HUMAN	Coxsackievirus and adenovirus receptor; CAR; hCAR; CVB3-binding ...		3	1	23	28	27				38	33	54		2	1	23	28	21				30	51	46													0.125483	0.604038	1	1	0.781329	0.446784	0.0556554	0.834237	1	1	0.921852
P07602	SAP_HUMAN	Prosaposin; Proactivator polypeptide; Contains: Saposin-A; Protein ...				25	17	26				46	25	42				29	30	30				52	45	41													-0.378265	0.127668	1	1	0.320891	0.181145	-0.20979	0.422274	1	1	0.65715
Q8NBX0	SCPDL_HUMAN	Saccharopine dehydrogenase-like oxidoreductase; EC 1.-.-.-;	1	1		40	35	35	23	23	21	17	25	26				12	24	29	14	18	18	12	16	17							0.405461	0.149137	1	1	0.330613	0.176345	0.768997	0.00953117	1	1	0.0616453	0.0351212	0.674166	0.029846	1	1	0.136055
Q9BQ52	RNZ2_HUMAN	Zinc phosphodiesterase ELAC protein 2; EC 3.1.26.11; ElaC homolog ...	2	3	2	34	13	24	8	5	12	23	22	28	3	3	7	38	16	24	21	10	22	37	21	27	-0.900381	0.198079	1	1	0.470635	0.300375	-1.10084	0.00687627	1	1	0.0420266	0.0224688	-0.12565	0.72749	1	1	0.857585	0.493073	-0.141011	0.615903	1	1	0.80345
P63000	RAC1_HUMAN	Ras-related C3 botulinum toxin substrate 1 {ECO:0000305}; EC 3.6.5.2 {ECO:0000269|PubMed:21565175}; Cell migration-inducing gene 5 protein; Ras-like protein TC25; p21-Rac1; Flags: Precursor;	5	13	12	29	21	25	10	7	11	28	18	26	6	16	6	21	18	26	12	9	13	23	26	24	0.0922397	0.839926	1	1	0.940078	0.601676	-0.296879	0.430161	1	1	0.627254	0.335368	0.216456	0.392555	1	1	0.617655	0.351953	0.0586562	0.816366	1	1	0.911434
A0A6Q8PEZ7	A0A6Q8PEZ7_HUMAN	Chloride channel CLIC-like protein 1 {ECO:0000256|ARBA:ARBA00015571}; ...				32	29	35	9	9	13	37	43	37				18	13	30	3	4	6	32	21	33							1.23699	0.0147577	1	1	0.0716946	0.0382301	0.66423	0.0216305	1	1	0.107575	0.0607127	0.522656	0.038306	1	1	0.160119
Q9BZZ5-2	API5_HUMAN	Apoptosis inhibitor 5; API-5; Antiapoptosis clone 11 protein; ...	20	16	14	13	17	14	17	26	27	20	28	13	22	10	18	7	14	14	13	16	21	14	11	19	-0.00729597	0.985847	1	1	0.994885	0.639373	0.468655	0.0954156	1	1	0.247154	0.13205	0.340154	0.316619	1	1	0.549143	0.312613	0.549862	0.103554	1	1	0.28973
Q16740	CLPP_HUMAN	ATP-dependent Clp protease proteolytic subunit, mitochondrial; ...				24	21	28	1			44	51	35				29	19	21	2	1	5	46	42	34													0.0913054	0.712671	1	1	0.849931	0.48793	0.170186	0.441639	1	1	0.678665
P36543	VATE1_HUMAN	V-type proton ATPase subunit E 1; V-ATPase subunit E 1; V-ATPase ...	16	24	26	9	10	5	11	14	15	16	23	11	11	26	31	18	9	14	18	16	24	20	18	18	-0.0503647	0.854525	1	1	0.945054	0.605799	-0.552824	0.0773865	1	1	0.217466	0.115326	-0.762584	0.0618157	1	1	0.20389	0.115891	-0.0849429	0.76849	1	1	0.880574
Q9H2M9	RBGPR_HUMAN	Rab3 GTPase-activating protein non-catalytic subunit; RGAP-iso; ...	29	52	48	6	8	8	38	44	25				24	26	27	5	5	2	17	19	19				0.737145	0.00688694	1	1	0.0625424	0.0389478	0.943336	0.00147538	1	1	0.0140706	0.00749293	0.884474	0.105713	1	1	0.282204	0.160284
Q96S52	PIGS_HUMAN	GPI transamidase component PIG-S; Phosphatidylinositol-glycan ...		2	1	26	27	30	19	22	25	10	8	5				29	33	51	23	26	36	12	3	14							-0.381768	0.123878	1	1	0.292897	0.156466	-0.435134	0.0715204	1	1	0.222605	0.126958	-0.255863	0.603441	1	1	0.796579
Q9BTU6	P4K2A_HUMAN	Phosphatidylinositol 4-kinase type 2-alpha; EC 2.7.1.67 {ECO:0000269|PubMed:11279162, ...				22	25	21	13	8	8	30	28	24		1		28	30	32	19	18	14	29	22	30							-0.831216	0.0217967	1	1	0.0925954	0.0495648	-0.394385	0.112758	1	1	0.29305	0.16721	0.0962578	0.677635	1	1	0.839513
P51116	FXR2_HUMAN	Fragile X mental retardation syndrome-related protein 2;	17	23	17	5	10	10	23	22	17				31	47	42	9	16	17	32	31	30	2	1		-1.0813	0.000586416	1	1	0.0135057	0.00844893	-0.601734	0.019945	1	1	0.0875611	0.0467699	-0.738456	0.0614958	1	1	0.203602	0.115511
O15382	BCAT2_HUMAN	Branched-chain-amino-acid aminotransferase, mitochondrial; BCAT(m); ...				22	25	30	1			43	48	30				22	22	32			1	44	43	38													0.0288644	0.903548	1	1	0.951551	0.547115	0.0316348	0.883229	1	1	0.947862
P67775	PP2AA_HUMAN	Serine/threonine-protein phosphatase 2A catalytic subunit alpha ...	12	13	25	21	22	16	21	23	33	6	9	2	9	24	25	16	13	17	22	21	34	6	6	5	-0.221421	0.526298	1	1	0.757571	0.486479	-0.0167715	0.94521	1	1	0.976477	0.521242	0.369086	0.215824	1	1	0.438075	0.250233	0.0785558	0.876484	1	1	0.946656
P33993	MCM7_HUMAN	DNA replication licensing factor MCM7; EC 3.6.4.12; CDC47 homolog; ...	27	29	34	3	6	3	30	40	48				30	25	33	4	6	4	23	22	32	1			0.0251255	0.922318	1	1	0.967806	0.623876	0.599085	0.0133191	1	1	0.0672344	0.035753	-0.212387	0.714307	1	1	0.849931	0.488503
P08621	RU17_HUMAN	U1 small nuclear ribonucleoprotein 70 kDa; U1 snRNP 70 kDa {ECO:0000303|PubMed:3028775}; ...	9	12	10	13	13	20	29	39	39	11	9	8	9	11	15	17	17	21	21	22	27	8	7	13	-0.182383	0.617321	1	1	0.825312	0.526109	0.595412	0.0148073	1	1	0.0718127	0.0383153	-0.247792	0.40576	1	1	0.627962	0.358432	0.0785558	0.841945	1	1	0.927408
Q9UBU9	NXF1_HUMAN	Nuclear RNA export factor 1; Tip-associated protein; Tip-associating ...	32	38	41	1	4		24	19	20				44	45	64	2	1	1	25	12	26				-0.470268	0.0436799	1	1	0.192847	0.122845	-0.0167715	0.951569	1	1	0.981263	0.522915
Q9BYD3	RM04_HUMAN	39S ribosomal protein L4, mitochondrial; L4mt; MRP-L4; Mitochondrial ...	7	7	10	29	26	31	24	28	29	5	6	3	7	6	9	29	17	35	25	25	30	3	3	4	0.118235	0.785954	1	1	0.921207	0.585657	0.00115039	0.996023	1	1	0.996023	0.534292	0.0964201	0.692579	1	1	0.838507	0.480788	0.563983	0.359905	1	1	0.599242
Q9BZE4	NOG1_HUMAN	GTP-binding protein 4; Chronic renal failure gene protein; GTP-binding ...	31	33	38	28	28	28	42	45	56				3	10	14	1	3	1	10	12	14				1.91024	5.94378e-05	0.132784	0.130347	0.00316152	0.00193535	1.97317	2.77641e-07	0.000789057	0.000782116	3.03483e-05	1.62053e-05	4.08039	7.60797e-07	0.00212643	0.00211806	0.000176071	9.89956e-05
Q9UL25	RAB21_HUMAN	Ras-related protein Rab-21; Flags: Precursor;	2	2	5	20	23	30	9	8	9	33	31	30	2	2	9	30	15	28	21	12	25	19	14	18	-0.537811	0.45049	1	1	0.708559	0.453567	-1.17431	0.00228973	1	1	0.0193472	0.0103202	0.0100053	0.970453	1	1	0.99223	0.564748	0.960719	0.00197935	1	1	0.0216589
Q9UBM7	DHCR7_HUMAN	7-dehydrocholesterol reductase {ECO:0000303|PubMed:9683613}; 7-DHC reductase; EC 1.3.1.21 {ECO:0000269|PubMed:25637936, ECO:0000269|PubMed:9465114, ECO:0000269|PubMed:9634533}; Delta7-sterol reductase {ECO:0000303|PubMed:9465114}; Sterol Delta(7)-reduc ...	3	1	4	27	22	25	30	19	23	17	11	13	5	3	6	38	15	34	29	21	21	14	9	7	-0.814651	0.224939	1	1	0.499333	0.319926	0.00340636	0.989558	1	1	0.990736	0.532671	-0.223485	0.453666	1	1	0.668423	0.380811	0.529217	0.154326	1	1	0.369887
Q02218	ODO1_HUMAN	2-oxoglutarate dehydrogenase, mitochondrial; EC 1.2.4.2 {ECO:0000269|PubMed:24495017, ...		1		34	24	33	19	13	16	8	6	7		2	1	30	40	33	27	30	30	15	8	20							-0.874753	0.00310503	1	1	0.0245125	0.0130721	-0.168701	0.431572	1	1	0.654145	0.370773	-0.955392	0.0298215	1	1	0.136055
O75251	NDUS7_HUMAN	NADH dehydrogenase iron-sulfur protein 7, mitochondrial; EC 7.1.1.2 {ECO:0000269|PubMed:17275378}; Complex I-20kD; CI-20kD; NADH-ubiquinone oxidoreductase 20 kDa subunit; PSST subunit {ECO:0000303|PubMed:8938450}; Flags: Precursor;	2	2	1	25	32	28	12	14	12	19	22	20		2	3	25	31	29	13	18	22	13	29	23							-0.496764	0.121358	1	1	0.289322	0.154442	0.0100053	0.964674	1	1	0.99223	0.563279	-0.0130747	0.963923	1	1	0.97699
O76031	CLPX_HUMAN	ATP-dependent Clp protease ATP-binding subunit clpX-like, mitochondrial; ...	10	1	4	41	31	49	30	28	36				3	6	3	23	24	33	31	20	24				0.314632	0.685399	1	1	0.861273	0.552096	0.308999	0.188794	1	1	0.382159	0.204432	0.60694	0.0129636	1	1	0.0750174	0.0427723
Q9UI12	VATH_HUMAN	V-type proton ATPase subunit H; V-ATPase subunit H; Nef-binding ...	14	29	26	10	8	8	10	18	11	15	19	12	14	39	35	21	7	11	12	24	17	13	14	9	-0.358203	0.225851	1	1	0.499556	0.320565	-0.45929	0.174523	1	1	0.366048	0.194756	-0.574957	0.18624	1	1	0.405405	0.229061	0.432193	0.201036	1	1	0.431824
Q9UN86-2	G3BP2_HUMAN	Ras GTPase-activating protein-binding protein 2; G3BP-2; GAP SH3 domain-binding protein 2;	10	17	10	19	13	19	32	26	27	3	2	2	5	13	11	21	25	22	32	36	43	2	1	5	0.344176	0.353574	1	1	0.63101	0.403338	-0.401796	0.0691511	1	1	0.20013	0.107126	-0.405032	0.153297	1	1	0.354397	0.202525	-0.114089	0.880979	1	1	0.946656
Q8N3C0	ASCC3_HUMAN	Activating signal cointegrator 1 complex subunit 3; EC 3.6.4.12 ...	23	23	21	9	1	10	39	31	16				22	16	34	8	11	5	39	38	49				-0.111132	0.716797	1	1	0.878833	0.563144	-0.567787	0.0349181	1	1	0.1253	0.0669555	-0.253029	0.647976	1	1	0.809743	0.464198
P30041	PRDX6_HUMAN	Peroxiredoxin-6; EC 1.11.1.27 {ECO:0000269|PubMed:10893423, ECO:0000269|PubMed:9497358}; ...	15	7	17	28	29	16	22	21	23	29	31	19	10	8	5	17	9	8	13	13	15	18	11	11	0.754544	0.152852	1	1	0.41491	0.263407	0.670071	0.0301014	1	1	0.114369	0.0611422	1.11237	0.00811066	1	1	0.0558202	0.0318065	1.06041	0.00342823	1	1	0.0306197
Q9H089	LSG1_HUMAN	Large subunit GTPase 1 homolog; hLsg1; EC 3.6.1.-;	6	13	12	20	32	28	33	28	23				9	29	20	25	17	23	29	22	25				-0.911081	0.0278256	1	1	0.139691	0.089325	0.127618	0.583805	1	1	0.753238	0.402076	0.309566	0.229773	1	1	0.456752	0.259792
Q9H488	OFUT1_HUMAN	GDP-fucose protein O-fucosyltransferase 1; EC 2.4.1.221 {ECO:0000269|PubMed:11524432}; ...				31	22	29	17	15	29	16	16	14				26	32	28	20	15	22	19	19	23							0.0810758	0.775632	1	1	0.879824	0.471852	-0.0587074	0.796449	1	1	0.899425	0.515709	-0.32862	0.263899	1	1	0.501408
Q9UHI6	DDX20_HUMAN	Probable ATP-dependent RNA helicase DDX20; EC 3.6.4.13; Component ...	32	36	34	5	4	4	17	22	21				30	40	43	9	7	5	25	27	32				-0.15505	0.465127	1	1	0.717606	0.460172	-0.502198	0.0536924	1	1	0.169496	0.0902094	-0.681872	0.199064	1	1	0.418964	0.23852
Q14498-2	RBM39_HUMAN	RNA-binding protein 39 {ECO:0000303|PubMed:28302793}; CAPER alpha ...	16	25	29	12	15	18	27	31	35	1	1		12	21	26	11	17	18	22	28	28				0.239344	0.369419	1	1	0.645256	0.412295	0.236985	0.298891	1	1	0.504105	0.268889	-0.0217035	0.943968	1	1	0.98191	0.557935
P08236	BGLR_HUMAN	Beta-glucuronidase; EC 3.2.1.31; Beta-G1; Flags: Precursor;				31	16	28	1		1	35	43	50				21	22	15				36	45	48													0.380843	0.190962	1	1	0.410252	0.232602	0.0673285	0.758943	1	1	0.875382
P0DP25	CALM3_HUMAN	Calmodulin-3 {ECO:0000312|HGNC:HGNC:1449};	11	53	30	14	9	13	5	4	5	19	25	11	17	16	19	16	17	22	2	3	6	20	19	36	0.846853	0.0494284	1	1	0.210329	0.134032	0.331152	0.575072	1	1	0.744684	0.398459	-0.601429	0.0725686	1	1	0.22488	0.128087	-0.368903	0.273137	1	1	0.510006
J3QR09	J3QR09_HUMAN	Ribosomal protein L19 {ECO:0000256|RuleBase:RU000574};	12	20	17	18	11	15	24	24	25	9	4	3	10	23	21	18	18	20	29	23	26	10	4	7	-0.147474	0.613686	1	1	0.825312	0.524636	-0.112349	0.638545	1	1	0.787754	0.4238	-0.337918	0.265691	1	1	0.494287	0.282354	-0.313762	0.544476	1	1	0.76591
P49748	ACADV_HUMAN	Very long-chain specific acyl-CoA dehydrogenase, mitochondrial ...				19	22	14	8	3	7	14	20	16	1	3	3	25	39	40	20	20	26	25	38	27							-1.89124	4.43848e-05	0.126142	0.120815	0.00104249	0.000542812	-0.909075	0.00369273	1	1	0.0336194	0.0189079	-0.769441	0.0119501	1	1	0.0763781
P17301	ITA2_HUMAN	Integrin alpha-2; CD49 antigen-like family member B; Collagen ...				9	15	4				26	28	32				19	35	33				42	84	63													-1.62558	0.000976356	1	1	0.013377	0.00751234	-1.05742	0.00181586	1	1	0.0205322
Q13084	RM28_HUMAN	39S ribosomal protein L28, mitochondrial; L28mt; MRP-L28; Melanoma ...	2	2	2	30	24	33	27	34	26	4	4	3	1	1	4	31	17	34	29	27	37	4	7	6							-0.112987	0.606262	1	1	0.768308	0.411184	0.0953968	0.702323	1	1	0.845025	0.484277	-0.549475	0.339212	1	1	0.57921
O95613	PCNT_HUMAN	Pericentrin; Kendrin; Pericentrin-B;	68	95	82				2	6	2				41	31	50				4	3	5				0.998605	0.000547247	1	1	0.0127349	0.00812471	-0.279806	0.655661	1	1	0.800307	0.430272
O14617	AP3D1_HUMAN	AP-3 complex subunit delta-1; AP-3 complex subunit delta; Adaptor-related ...	17	25	19	12	9	11	22	31	23				16	52	38	11	8	8	24	37	26				-0.804479	0.0222373	1	1	0.120578	0.0769838	-0.211787	0.397937	1	1	0.600284	0.320627	0.255118	0.510514	1	1	0.70957	0.405692
Q9Y2H6	FND3A_HUMAN	Fibronectin type-III domain-containing protein 3A; Human gene ...		1		36	28	33	36	27	19				1	3	3	35	32	30	36	27	41										-0.359659	0.152079	1	1	0.335018	0.178545	0.0100053	0.962264	1	1	0.99223	0.562664
P52701	MSH6_HUMAN	DNA mismatch repair protein Msh6 {ECO:0000250|UniProtKB:P54276}; ...	17	19	20	18	16	17	40	56	50				11	11	16	9	12	5	17	20	34				0.552131	0.091207	1	1	0.311873	0.198553	1.02331	0.000256085	0.727793	0.678359	0.00373227	0.00193812	0.981991	0.0130581	1	1	0.0754078	0.0430017
A0A3B3IRL2	A0A3B3IRL2_HUMAN	Cellular repressor of E1A-stimulated genes 1, isoform CRA_a {ECO:0000313|EMBL:EAW90794.1}; ...				25	6	28				50	37	70				15	14	18				45	37	42													0.33806	0.404908	1	1	0.62699	0.358013	0.41898	0.138272	1	1	0.34281
Q96EY1-2	DNJA3_HUMAN	DnaJ homolog subfamily A member 3, mitochondrial; DnaJ protein ...	23	26	28	22	19	22	19	25	24	2	1	2	15	20	23	18	17	15	20	17	22	2	2	3	0.40151	0.13393	1	1	0.389582	0.246572	0.188048	0.473344	1	1	0.66399	0.3543	0.343429	0.230961	1	1	0.457828	0.260585
P82650	RT22_HUMAN	28S ribosomal protein S22, mitochondrial; MRP-S22; S22mt; Mitochondrial ...	13	4	6	33	29	31	32	32	30	3	1	2	4	5	5	27	17	30	22	24	35			2	0.708911	0.253646	1	1	0.529597	0.339305	0.197967	0.377548	1	1	0.583148	0.310834	0.339711	0.154959	1	1	0.357646	0.203892
P57088	TMM33_HUMAN	Transmembrane protein 33; Protein DB83; SHINC-3 {ECO:0000303|PubMed:26268696}; ...	4	1	5	20	17	29	13	8	8	28	35	28	4	3	4	23	17	32	12	3	9	27	27	30	-0.144799	0.829155	1	1	0.935746	0.598579	0.256247	0.544524	1	1	0.72151	0.385451	-0.115526	0.668625	1	1	0.823625	0.472008	0.194033	0.391103	1	1	0.627807
J3QRU1	J3QRU1_HUMAN	Tyrosine-protein kinase {ECO:0000256|RuleBase:RU362096}; EC 2.7.10.2 ...	12	39	26	10	8	8	13	24	23				13	37	28	18	19	23	22	29	24	3	5	2	-0.0259116	0.938112	1	1	0.97921	0.627851	-0.3387	0.206249	1	1	0.403517	0.215962	-1.19645	0.00306049	1	1	0.0289469	0.0164532
Q96KA5	CLP1L_HUMAN	Cleft lip and palate transmembrane protein 1-like protein; CLPTM1-like ...				29	25	33	19	26	23	15	11	13	1		1	24	30	30	20	23	24	13	10	16							0.00460213	0.985432	1	1	0.987517	0.531631	0.0606314	0.788116	1	1	0.896217	0.513081	0.0785558	0.814007	1	1	0.910408
Q13618	CUL3_HUMAN	Cullin-3; CUL-3;	21	20	22	17	15	14	22	16	19	5	9	4	25	21	26	14	19	14	21	21	21	8	5	7	-0.199941	0.486983	1	1	0.731874	0.46962	-0.161161	0.549029	1	1	0.725403	0.387404	-0.0210216	0.945133	1	1	0.98239	0.558239	-0.0734473	0.878012	1	1	0.946656
O00186	STXB3_HUMAN	Syntaxin-binding protein 3; Platelet Sec1 protein; PSP; Protein ...				36	29	27	36	30	31	3	1	2	1	4		32	28	29	28	35	28	1	4	1							0.0753467	0.727731	1	1	0.849368	0.456	0.0578339	0.791962	1	1	0.897258	0.514297
Q9HAV0	GBB4_HUMAN	Guanine nucleotide-binding protein subunit beta-4; Transducin ...	4	33	23	17	18	22	4	1	6	33	34	33	1	15	6	12	11	13	1	3	3	24	33	35	1.44016	0.035518	1	1	0.165883	0.106164	0.635305	0.372555	1	1	0.577948	0.30837	0.67297	0.0461654	1	1	0.17054	0.0961325	0.19885	0.362072	1	1	0.601056
P22087	FBRL_HUMAN	(blank)	24	20	33	9	14	14	32	20	29				17	26	27	15	13	18	21	14	39				0.130208	0.638484	1	1	0.8374	0.534504	0.113625	0.700721	1	1	0.83185	0.446635	-0.304103	0.357094	1	1	0.586285	0.334523
P09669	COX6C_HUMAN	Cytochrome c oxidase subunit 6C; Cytochrome c oxidase polypeptide ...	1	2		24	24	20	2	1		27	38	22	1	3	1	21	21	45	2	6	7	33	39	45							-2.3387	0.00949469	1	1	0.0530398	0.0283155	-0.345475	0.260309	1	1	0.488732	0.279147	-0.348865	0.151099	1	1	0.365084
Q9Y224	RTRAF_HUMAN	RNA transcription, translation and transport factor protein {ECO:0000312|HGNC:HGNC:23169}; ...	20	22	20	21	14	19	27	17	21	2	1		11	26	29	21	9	19	32	18	35				-0.0974938	0.725731	1	1	0.883802	0.566189	-0.403795	0.141947	1	1	0.320169	0.17084	0.150183	0.631182	1	1	0.801547	0.457673
Q96I99	SUCB2_HUMAN	Succinate--CoA ligase subunit beta, mitochondrial {ECO:0000255|HAMAP-Rule:MF_03221}; ...			1	45	32	37	40	30	29	6	5	7				22	18	19	20	14	9	18	4	27							1.18632	0.000729354	1	1	0.00822549	0.00438299	0.960252	0.00107287	1	1	0.0138828	0.00792808	-1.36623	0.0315604	1	1	0.141261
O43390	HNRPR_HUMAN	Heterogeneous nuclear ribonucleoprotein R; hnRNP R;	13	10	16	2	28	9	49	50	68				1	6	4	2	13	6	31	32	43				1.81867	0.00264448	1	1	0.0353087	0.0223785	0.639012	0.00412003	1	1	0.0301782	0.0160313	0.90309	0.250057	1	1	0.478383	0.272875
Q96DV4	RM38_HUMAN	39S ribosomal protein L38, mitochondrial; L38mt; MRP-L38; Mitochondrial ...	3	3	6	28	27	39	27	30	26	6	8	6		4	6	26	23	32	26	18	29	1	5	3	0.255738	0.722502	1	1	0.882326	0.565094	0.168443	0.476401	1	1	0.667169	0.355593	0.224744	0.323538	1	1	0.556143	0.316525	1.23056	0.0467483	1	1	0.178047
P18077	RL35A_HUMAN	60S ribosomal protein L35a; Cell growth-inhibiting gene 33 protein; ...	16	19	16	16	19	19	23	19	24	3	1	1	22	18	25	28	17	15	30	19	29	2	1		-0.357238	0.23034	1	1	0.505481	0.323673	-0.25778	0.299575	1	1	0.504105	0.269225	-0.141998	0.626206	1	1	0.798875	0.455709
Q96JJ7	TMX3_HUMAN	Protein disulfide-isomerase TMX3; EC 5.3.4.1; Thioredoxin domain-containing ...				20	18	29	10	15	16	12	15	17				28	28	42	19	22	18	23	21	28							-0.541863	0.0799995	1	1	0.22203	0.117799	-0.538615	0.0385512	1	1	0.152545	0.0869209	-0.631938	0.0384672	1	1	0.160224
O95470	SGPL1_HUMAN	Sphingosine-1-phosphate lyase 1 {ECO:0000305}; S1PL {ECO:0000305}; ...	12	16	15	21	23	23	22	20	15	5	3		14	31	16	21	19	26	27	20	26	5		1	-0.511769	0.149921	1	1	0.41451	0.260942	-0.373706	0.159642	1	1	0.343975	0.184058	0.0317004	0.901251	1	1	0.951287	0.546484
Q96RT1	ERBIN_HUMAN	Erbin {ECO:0000303|PubMed:10878805}; Densin-180-like protein; ...	15	41	25	4	4	14	13	7	12				31	34	46	12	8	17	34	19	32	3	3	6	-0.461862	0.103442	1	1	0.339745	0.214006	-1.42616	0.000191098	0.543102	0.508131	0.0029487	0.00156537	-0.740016	0.12986	1	1	0.325231	0.183093
Q9GZT3	SLIRP_HUMAN	SRA stem-loop-interacting RNA-binding protein, mitochondrial; ...	2	6	6	38	26	31	28	32	28	14	12	9		5	4	19	19	22	20	15	20	10	8	6	0.630134	0.375053	1	1	0.652037	0.41545	0.6613	0.0151645	1	1	0.0730276	0.0389239	0.67297	0.0140379	1	1	0.0799105	0.0453307	0.622876	0.125625	1	1	0.323744
Q7L1Q6	BZW1_HUMAN	Basic leucine zipper and W2 domain-containing protein 1; Protein ...	12	13	9	20	15	12	23	27	34				8	15	15	29	13	19	45	34	36	1			-0.167761	0.631016	1	1	0.836252	0.531576	-0.469944	0.042593	1	1	0.143423	0.0765208	-0.366143	0.284467	1	1	0.514715	0.293449
P12270	TPR_HUMAN	Nucleoprotein TPR; Megator; NPC-associated intranuclear protein; ...	34	52	50	2	4	6	15	27	21	1		1	16	32	54		8	4	12	18	15	2		6	0.407742	0.133913	1	1	0.389582	0.246555	0.468655	0.112218	1	1	0.275885	0.146835	0.0100053	0.989577	1	1	0.99223	0.569539
Q13428-3	TCOF_HUMAN	Treacle protein; Treacher Collins syndrome protein;	34	46	48	1	3	16	8	8	17	2	2	4	30	57	31	8	2	4	11	13	22	4	2	4	0.110061	0.679666	1	1	0.858934	0.550018	-0.495939	0.168773	1	1	0.35715	0.190703	0.524579	0.509948	1	1	0.70957	0.40543	-0.243372	0.727557	1	1	0.869865
P22033	MUTA_HUMAN	Methylmalonyl-CoA mutase, mitochondrial {ECO:0000305}; MCM; EC ...	1		1	29	23	31	29	18	22					2	1	37	29	36	37	38	43										-0.79089	0.00208609	1	1	0.0179657	0.00960532	-0.287381	0.201329	1	1	0.420563	0.24014
Q9Y639	NPTN_HUMAN	Neuroplastin; Stromal cell-derived receptor 1; SDR-1; Flags: Precursor;				17	27	22			4	21	21	34				39	29	33		2	1	39	48	39													-0.603812	0.0215397	1	1	0.107527	0.0605526	-0.650797	0.0239726	1	1	0.118167
Q5JTV8-3	TOIP1_HUMAN	Torsin-1A-interacting protein 1; Lamin-associated protein 1B; ...		4	5	23	24	23	21	13	26	18	18	18	2	1	3	21	22	22	17	17	18	20	15	25	0.577667	0.507715	1	1	0.747514	0.478437	0.189679	0.505719	1	1	0.687681	0.368093	0.116921	0.646222	1	1	0.809187	0.463524	-0.0734473	0.790558	1	1	0.89119
Q8NE01	CNNM3_HUMAN	Metal transporter CNNM3; Ancient conserved domain-containing protein 3; Cyclin-M3;	2	4	3	18	19	26	16	10	22	4	3	5	10	6	10	33	43	30	30	27	28	8	7	12	-1.53781	0.0122589	1	1	0.0837506	0.0536313	-0.8412	0.00579908	1	1	0.0376278	0.020052	-0.740635	0.00723325	1	1	0.0530586	0.0297489	-1.09137	0.0425434	1	1	0.170337
O75964	ATP5L_HUMAN	ATP synthase subunit g, mitochondrial {ECO:0000305}; ATPase subunit ...	1		1	26	14	24	2	3	3	32	48	29	1	1	1	26	23	25	3	3	5	28	41	36							-0.476203	0.48441	1	1	0.670577	0.358949	-0.199448	0.433024	1	1	0.65528	0.371448	0.132495	0.582078	1	1	0.783351
Q9NP92	RT30_HUMAN	39S ribosomal protein S30, mitochondrial; MRP-S30; S30mt; Mitochondrial ...	2	4	1	29	25	25	30	32	24	5	6	2		3	6	24	32	31	26	28	29	2	5	3	-0.369866	0.6654	1	1	0.853426	0.544762	0.0344538	0.878496	1	1	0.931561	0.502956	-0.129157	0.574892	1	1	0.758294	0.434596	0.457067	0.463577	1	1	0.699492
P27105	STOM_HUMAN	Stomatin {ECO:0000312|HGNC:HGNC:3383}; Erythrocyte band 7 integral ...	8	26	26	21	17	24	4	8	10	27	32	25	6	12	7	21	11	17	5	5	8	16	23	15	1.25574	0.00851616	1	1	0.0702033	0.0437197	0.272735	0.558928	1	1	0.732353	0.391654	0.349492	0.22726	1	1	0.453384	0.258105	0.715986	0.0136203	1	1	0.0827511
V9GYM8	V9GYM8_HUMAN	Guanine nucleotide exchange factor H1 {ECO:0000256|ARBA:ARBA00019607}; ...	36	72	37	9	12	10	23	22	23				16	28	24	5	3	3	20	20	10				1.08515	0.00222525	1	1	0.032922	0.0201591	0.426835	0.153666	1	1	0.336195	0.179718	1.50477	0.00793703	1	1	0.055305	0.0314146
Q13616	CUL1_HUMAN	Cullin-1; CUL-1;	5	5	7	22	30	13	18	22	21	30	48	25	6	6	5	11	6	6	5	3	12	21	22	23	-0.00729597	0.988481	1	1	0.994885	0.639988	1.59204	0.000256081	0.727782	0.678359	0.00373227	0.0019381	1.50881	0.00263191	1	1	0.0259944	0.0147948	0.720662	0.0172503	1	1	0.0936444
P43897	EFTS_HUMAN	Elongation factor Ts, mitochondrial {ECO:0000255|HAMAP-Rule:MF_03135}; ...	2	4	5	38	29	37	37	29	30				1	3	4	26	20	30	24	21	32				0.452136	0.510339	1	1	0.748679	0.479577	0.301404	0.188774	1	1	0.382159	0.204418	0.462518	0.053556	1	1	0.186433	0.105584
Q9NVH1	DJC11_HUMAN	DnaJ homolog subfamily C member 11;	14	10	5	19	30	29	21	27	22	4	6	7	10	12	16	16	18	20	18	25	34		6	2	-0.397242	0.356752	1	1	0.63101	0.405066	-0.154275	0.52856	1	1	0.708904	0.378427	0.54052	0.053862	1	1	0.187244	0.105985	1.16602	0.117629	1	1	0.310018
P51649	SSDH_HUMAN	Succinate-semialdehyde dehydrogenase, mitochondrial; EC 1.2.1.24; ...				25	16	18	11	5	7	23	16	15				30	26	28	26	28	28	20	22	26							-1.85076	1.52257e-05	0.0432715	0.0419468	0.000491679	0.00026103	-0.499669	0.0620908	1	1	0.204126	0.116217	-0.25402	0.351641	1	1	0.591988
Q96I24	FUBP3_HUMAN	Far upstream element-binding protein 3; FUSE-binding protein 3;	4	2	4	1	5	3	25	34	25	5	6	6	7	12	11	10	29	14	53	50	48	2	8	5	-1.59226	0.00703392	1	1	0.0626047	0.0394177	-0.862859	0.000398062	1	1	0.00526183	0.00275451	-2.54799	0.000831861	1	1	0.0121096	0.00682166	0.259128	0.620802	1	1	0.80739
Q96F86	EDC3_HUMAN	Enhancer of mRNA-decapping protein 3; LSM16 homolog; YjeF N-terminal ...	22	25	19	5	7	8	28	18	19				28	45	42	7	4	2	37	27	26				-0.808392	0.00470663	1	1	0.050225	0.031194	-0.486257	0.0749442	1	1	0.212991	0.11296	0.631494	0.237325	1	1	0.464613	0.264772
O75531	BAF_HUMAN	Barrier-to-autointegration factor; Breakpoint cluster region protein 1; Contains: Barrier-to-autointegration factor, N-terminally processed;	23	44	32	10	5	5	15	15	18	3	2	6	36	31	40	8	3	6	19	19	21	5	3		-0.119406	0.635856	1	1	0.8374	0.533478	-0.314452	0.276591	1	1	0.484034	0.257559	0.244471	0.616105	1	1	0.790314	0.451679	0.537987	0.50924	1	1	0.73553
O14925	TIM23_HUMAN	Mitochondrial import inner membrane translocase subunit Tim23; ...	3	1	2	18	21	29	2		2	30	33	37		2	4	16	20	37	3	3	3	19	35	48													-0.0923564	0.759824	1	1	0.877928	0.503944	0.0499866	0.861545	1	1	0.937629
A0A5F9ZA98	A0A5F9ZA98_HUMAN	ATP-binding cassette sub-family B member 7, mitochondrial {ECO:0000313|Ensembl:ENSP00000496526}; ...				26	36	28	27	32	20	7	11	5				20	36	30	22	22	33	2	7	3							0.0202227	0.932436	1	1	0.968561	0.517846	0.0755937	0.761659	1	1	0.87966	0.504548	1.01716	0.0642869	1	1	0.218116
P23526	SAHH_HUMAN	Adenosylhomocysteinase; AdoHcyase; EC 3.3.1.1; S-adenosyl-L-homocysteine ...	16	7	17	16	16	17	1	3	1	42	41	26	4	5	7	22	17	19	3	4	2	28	27	26	1.31463	0.0190609	1	1	0.108351	0.0696322							-0.233266	0.419991	1	1	0.643572	0.365321	0.50689	0.0453491	1	1	0.176454
O95819	M4K4_HUMAN	Mitogen-activated protein kinase kinase kinase kinase 4; EC 2.7.11.1; ...	25	33	36	15	16	12	35	14	27	1			27	18	29	8	10	6	19	15	21				0.33784	0.236004	1	1	0.512871	0.327507	0.449796	0.158382	1	1	0.342667	0.183153	0.851308	0.0354729	1	1	0.146235	0.0827488
Q9BY44	EIF2A_HUMAN	Eukaryotic translation initiation factor 2A; eIF-2A; 65 kDa eukaryotic ...		1		25	30	38	35	26	25					1		22	32	24	39	29	39										-0.331974	0.140662	1	1	0.318536	0.169843	0.263762	0.262723	1	1	0.491332	0.280592
P32119	PRDX2_HUMAN	Peroxiredoxin-2; EC 1.11.1.24 {ECO:0000269|PubMed:8554614, ECO:0000269|PubMed:9497357}; ...	8	8	23	19	19	25	1	8	5	15	17	26	7	18	18	23	17	20	3	12	8	22	22	22	-0.148159	0.730592	1	1	0.88559	0.567828	-0.732979	0.2089	1	1	0.407197	0.217715	0.0803947	0.762582	1	1	0.87966	0.50485	-0.107857	0.702774	1	1	0.861266
O75477	ERLN1_HUMAN	Erlin-1 {ECO:0000303|PubMed:16835267}; Endoplasmic reticulum lipid raft-associated protein 1; Protein KE04 {ECO:0000305|PubMed:11118313}; Stomatin-prohibitin-flotillin-HflC/K domain-containing protein 1; SPFH domain-containing protein 1;	1	3	4	23	21	30	14	21	17	15	15	18	1	6	7	19	23	23	24	14	15	19	14	19	-0.814651	0.229467	1	1	0.505054	0.323074	-0.0442523	0.878804	1	1	0.931561	0.503044	0.197091	0.436575	1	1	0.656496	0.373088	-0.0369214	0.90034	1	1	0.951954
P67809	YBOX1_HUMAN	Y-box-binding protein 1 {ECO:0000303|PubMed:10817758}; YB-1 {ECO:0000303|PubMed:10817758}; ...	5	12	9	14	15	13	17	12	10	23	18	28	5	11	14	19	15	14	16	13	14	24	21	23	-0.213747	0.590078	1	1	0.804292	0.514844	-0.157634	0.627378	1	1	0.781943	0.419497	-0.18264	0.559663	1	1	0.746306	0.42801	0.0996174	0.704048	1	1	0.862016
Q06481	APLP2_HUMAN	Amyloid-like protein 2; APLP-2; APPH; Amyloid protein homolog; ...		1	1	16	29	26	6	3	6	29	30	33	1	3	1	26	23	25	6	7	9	26	28	29							-0.569313	0.250721	1	1	0.455012	0.243376	-0.0497009	0.840793	1	1	0.922161	0.529226	0.227078	0.31835	1	1	0.555386
P49959	MRE11_HUMAN	Double-strand break repair protein MRE11; EC 3.1.-.- {ECO:0000269|PubMed:29670289}; ...	18	15	19	8	11	5	16	23	19		2		27	31	46	10	13	11	26	25	37	2			-1.0073	0.00232991	1	1	0.0334855	0.0207419	-0.618222	0.0203113	1	1	0.0883993	0.0473186	-0.492495	0.221076	1	1	0.445177	0.253888
P82933	RT09_HUMAN	28S ribosomal protein S9, mitochondrial; MRP-S9; S9mt; Mitochondrial ...	7	4	10	36	26	34	30	28	31	3		2	2	5	11	25	21	15	26	19	25		1	2	0.215096	0.694597	1	1	0.866889	0.55539	0.329679	0.169471	1	1	0.358094	0.1912	0.66423	0.0162803	1	1	0.0893979	0.0503348
P30419	NMT1_HUMAN	Glycylpeptide N-tetradecanoyltransferase 1; EC 2.3.1.97 {ECO:0000269|PubMed:22865860, ...		1	1	13	16	15	15	13	18	17	20	13		2	1	27	21	22	26	25	20	21	34	22							-0.642957	0.0292293	1	1	0.112256	0.060043	-0.659846	0.0327546	1	1	0.139344	0.0788171	-0.544375	0.0712507	1	1	0.231233
P22570	ADRO_HUMAN	NADPH:adrenodoxin oxidoreductase, mitochondrial; AR; Adrenodoxin ...				43	40	37	33	29	29	3	5	3				21	30	19	27	21	19		4								0.424934	0.0834271	1	1	0.226556	0.120954	0.787613	0.00348762	1	1	0.0318559	0.0181148	1.53799	0.118994	1	1	0.312041
P10321	HLAC_HUMAN	HLA class I histocompatibility antigen, C alpha chain; HLA-C; ...		1	1	16	18	17	14	5	4	17	13	15	2	5	3	30	26	37	24	21	22	22	24	22							-1.5593	0.000461119	1	1	0.00582445	0.00309304	-0.856728	0.00443642	1	1	0.0386287	0.0216042	-0.517054	0.0838785	1	1	0.251876
A0A6Q8PGZ8	A0A6Q8PGZ8_HUMAN	Diadenosine tetraphosphate synthetase {ECO:0000256|ARBA:ARBA00015808}; ...	9	7	3	28	21	26	4	7	4	20	36	17	3	10	4	15	25	13	11	18	9	19	27	22	0.153169	0.795847	1	1	0.924804	0.588689	-1.35781	0.00471084	1	1	0.0332213	0.0175561	0.510904	0.084702	1	1	0.245838	0.140295	0.180918	0.543354	1	1	0.76591
Q9HD45	TM9S3_HUMAN	Transmembrane 9 superfamily member 3; EP70-P-iso; SM-11044-binding ...				8	14	10				19	21	21		1		33	28	31	3	3	8	46	54	58													-1.51356	0.000138125	0.38606	0.370866	0.00347802	0.00198839	-1.29449	4.1823e-05	0.08741	0.0852352	0.00164925
O95816	BAG2_HUMAN	BAG family molecular chaperone regulator 2; BAG-2; Bcl-2-associated ...	18	35	37	14	5	13	25	30	23	4	1		14	22	24	17	5	8	21	14	22	5			0.577667	0.0400235	1	1	0.179543	0.115382	0.435741	0.0994243	1	1	0.254133	0.135671	0.103115	0.828345	1	1	0.915279	0.525508
Q9ULH0-4	KDIS_HUMAN	Kinase D-interacting substrate of 220 kDa; Ankyrin repeat-rich ...	24	46	30	6	3	4	16	7	11			1	35	44	66	5	5	3	20	11	19				-0.543349	0.034241	1	1	0.161381	0.103436	-0.573165	0.103379	1	1	0.261159	0.139145	0.0100053	0.98618	1	1	0.99223	0.568695
Q86TX2	ACOT1_HUMAN	Acyl-coenzyme A thioesterase 1 {ECO:0000305|PubMed:16940157}; ...	2		5	48	42	48	42	40	38		1					13	17	16	20	8	16										1.43069	2.96082e-05	0.0841465	0.0810376	0.000793835	0.000423525	1.59497	1.37795e-05	0.0385137	0.0378799	0.000803641	0.000454995
Q04917	1433F_HUMAN	14-3-3 protein eta; Protein AS1;	6	20	17	18	15	15	25	29	22	10	18	6	8	8	17	15	11	12	17	28	16	12	5	6	0.374575	0.345513	1	1	0.622481	0.39888	0.300419	0.278761	1	1	0.485253	0.258696	0.34704	0.287808	1	1	0.517314	0.29552	0.642457	0.184733	1	1	0.408996
Q14C86-2	GAPD1_HUMAN	GTPase-activating protein and VPS9 domain-containing protein 1; GAPex-5; Rab5-activating protein 6;	37	65	61	1	2	1	11	24	17				26	35	32		4	2	10	17	11				0.802273	0.00241668	1	1	0.03417	0.0212101	0.435741	0.199262	1	1	0.395739	0.211439
P07858	CATB_HUMAN	Cathepsin B; EC 3.4.22.1 {ECO:0000269|PubMed:12220505, ECO:0000269|PubMed:3972105}; ...				28	28	31				40	32	39				21	18	22				22	35	40													0.522211	0.0492133	1	1	0.175355	0.0998167	0.273059	0.273414	1	1	0.510006
A0A024RCR6	A0A024RCR6_HUMAN	BCL2-associated athanogene 6 {ECO:0000256|ARBA:ARBA00013789}; ...	23	23	35	5	3	7	11	15	22				32	31	44	12	13	5	23	24	27				-0.408913	0.133097	1	1	0.389582	0.245777	-0.641262	0.0267377	1	1	0.106278	0.0567609	-0.989995	0.0532336	1	1	0.185889	0.10516
Q8N8S7-2	ENAH_HUMAN	Protein enabled homolog;	1	7	8	20	22	27	6	8	7	28	26	25	3	4	11	17	28	19	5	13	9	16	23	22	-0.177221	0.766766	1	1	0.908767	0.579647	-0.379342	0.376996	1	1	0.583148	0.310563	0.11853	0.644193	1	1	0.808829	0.462742	0.451599	0.0895391	1	1	0.265201
Q86XL3	ANKL2_HUMAN	Ankyrin repeat and LEM domain-containing protein 2; LEM domain-containing ...		2	2	15	15	23	21	16	20	1	1	1	6	3	16	42	23	45	42	22	38			1	-2.65115	0.00710614	1	1	0.0627631	0.0396455	-0.856307	0.00385366	1	1	0.0290507	0.015299	-1.04343	0.00263246	1	1	0.0259944	0.0147969
Q8NCA5	FA98A_HUMAN	Protein FAM98A {ECO:0000305};	11	23	22	12	20	10	25	35	24				8	21	23	10	19	8	29	25	28			1	0.0996192	0.747042	1	1	0.891574	0.573284	0.0179939	0.93691	1	1	0.971079	0.519041	0.192869	0.63289	1	1	0.801547	0.458344
P54289-4	CA2D1_HUMAN	Voltage-dependent calcium channel subunit alpha-2/delta-1; Voltage-gated ...	18	33	26	7	11	12	4	4	5	17	13	33	10	27	26	6	8	7	1	3	4	20	31	28	0.282211	0.317222	1	1	0.599179	0.38235	0.683668	0.29977	1	1	0.504105	0.26932	0.524579	0.221665	1	1	0.446043	0.254294	-0.247945	0.480253	1	1	0.712414
O95793	STAU1_HUMAN	Double-stranded RNA-binding protein Staufen homolog 1;	16	17	28	11	10	19	20	23	23	1	2	1	11	30	29	15	16	11	29	15	21	2	2	1	-0.205842	0.514293	1	1	0.751407	0.481283	0.00525479	0.983981	1	1	0.986759	0.531264	-0.060384	0.852851	1	1	0.926795	0.532772
P47813	IF1AX_HUMAN	Eukaryotic translation initiation factor 1A, X-chromosomal; eIF-1A ...	4	4	9	17	13	16	18	22	29	14	8	6	5	16	7	18	13	21	18	18	23	19	15	20	-0.727188	0.182827	1	1	0.452591	0.288619	0.20911	0.424433	1	1	0.623006	0.332785	-0.166872	0.577782	1	1	0.761386	0.435828	-0.868977	0.0209264	1	1	0.106156
A0A5F9ZHR7	A0A5F9ZHR7_HUMAN	Lysosomal acid phosphatase {ECO:0000313|Ensembl:ENSP00000500571}; ...				13	21	27				31	36	57				14	20	17				32	47	37													0.268317	0.361554	1	1	0.590082	0.3368	0.174771	0.533751	1	1	0.75681
Q9Y4F1	FARP1_HUMAN	FERM, ARHGEF and pleckstrin domain-containing protein 1; Chondrocyte-derived ...	9	26	12	4	5	4	9	9	10				21	47	49	12	18	13	38	32	33	1			-1.32307	0.00107323	1	1	0.0193354	0.0123418	-1.89592	3.11013e-06	0.008839	0.00868349	0.000168494	8.79069e-05	-1.71582	0.00146082	1	1	0.0172278	0.00977823
Q9BSJ2	GCP2_HUMAN	Gamma-tubulin complex component 2; GCP-2; hGCP2; Gamma-ring complex ...	22	35	30	7	5	4	25	27	14		1		15	29	33	7	5	2	32	31	28				0.168861	0.476403	1	1	0.724496	0.465107	-0.480172	0.0715084	1	1	0.205487	0.109539	0.20265	0.707424	1	1	0.846758	0.486084
Q13200	PSMD2_HUMAN	26S proteasome non-ATPase regulatory subunit 2; 26S proteasome ...	22	13	18	7	11	8	24	29	27	3	4	1	15	26	20	11	11	12	27	30	24	3	4	2	-0.210113	0.534629	1	1	0.761603	0.49018	-0.0346934	0.880553	1	1	0.93209	0.503541	-0.377018	0.333344	1	1	0.565821	0.321947	-0.0913692	0.898381	1	1	0.951954
A8MXV4	NUD19_HUMAN	Nucleoside diphosphate-linked moiety X motif 19; Nudix motif 19; EC 3.6.1.-;		3	5	24	22	23	20	28	23				1	5	4	26	36	36	34	29	33				-0.329224	0.680669	1	1	0.858934	0.550383	-0.451987	0.0603495	1	1	0.183143	0.0976762	-0.49618	0.0474504	1	1	0.170829	0.09755
P26639	SYTC_HUMAN	Threonine--tRNA ligase 1, cytoplasmic {ECO:0000305}; EC 6.1.1.3 ...	16	16	13	14	13	8	10	8	17	15	28	17	14	20	23	7	13	7	11	20	9	17	20	16	-0.348333	0.247941	1	1	0.523099	0.335284	-0.209417	0.58655	1	1	0.753946	0.403205	0.384401	0.319238	1	1	0.551807	0.314103	0.257526	0.381913	1	1	0.620682
Q9H9A6	LRC40_HUMAN	Leucine-rich repeat-containing protein 40;	38	60	45	5	4	4	21	24	20				24	32	36	1	3	1	11	11	11				0.629013	0.00939167	1	1	0.0723618	0.0459377	0.961202	0.00523165	1	1	0.0353421	0.0187973	1.38852	0.0768198	1	1	0.234657	0.132536
P61225	RAP2B_HUMAN	Ras-related protein Rap-2b; EC 3.6.5.2 {ECO:0000250|UniProtKB:P10114}; ...	6	9	5	22	19	18	7	9	5	28	26	26	4	8	4	15	19	21	6	14	9	21	26	24	0.314632	0.526691	1	1	0.757648	0.486649	-0.482435	0.256396	1	1	0.463616	0.24659	0.111289	0.687739	1	1	0.834957	0.479038	0.250737	0.306688	1	1	0.548312
Q96SB4	SRPK1_HUMAN	SRSF protein kinase 1; EC 2.7.11.1; SFRS protein kinase 1; Serine/arginine-rich ...	10	10	11	11	13	13	20	25	16				9	29	23	13	21	17	33	37	32	2	1	2	-0.983837	0.0155766	1	1	0.0966616	0.0620405	-0.75846	0.00424609	1	1	0.0307842	0.0163679	-0.452967	0.168835	1	1	0.377084	0.215393
Q9BRR6	ADPGK_HUMAN	ADP-dependent glucokinase; ADP-GK; ADPGK; EC 2.7.1.147; RbBP-35; ...				16	22	19	3	4	3	24	27	27				15	27	37	5	8	12	34	27	38							-1.3387	0.0183511	1	1	0.0830477	0.0442959	-0.460885	0.145279	1	1	0.344115	0.196132	-0.265399	0.256387	1	1	0.491604
Q04721	NOTC2_HUMAN	Neurogenic locus notch homolog protein 2 {ECO:0000305}; Notch ...	13	40	14	13	29	7	24	16	12		3		9	30	25	16	13	12	18	16	15	2	11	10	0.0587932	0.884136	1	1	0.949299	0.613904	0.0689584	0.819808	1	1	0.904111	0.485674	0.267163	0.557227	1	1	0.745749	0.426943	-2.86004	0.00878649	1	1	0.0610092
Q03001	DYST_HUMAN	Dystonin; 230 kDa bullous pemphigoid antigen; 230/240 kDa bullous ...	9	44	22	2	2	2	7	11	1				44	44	73	1	3	3	33	24	23				-1.10939	0.00524797	1	1	0.0518333	0.033102	-2.09077	6.94132e-05	0.197272	0.187277	0.0013605	0.000728252
Q9HAV7	GRPE1_HUMAN	GrpE protein homolog 1, mitochondrial; HMGE; Mt-GrpE#1; Flags: ...				31	22	29	24	17	23	17	19	9				22	23	24	16	9	9	17	12	24							0.895766	0.00904952	1	1	0.0515405	0.0273908	0.259033	0.292176	1	1	0.523482	0.298199	-0.157512	0.638334	1	1	0.815323
Q6Y7W6	GGYF2_HUMAN	GRB10-interacting GYF protein 2 {ECO:0000303|PubMed:12771153}; ...	7	15	20	15	10	17	38	17	24			1	8	19	17	19	18	11	34	18	36	1	1	1	-0.0744102	0.831322	1	1	0.935746	0.599206	-0.172422	0.563074	1	1	0.735975	0.393416	-0.18264	0.559663	1	1	0.746306	0.42801
P55145	MANF_HUMAN	Mesencephalic astrocyte-derived neurotrophic factor; Arginine-rich ...				22	13	18				31	38	31				27	24	25				40	39	39													-0.510002	0.0694478	1	1	0.218692	0.124688	-0.160231	0.430074	1	1	0.666311
P08582	TRFM_HUMAN	Melanotransferrin {ECO:0000312|HGNC:HGNC:7037}; Melanoma-associated ...	26	61	42	22	25	18	7	9	11	35	26	37	1	10		2						3	9	3	3.5445	2.9801e-05	0.0665753	0.0656515	0.00208048	0.00124673	16	1.24114e-05	0.0352733	0.0342804	0.000428168	0.000224531	5.03237	2.54833e-06	0.00712259	0.00706143	0.000284904	0.000161514	2.78638	8.62591e-06	0.0180281	0.0178211	0.000709217
P62854	RS26_HUMAN	40S ribosomal protein S26; Small ribosomal subunit protein eS26 ...	7	14	18	14	14	24	14	19	20	4	4	7	13	19	15	23	16	19	28	21	20	5	4	5	-0.276483	0.409725	1	1	0.676516	0.433876	-0.397376	0.148356	1	1	0.32914	0.175756	-0.147536	0.601733	1	1	0.779715	0.44584	0.178091	0.745319	1	1	0.869865
Q9Y6G9	DC1L1_HUMAN	Cytoplasmic dynein 1 light intermediate chain 1; LIC1; Dynein ...	16	15	17	14	21	24	17	27	22	7	9	2	16	25	14	11	13	12	20	23	19			1	-0.203693	0.542339	1	1	0.766826	0.493758	0.0734263	0.776988	1	1	0.880112	0.472288	0.722723	0.0329872	1	1	0.139517	0.0791632	4.24848	0.00123569	1	1	0.0155266
J3KQ48	J3KQ48_HUMAN	Aminoacyl-tRNA hydrolase {ECO:0000256|ARBA:ARBA00013260}; EC 3.1.1.29 {ECO:0000256|ARBA:ARBA00013260};	3	2	4	16	18	24	14	17	16	17	14	13	3	3	7	22	21	20	19	12	27	21	17	14	-0.537811	0.403111	1	1	0.673388	0.430487	-0.320164	0.272672	1	1	0.482034	0.255485	-0.109294	0.684332	1	1	0.833061	0.477798	-0.162452	0.592003	1	1	0.791154
H7BY55	H7BY55_HUMAN	Complement decay-accelerating factor {ECO:0000313|Ensembl:ENSP00000356034}; ...	15	30	28	19	23	20	4	5	8	26	27	43	4	16	14	3	2	4		2	1	12	23	15	1.09507	0.00596465	1	1	0.0567022	0.0357904	2.48573	0.00461011	1	1	0.0326731	0.0173053	2.79428	2.08955e-05	0.058403	0.0572329	0.0010145	0.000571472	1.01966	0.00743413	1	1	0.0549022
Q9NVI1	FANCI_HUMAN	Fanconi anemia group I protein; Protein FACI;	21	36	20	6	6	3	28	47	31				25	18	27	3	3	4	22	20	24				0.130208	0.670329	1	1	0.854414	0.546592	0.666755	0.0105254	1	1	0.0574149	0.0304621	0.594968	0.327321	1	1	0.559718	0.318634
A0A3B3ITZ9	A0A3B3ITZ9_HUMAN	Thyroid hormone receptor-associated protein 3 {ECO:0000313|Ensembl:ENSP00000498001}; ...	14	14	26	7	20	10	30	21	32	4	4	6	10	24	23	4	12	6	19	17	35	1	2	2	-0.0852985	0.794762	1	1	0.924804	0.588358	0.208521	0.437741	1	1	0.635048	0.33874	0.760027	0.144504	1	1	0.344115	0.195503	1.56398	0.045922	1	1	0.177047
Q96T76	MMS19_HUMAN	MMS19 nucleotide excision repair protein homolog; hMMS19; MET18 ...	23	51	32	5	8	3	16	35	16				15	34	28	7	11	6	12	19	22				0.453838	0.1173	1	1	0.361863	0.229754	0.321397	0.325465	1	1	0.532205	0.283764	-0.574957	0.235799	1	1	0.464452	0.263776
Q9P015	RM15_HUMAN	39S ribosomal protein L15, mitochondrial; L15mt; MRP-L15; Mitochondrial ...	1	2	4	30	27	27	26	28	27	5	3	1			3	23	24	28	32	20	27	1	2	2							0.0192977	0.933581	1	1	0.969396	0.518152	0.173504	0.463112	1	1	0.674517	0.384964
Q8TC12	RDH11_HUMAN	Retinol dehydrogenase 11; EC 1.1.1.300 {ECO:0000269|PubMed:12036956, ...		1	3	20	24	33	22	27	26	8	4	3	2	3	2	24	30	30	21	13	32	6	2	7							0.167653	0.525571	1	1	0.705228	0.377094	-0.115526	0.62071	1	1	0.795454	0.453524	0.0785558	0.88646	1	1	0.948424
Q14165	MLEC_HUMAN	Malectin; Flags: Precursor;		2	2	20	25	20	20	22	25	16	13	10		1	1	26	22	27	24	14	20	13	6	14							0.191337	0.46926	1	1	0.659563	0.35256	-0.196446	0.436576	1	1	0.656496	0.373088	0.319564	0.377699	1	1	0.617418
P08183	MDR1_HUMAN	ATP-dependent translocase ABCB1 {ECO:0000305}; ATP-binding cassette ...	3	5	2	20	29	29	27	21	17	5	8	5	1	6	3	30	21	20	25	21	21	5	9	10	-0.00729597	0.991265	1	1	0.994885	0.640635	-0.0604929	0.812902	1	1	0.901358	0.483562	0.14566	0.564285	1	1	0.748897	0.430025	-0.336482	0.466767	1	1	0.701927
O00217	NDUS8_HUMAN	NADH dehydrogenase iron-sulfur protein 8, mitochondrial; EC 7.1.1.2 {ECO:0000269|PubMed:22499348}; Complex I-23kD; CI-23kD; NADH-ubiquinone oxidoreductase 23 kDa subunit; TYKY subunit; Flags: Precursor;	1	1	2	25	12	20	23	17	14	17	19	14		3	2	24	20	30	14	15	20	17	16	17							0.123406	0.669947	1	1	0.811935	0.435563	-0.366558	0.192905	1	1	0.41379	0.234039	0.0785558	0.790015	1	1	0.891058
P40937	RFC5_HUMAN	Replication factor C subunit 5; Activator 1 36 kDa subunit; A1 ...	21	25	28	12	8	9	25	30	23				14	19	31	9	8	8	19	32	22				0.202157	0.443034	1	1	0.704942	0.450112	0.0788061	0.756407	1	1	0.871368	0.465602	0.22413	0.579039	1	1	0.762683	0.436362
Q7L7X3	TAOK1_HUMAN	Serine/threonine-protein kinase TAO1; EC 2.7.11.1; Kinase from ...	12	50	41	6	2		16	20	14	1	1	1	20	59	51	3		4	19	10	12				-0.343163	0.321012	1	1	0.602912	0.384648	0.269533	0.386605	1	1	0.591506	0.315236	0.20265	0.840227	1	1	0.922039	0.529058
P20073	ANXA7_HUMAN	Annexin A7; Annexin VII; Annexin-7; Synexin;	3	13	2	9		6		3		10	12	12	7	9		14	39	58	1	4	1	25	32	82	0.162629	0.848782	1	1	0.943373	0.604187							-2.87752	0.000548573	1	1	0.00934915	0.00525071	-1.95292	0.00146323	1	1	0.0172777
P12268	IMDH2_HUMAN	(blank)	15	15	18	10	7	8	25	26	23	6	11	4	11	24	8	11	21	10	14	24	19	7	19	6	0.151402	0.708535	1	1	0.872681	0.56029	0.359792	0.173563	1	1	0.364832	0.194086	-0.738456	0.0712529	1	1	0.222268	0.126668	-0.529127	0.31737	1	1	0.554847
A0A0J9YXF2	A0A0J9YXF2_HUMAN	Paraoxonase {ECO:0000256|RuleBase:RU368025}; EC 3.1.1.2 {ECO:0000256|RuleBase:RU368025}; ...				13	20	25	13	13	21	17	12	18				22	23	23	9	12	5	29	28	38							0.837378	0.0312823	1	1	0.117134	0.0626249	-0.219477	0.410471	1	1	0.634056	0.360737	-0.936711	0.00329494	1	1	0.0298114
A0A669KB10	A0A669KB10_HUMAN	Golgi-specific brefeldin A-resistance guanine nucleotide exchange ...	18	32	33	6	12	4	21	24	10				20	19	41	11	19	8	23	19	20				0.0458154	0.87249	1	1	0.94869	0.610756	-0.189608	0.524232	1	1	0.703763	0.376495	-0.778491	0.116604	1	1	0.300377	0.170924
A0A087WZN1	A0A087WZN1_HUMAN	Isocitrate dehydrogenase subunit, mitochondrial {ECO:0000256|RuleBase:RU361266}; ...		1	3	16	16	17	4	7	4	23	36	19	1	3	2	19	18	18	8	10	12	31	39	33							-1.01677	0.0347615	1	1	0.124996	0.066776	-0.156645	0.590194	1	1	0.771559	0.441061	-0.322543	0.213513	1	1	0.444549
Q13586	STIM1_HUMAN	Stromal interaction molecule 1; Flags: Precursor;		3	1	26	35	37	26	27	27				2	1	3	24	30	24	23	17	33										0.115332	0.627591	1	1	0.781943	0.41958	0.339313	0.145582	1	1	0.344247	0.196376
Q09028	RBBP4_HUMAN	Histone-binding protein RBBP4; Chromatin assembly factor 1 subunit ...	12	16	17	10	11	17	29	34	39	5	10	8	7	11	12	7	11	7	21	22	25	2	2	4	0.577667	0.112084	1	1	0.353167	0.224028	0.568191	0.0211932	1	1	0.091121	0.0486652	0.614077	0.120242	1	1	0.307481	0.174358	1.60212	0.0131812	1	1	0.0817467
O00425	IF2B3_HUMAN	Insulin-like growth factor 2 mRNA-binding protein 3; IGF2 mRNA-binding ...	14	13	10	8	13	6	34	39	33	1			4	14	17	8	17	4	36	38	28	1	1		0.0728744	0.853142	1	1	0.945054	0.605412	0.0387236	0.855087	1	1	0.919818	0.496204	-0.0930882	0.855103	1	1	0.92744	0.533428
O60826	CCD22_HUMAN	Coiled-coil domain-containing protein 22;	8	11	16	20	16	15	39	35	21				11	14	12	19	12	9	31	20	30				-0.0874663	0.801446	1	1	0.926245	0.590385	0.213234	0.407481	1	1	0.60815	0.325069	0.360503	0.271197	1	1	0.500203	0.285575
Q9BYD1	RM13_HUMAN	39S ribosomal protein L13, mitochondrial; L13mt; MRP-L13; Mitochondrial ...	1	1	5	23	28	35	25	26	23	7	4	2	1	1	4	22	27	27	16	28	26	1	5								0.0633988	0.79679	1	1	0.890825	0.478564	0.188343	0.422534	1	1	0.647019	0.36653	1.19403	0.171821	1	1	0.39662
Q9UKS6	PACN3_HUMAN	Protein kinase C and casein kinase substrate in neurons protein ...	13	21	17	19	15	13	23	30	19	3	3		11	24	16	14	16	15	20	17	27	1			-0.00729597	0.980554	1	1	0.994885	0.63813	0.153153	0.54456	1	1	0.72151	0.385466	0.0727411	0.812985	1	1	0.908191	0.520839
Q92667	AKAP1_HUMAN	A-kinase anchor protein 1, mitochondrial; A-kinase anchor protein ...	6	6		17	14	16	19	15	11	1	4	1	13	19	28	15	19	25	38	25	34	3	5	3	-2.32922	0.000773669	1	1	0.0152329	0.00976694	-1.12483	0.000467057	1	1	0.00586267	0.00312386	-0.318049	0.279847	1	1	0.507905	0.290553	-0.795913	0.288352	1	1	0.529575
Q86YS7-3	C2CD5_HUMAN	C2 domain-containing protein 5; C2 domain-containing phosphoprotein ...	9	21	12	23	15	18	26	20	21	3	1		15	22	24	11	15	9	24	21	24	2		1	-0.545716	0.0819466	1	1	0.290554	0.185739	-0.0592068	0.813769	1	1	0.901358	0.483828	0.688077	0.0442096	1	1	0.165638	0.0939034
O75718	CRTAP_HUMAN	Cartilage-associated protein; Flags: Precursor;		2	1	37	21	29	20	19	23	19	18	12			2	20	12	22	16	6	16	22	6	14							0.689497	0.0347895	1	1	0.124996	0.0668082	0.698061	0.0243693	1	1	0.115249	0.0653183	0.300948	0.454733	1	1	0.691194
P33992	MCM5_HUMAN	DNA replication licensing factor MCM5 {ECO:0000303|Ref.3}; EC ...	16	19	23	10	18	12	22	42	23				13	19	19	9	14	15	19	17	26				0.17826	0.531613	1	1	0.759936	0.488769	0.471976	0.0958585	1	1	0.247664	0.132456	0.0840059	0.801413	1	1	0.902278	0.51726
O00461	GOLI4_HUMAN	Golgi integral membrane protein 4; Golgi integral membrane protein, ...				5	12	3	5	5	3	1	2		1	5		40	50	57	34	28	27	18	16	24							-2.79207	3.68882e-07	0.00104836	0.0010384	3.74415e-05	1.96109e-05	-2.86774	1.41871e-06	0.0039653	0.00394402	0.000243346	0.000129187	-4.19446	5.94321e-06	0.0124213	0.0123143	0.00062301
E7ETE2	E7ETE2_HUMAN	Histidine--tRNA ligase, cytoplasmic {ECO:0000256|ARBA:ARBA00015302}; ...	2	5	5	17	22	9	16	19	14	15	19	12	6	9	5	17	11	12	22	21	14	21	25	17	-0.744262	0.176815	1	1	0.446334	0.283716	-0.234952	0.414185	1	1	0.614168	0.328137	0.27304	0.454775	1	1	0.669703	0.381303	-0.375162	0.202246	1	1	0.433532
P16989	YBOX3_HUMAN	Y-box-binding protein 3; Cold shock domain-containing protein ...	6	9	6	12	12	11	9	9	12	16	22	32	5	11	11	12	23	8	15	7	13	22	29	23	-0.369866	0.393896	1	1	0.66745	0.425669	-0.239164	0.5136	1	1	0.694081	0.371697	-0.286976	0.465723	1	1	0.67679	0.386097	-0.00161455	0.99564	1	1	0.997549
E9PLK3	E9PLK3_HUMAN	Aminopeptidase {ECO:0000256|RuleBase:RU364040}; EC 3.4.11.- {ECO:0000256|RuleBase:RU364040}; ...				15	14	11				28	36	22				25	33	13	1	1		43	54	38													-0.817814	0.0379208	1	1	0.151629	0.0860893	-0.571995	0.0298801	1	1	0.136055
A0A2R8Y5J0	A0A2R8Y5J0_HUMAN	DNA helicase {ECO:0000256|ARBA:ARBA00012551}; EC 3.6.4.12 {ECO:0000256|ARBA:ARBA00012551}; ...	6	12	14	15	12	10	44	68	61		1	1	2	11	9	2	10		11	15	29		1		0.533272	0.243545	1	1	0.518171	0.332467	1.6365	5.96626e-06	0.0169561	0.0165504	0.000245741	0.000131541	1.6345	0.0230671	1	1	0.111668	0.0631814
Q96D71	REPS1_HUMAN	RalBP1-associated Eps domain-containing protein 1; RalBP1-interacting ...	20	43	23	11	15	5	29	12	11				14	36	36	5	5	3	28	21	17				-0.00729597	0.980248	1	1	0.994885	0.638058	-0.360726	0.319818	1	1	0.525085	0.280635	1.26376	0.0236243	1	1	0.113065	0.0641071
Q9H6S0	YTDC2_HUMAN	(blank)	11	23	17	3	5	3	15	22	12				24	37	41	6	8	7	44	25	31				-1.0073	0.00127877	1	1	0.0217205	0.0138686	-1.04592	0.00161307	1	1	0.0150801	0.00800632	-0.92288	0.102988	1	1	0.276514	0.157569
A0A1B0GUZ7	A0A1B0GUZ7_HUMAN	Protein EFR3 homolog A {ECO:0000313|Ensembl:ENSP00000490312}; ...	24	47	25	9	4	8	16	18	14		1		20	28	26	8	9	7	21	20	23	1	2	2	0.368213	0.190546	1	1	0.462175	0.294687	-0.431809	0.133639	1	1	0.307782	0.164275	-0.18264	0.678891	1	1	0.830415	0.475807
Q12768	WASC5_HUMAN	WASH complex subunit 5 {ECO:0000312|HGNC:HGNC:28984}; Strumpellin; ...	3	12	7	23	15	17	32	44	25	1	1		12	18	21	19	4	6	30	18	24			1	-1.22029	0.00517763	1	1	0.0518333	0.0328645	0.471515	0.0760303	1	1	0.215387	0.114019	0.933384	0.0553954	1	1	0.190678	0.10797
O43852	CALU_HUMAN	Calumenin; Crocalbin; IEF SSP 9302; Flags: Precursor;	3			24	15	22		7	16	26	28	20				25	22	32	1	3	1	33	27	28							2.18486	0.0258413	1	1	0.104172	0.0555257	-0.363038	0.163714	1	1	0.369462	0.211175	-0.171422	0.464984	1	1	0.700661
P20042	IF2B_HUMAN	Eukaryotic translation initiation factor 2 subunit 2; Eukaryotic ...	8	6	2	13	10	8	14	10	9	22	30	20	1	7	3	16	19	14	13	13	13	29	27	26	0.533272	0.451961	1	1	0.710043	0.454241	-0.25778	0.459612	1	1	0.652658	0.348399	-0.650508	0.0695648	1	1	0.218692	0.124818	-0.109071	0.647771	1	1	0.81944
A0A494C0R8	A0A494C0R8_HUMAN	Clustered mitochondria protein homolog {ECO:0000256|HAMAP-Rule:MF_03013}; ...	3	4	7	18	20	21	26	25	44	17	8	6	2	1	1	9	16	12	25	21	17	14	6	9	1.80006	0.0327877	1	1	0.156835	0.100323	0.575804	0.0472467	1	1	0.155052	0.0824846	0.683195	0.0407544	1	1	0.158868	0.0897393	0.174771	0.701317	1	1	0.861184
Q8N1G4	LRC47_HUMAN	Leucine-rich repeat-containing protein 47;	8	2	8	16	18	11	24	26	20	13	9	1	2	11	5	19	21	10	21	25	12	24	8	18	-0.00729597	0.990956	1	1	0.994885	0.640564	0.254531	0.384851	1	1	0.590673	0.31439	-0.141998	0.676808	1	1	0.829893	0.475041	-1.04174	0.0772023	1	1	0.242636
Q02880	TOP2B_HUMAN	DNA topoisomerase 2-beta; EC 5.6.2.2 {ECO:0000255|PROSITE-ProRule:PRU00995, ...	21	74	53				8	26	28				15	38	46				8	5	10				0.572801	0.0963159	1	1	0.323564	0.205198	1.41386	0.00290202	1	1	0.0234305	0.0124214
O75880	SCO1_HUMAN	Protein SCO1 homolog, mitochondrial; Flags: Precursor;	1		1	28	13	15	13	10	8	15	29	10			2	29	20	39	12	12	18	17	18	22							-0.454893	0.198197	1	1	0.39518	0.210739	-0.642071	0.0607127	1	1	0.202255	0.114573	0.000553286	0.9987	1	1	0.999089
Q9NP81	SYSM_HUMAN	Serine--tRNA ligase, mitochondrial; EC 6.1.1.11; SerRSmt; Seryl-tRNA ...	1	2	2	26	21	26	24	19	26	2	1	1	1	1	3	24	29	26	28	30	31	2	3	2							-0.38398	0.114143	1	1	0.278928	0.148472	-0.103951	0.664865	1	1	0.820803	0.470603
Q01970	PLCB3_HUMAN	1-phosphatidylinositol 4,5-bisphosphate phosphodiesterase beta-3 ...		5	2	34	26	40	14	19	20	32	47	30		8		4	1	7	3	9	8	8	3	11	-0.199941	0.869364	1	1	0.948462	0.609903	1.38922	0.00120704	1	1	0.0121216	0.00645067	3.0689	2.47974e-06	0.00693087	0.00687384	0.000284904	0.000159918	2.38731	1.56609e-05	0.0327312	0.0321987	0.000920585
P21964	COMT_HUMAN	Catechol O-methyltransferase {ECO:0000305}; EC 2.1.1.6 {ECO:0000269|PubMed:11559542, ...	4	4	4	19	29	20	26	26	25	13	7	5	1	7	5	19	20	19	23	23	25	5		2	-0.122773	0.835192	1	1	0.938068	0.600321	0.100268	0.677956	1	1	0.817582	0.438487	0.239487	0.370372	1	1	0.597634	0.34123	1.91506	0.0154203	1	1	0.0875772
P56385	ATP5I_HUMAN	ATP synthase subunit e, mitochondrial {ECO:0000305}; ATPase subunit ...				27	14	19	2	1		32	40	19				18	17	27	2	3	4	33	33	40													-0.0373004	0.895406	1	1	0.948765	0.544871	-0.14157	0.573806	1	1	0.779892
A0A0C4DGH0	A0A0C4DGH0_HUMAN	CD276 antigen {ECO:0000313|Ensembl:ENSP00000441087};				20	21	23				24	20	30				25	24	34				33	38	38													-0.365034	0.152307	1	1	0.352842	0.201714	-0.480175	0.0588966	1	1	0.206533
P62070	RRAS2_HUMAN	Ras-related protein R-Ras2; EC 3.6.5.- {ECO:0000269|PubMed:31130282}; ...	10	18	13	18	19	20	22	21	19	5	8	8	8	17	16	12	12	14	15	23	13	5	3	11	-0.00729597	0.982112	1	1	0.994885	0.638497	0.264999	0.356401	1	1	0.562717	0.300215	0.594968	0.0696372	1	1	0.218692	0.124898	0.222946	0.646236	1	1	0.81944
B4E0Y9	B4E0Y9_HUMAN	Serine/threonine-protein kinase 26 {ECO:0000313|Ensembl:ENSP00000418753}; ...	16	21	24	15	17	19	26	34	23	2			12	16	23	10	9	11	14	18	19				0.251016	0.37648	1	1	0.654009	0.416242	0.685843	0.0149157	1	1	0.0720926	0.0385011	0.77554	0.0346829	1	1	0.1434	0.0816312
P30044	PRDX5_HUMAN	Peroxiredoxin-5, mitochondrial; EC 1.11.1.24 {ECO:0000269|PubMed:10751410}; ...			2	31	19	26	18	17	24	23	19	11		3		22	14	22	13	12	19	13	9	12							0.40644	0.17334	1	1	0.364643	0.19393	0.399952	0.139305	1	1	0.335652	0.191213	0.719013	0.0437	1	1	0.173308
P54802	ANAG_HUMAN	Alpha-N-acetylglucosaminidase; EC 3.2.1.50; N-acetyl-alpha-glucosaminidase; ...				16	15	16				31	30	34				30	24	21				38	39	34													-0.664225	0.0272967	1	1	0.123055	0.0701233	-0.146004	0.493112	1	1	0.723938
P23786	CPT2_HUMAN	Carnitine O-palmitoyltransferase 2, mitochondrial {ECO:0000305}; ...				38	32	40	30	23	23	1						16	33	21	22	20	28										0.101873	0.675204	1	1	0.816219	0.437486	0.662082	0.0189116	1	1	0.0995442	0.0556896
Q9BYD6	RM01_HUMAN	39S ribosomal protein L1, mitochondrial; L1mt; MRP-L1; Mitochondrial ...	1	3	5	30	17	24	24	27	26	1	4	5			2	27	21	22	24	22	30	1	7	3							0.00208751	0.992965	1	1	0.993315	0.533527	0.0304694	0.902746	1	1	0.951551	0.546895	-0.0589477	0.934986	1	1	0.962148
Q13505-3	MTX1_HUMAN	Metaxin-1; Mitochondrial outer membrane import complex protein ...	2	1	2	19	17	28	10	10	11	23	32	18	1	5	4	15	12	28	7	9	11	17	20	24	-1.0073	0.213931	1	1	0.488174	0.312	0.182537	0.636571	1	1	0.787754	0.423044	0.228646	0.466797	1	1	0.67679	0.386562	0.337643	0.213518	1	1	0.444549
A2RRP1	NBAS_HUMAN	Neuroblastoma-amplified sequence; Neuroblastoma-amplified gene ...				16	13	19	17	14	16					4	6	32	30	36	49	29	45										-1.4047	2.58345e-05	0.0734217	0.0708899	0.000741633	0.00038628	-1.01974	0.00134079	1	1	0.0161928	0.00920392
P13612	ITA4_HUMAN	Integrin alpha-4; CD49 antigen-like family member D; Integrin ...				20	37	33	2	1	1	57	45	77				1	8	5				4	21	14													2.6945	4.02334e-05	0.112452	0.109435	0.00146994	0.000836923	2.27697	5.94566e-05	0.124264	0.120756	0.00207107
Q9BPX3	CND3_HUMAN	Condensin complex subunit 3; Chromosome-associated protein G; ...	17	22	22	6	7	7	21	36	25				20	29	23	9	9	3	16	23	30				-0.246484	0.344964	1	1	0.621993	0.398573	0.232256	0.373098	1	1	0.578476	0.308639	-0.060384	0.895614	1	1	0.948765	0.544929
Q641Q2	WAC2A_HUMAN	WASH complex subunit 2A {ECO:0000312|HGNC:HGNC:23416};	6	14	8	24	18	30	41	27	27	3	1		12	20	10	13	9	4	26	18	13			1	-0.592258	0.160394	1	1	0.419931	0.269532	0.720194	0.022532	1	1	0.0950089	0.0506933	1.47949	0.00106732	1	1	0.0138752	0.00790507
Q12904	AIMP1_HUMAN	Aminoacyl tRNA synthase complex-interacting multifunctional protein ...	8	9	6	11	17	15	23	36	25	3	2	1	6	5	4	24	23	16	26	27	31	1	4	2	0.609375	0.222569	1	1	0.496028	0.318253	-0.0167715	0.940832	1	1	0.973369	0.520083	-0.54101	0.0796458	1	1	0.23876	0.135384
O43681	GET3_HUMAN	ATPase GET3 {ECO:0000255|HAMAP-Rule:MF_03112}; EC 3.6.-.- {ECO:0000255|HAMAP-Rule:MF_03112}; ...	4	5	4	13	23	12	20	23	16	14	12	14	1	4	3	21	14	18	18	16	16	14	15	25	0.693144	0.299527	1	1	0.585427	0.371249	0.222015	0.433779	1	1	0.631881	0.336984	-0.132953	0.676362	1	1	0.829865	0.474876	-0.354404	0.259339	1	1	0.494994
P05067	A4_HUMAN	Amyloid-beta precursor protein {ECO:0000305}; APP {ECO:0000305}; ...			1	19	25	29	7	4	5	26	22	23		2	1	28	20	23	9	7	8	27	17	21							-0.601734	0.209152	1	1	0.407409	0.217881	0.0500828	0.838464	1	1	0.920827	0.528535	0.205935	0.434352	1	1	0.670075
P52789	HXK2_HUMAN	Hexokinase-2 {ECO:0000305}; EC 2.7.1.1 {ECO:0000269|PubMed:23185017, ...	12	6	9	22	17	18	26	29	30				8	9	18	12	16	15	24	22	30			1	-0.381691	0.382539	1	1	0.657705	0.419571	0.144692	0.533475	1	1	0.713812	0.380606	0.416631	0.176006	1	1	0.388268	0.221146
Q86Y56	DAAF5_HUMAN	Dynein axonemal assembly factor 5 {ECO:0000303|PubMed:25232951, ...	23	29	24	7	3	2	14	31	17				21	38	29	6	6	4	25	28	15				-0.2188	0.384605	1	1	0.658902	0.420694	-0.150038	0.641624	1	1	0.789141	0.424975	-0.405032	0.474006	1	1	0.682869	0.389653
O75348	VATG1_HUMAN	V-type proton ATPase subunit G 1; V-ATPase subunit G 1; V-ATPase ...	17	15	14	13	9	11	11	13	14	14	15	10	14	21	21	10	7	15	14	13	15	11	13	12	-0.291089	0.329666	1	1	0.607346	0.389797	-0.161161	0.624032	1	1	0.780589	0.418195	0.0543994	0.881689	1	1	0.943822	0.54104	0.194033	0.57108	1	1	0.777861
P21283	VATC1_HUMAN	V-type proton ATPase subunit C 1; V-ATPase subunit C 1; Vacuolar ...	12	25	17	11	6	5	9	7	11	17	13	4	18	34	26	16	3	6	13	17	12	17	9	14	-0.537811	0.073417	1	1	0.271097	0.17319	-0.654201	0.0802617	1	1	0.222107	0.118043	-0.174419	0.758512	1	1	0.877137	0.503512	-0.155909	0.715378	1	1	0.869865
Q9UI09	NDUAC_HUMAN	NADH dehydrogenase 1 alpha subcomplex subunit 12; 13 kDa differentiation-associated ...			1	24	21	19	18	30	19	3	4	3		2		23	22	35	18	24	34	3	9	9							-0.19861	0.456014	1	1	0.651421	0.346828	-0.311923	0.220024	1	1	0.444663	0.253162	-0.991834	0.0891641	1	1	0.265201
Q15058	KIF14_HUMAN	Kinesin-like protein KIF14 {ECO:0000305};	56	42	67				10	4	6				39	21	56				7	3	10				0.501045	0.150539	1	1	0.41491	0.261466	-0.0167715	0.971368	1	1	0.98635	0.52805
O15460-2	P4HA2_HUMAN	Prolyl 4-hydroxylase subunit alpha-2; 4-PH alpha-2; EC 1.14.11.2; ...	1			18	18	27	8	7	12	21	23	24				22	16	27	4	7	4	21	18	43							0.831225	0.085427	1	1	0.229691	0.122751	-0.0350826	0.892851	1	1	0.948381	0.544162	-0.191533	0.554334	1	1	0.76675
O95487	SC24B_HUMAN	Protein transport protein Sec24B {ECO:0000305}; SEC24-related ...		3	3	15	21	24	18	20	20				3	10	8	27	23	28	41	29	28				-1.81465	0.0177979	1	1	0.104767	0.0669849	-0.7735	0.00514579	1	1	0.0351547	0.0185989	-0.368506	0.160762	1	1	0.365605	0.2087
K7EK07	K7EK07_HUMAN	Histone H3 {ECO:0000256|RuleBase:RU004471}; Flags: Fragment;	9	36	26	12	5	8	15	37	35	5	2	6	7	16	30	1	4	3	9	24	18	5	3	4	0.414531	0.311511	1	1	0.596464	0.378835	0.753747	0.0385991	1	1	0.132968	0.0711605	1.65386	0.00993695	1	1	0.0629791	0.0360307	0.194033	0.742505	1	1	0.869865
J3KQJ1	J3KQJ1_HUMAN	Inactive C-alpha-formylglycine-generating enzyme 2 {ECO:0000313|Ensembl:ENSP00000498746}; ...				23	18	24		1		29	34	32				23	18	23				31	30	34													0.0323731	0.900687	1	1	0.951287	0.546329	0.0785558	0.713947	1	1	0.869865
Q99538	LGMN_HUMAN	Legumain; EC 3.4.22.34; Asparaginyl endopeptidase; Protease, cysteine 1; Flags: Precursor;	1	1	1	16	26	22			1	34	37	47		1	1	18	16	20				19	33	26													0.255118	0.356377	1	1	0.585926	0.334154	0.675797	0.0196757	1	1	0.102555
P43121	MUC18_HUMAN	Cell surface glycoprotein MUC18; Cell surface glycoprotein P1H12; ...				11	34	24				38	34	51				13	10	14				24	40	27													0.909076	0.0329948	1	1	0.139517	0.0791744	0.513276	0.0741477	1	1	0.236957
P17050	NAGAB_HUMAN	Alpha-N-acetylgalactosaminidase {ECO:0000305}; EC 3.2.1.49 {ECO:0000269|PubMed:19683538}; ...				22	22	28				29	32	33				23	18	24				18	42	29													0.157563	0.534844	1	1	0.730144	0.416943	0.157411	0.575343	1	1	0.780406
P06756	ITAV_HUMAN	Integrin alpha-V; Vitronectin receptor {ECO:0000312|HGNC:HGNC:6150}; ...				8	17	9				30	15	34				12	25	23				32	71	44													-0.809422	0.0434305	1	1	0.164592	0.0929905	-0.817336	0.033217	1	1	0.144934
H0YHX9	H0YHX9_HUMAN	Nascent polypeptide-associated complex subunit alpha {ECO:0000313|Ensembl:ENSP00000448039}; ...	1	2	5	11	16	24	8	7	8	22	19	22	2	9	5	19	17	17	9	8	8	23	25	32	-1.0073	0.151666	1	1	0.41491	0.262416	-0.137066	0.746221	1	1	0.861748	0.462231	-0.0454898	0.874926	1	1	0.939461	0.539127	-0.266092	0.293414	1	1	0.533666
Q13151	ROA0_HUMAN	Heterogeneous nuclear ribonucleoprotein A0; hnRNP A0;	4	11	17	8	21	18	26	25	31	1	1	1	5	13	13	11	18	12	26	23	31	1	1	1	0.0385077	0.928822	1	1	0.971492	0.625523	0.0188524	0.934707	1	1	0.969866	0.518453	0.207042	0.571503	1	1	0.75466	0.433143
Q8IYS2	K2013_HUMAN	Uncharacterized protein KIAA2013; Flags: Precursor;				10	15	9		2		11	14	14		1	1	31	28	27	11	7	9	45	32	52							-3.77166	9.26066e-05	0.263188	0.249482	0.00176636	0.000916148	-1.3288	0.000427249	1	1	0.00797707	0.00449156	-1.64727	6.05264e-05	0.1265	0.122869	0.00207377
Q8N183	NDUF2_HUMAN	NADH dehydrogenase 1 alpha subcomplex assembly factor 2; B17.2-like; ...				19	15	26	10	14	13	24	21	23			1	25	14	27	8	11	15	19	14	20							0.105219	0.762515	1	1	0.87417	0.467604	-0.127498	0.653098	1	1	0.812804	0.466157	0.438098	0.121581	1	1	0.315265
P61026	RAB10_HUMAN	Ras-related protein Rab-10; EC 3.6.5.2 {ECO:0000269|PubMed:20937701}; ...	3	5	4	15	20	14	16	22	16	18	12	11	3	5	4	24	16	20	23	12	24	10	9	13	-0.00729597	0.990322	1	1	0.994885	0.640416	-0.144527	0.60609	1	1	0.768308	0.411115	-0.282175	0.328382	1	1	0.559723	0.319221	0.436108	0.222066	1	1	0.45636
P20674	COX5A_HUMAN	Cytochrome c oxidase subunit 5A, mitochondrial; Cytochrome c oxidase polypeptide Va; Flags: Precursor;		1	1	13	12	23	2	2	5	25	25	22		5		21	18	24	4	10	14	27	29	36							-1.6542	0.00597013	1	1	0.0381398	0.0204119	-0.382312	0.189652	1	1	0.408538	0.231627	-0.275081	0.247256	1	1	0.481607
A0A0A0MT83	A0A0A0MT83_HUMAN	Butyryl-CoA dehydrogenase {ECO:0000256|ARBA:ARBA00017344}; EC ...				23	18	29	11	8	6	24	33	20				19	15	17	7	7	11	21	28	21							-0.0167715	0.967698	1	1	0.98635	0.527107	0.466863	0.101998	1	1	0.274914	0.156571	0.216059	0.401732	1	1	0.63704
O96011	PX11B_HUMAN	Peroxisomal membrane protein 11B; Peroxin-11B; Peroxisomal biogenesis ...				27	21	28	2	6	4	29	34	21				25	14	24	2			31	24	26													0.280653	0.274555	1	1	0.504525	0.287511	0.131023	0.591361	1	1	0.791154
Q9P0J0	NDUAD_HUMAN	NADH dehydrogenase 1 alpha subcomplex subunit 13; Cell death ...	3	1	3	24	16	18	6	8	9	19	34	21	4	5	3	17	12	27	12	9	9	16	22	19	-0.784904	0.266948	1	1	0.545619	0.349076	-0.4001	0.32902	1	1	0.534994	0.285712	0.0606314	0.840174	1	1	0.922039	0.529043	0.455119	0.121177	1	1	0.315265
Q7Z2K6	ERMP1_HUMAN	Endoplasmic reticulum metallopeptidase 1 {ECO:0000250|UniProtKB:Q6UPR8, ...				14	11	25	8	5	6	16	18	20				26	27	28	13	9	14	21	31	25							-0.938769	0.0309765	1	1	0.116758	0.0622441	-0.685988	0.0223835	1	1	0.110926	0.0620217	-0.433343	0.113804	1	1	0.304904
Q14566	MCM6_HUMAN	DNA replication licensing factor MCM6; EC 3.6.4.12; p105MCM;	15	14	22		8	6	25	43	34				15	21	25	4	9	8	21	15	31				-0.265608	0.355456	1	1	0.63101	0.404364	0.589565	0.0300465	1	1	0.114369	0.0610737	-0.574957	0.387749	1	1	0.614376	0.349679
Q9UEY8-2	ADDG_HUMAN	Gamma-adducin; Adducin-like protein 70;	30	54	25	1	3	1	7	19	9				22	30	41	3	4	6	15	16	28				0.22173	0.431216	1	1	0.696555	0.444504	-0.770132	0.0368914	1	1	0.12992	0.0691941	-1.36851	0.0807833	1	1	0.239662	0.136507
A0A494C1L5	A0A494C1L5_HUMAN	Lipopolysaccharide-responsive and beige-like anchor protein {ECO:0000313|Ensembl:ENSP00000498582}; ...	18	42	35	4	5	2	17	21	10				21	34	38	1	8	2	18	23	14				0.0234008	0.923263	1	1	0.968343	0.624116	-0.213169	0.503661	1	1	0.686377	0.36715	0.0100053	0.988949	1	1	0.99223	0.569383
O43505	B4GA1_HUMAN	Beta-1,4-glucuronyltransferase 1 {ECO:0000303|PubMed:25279697, ...				14	14	13	4	5	7	17	13	14				31	22	41	8	10	21	27	21	30							-1.30217	0.00538277	1	1	0.0358566	0.0191409	-1.18703	0.000702589	1	1	0.0107308	0.0061219	-0.747415	0.015885	1	1	0.0888684
P10606	COX5B_HUMAN	Cytochrome c oxidase subunit 5B, mitochondrial; Cytochrome c oxidase polypeptide Vb; Flags: Precursor;		1	1	17	12	15	6	4	6	26	25	16		4	4	21	20	27	7	6	13	26	28	27							-0.717211	0.130874	1	1	0.303132	0.162027	-0.618026	0.0445492	1	1	0.166464	0.0942969	-0.195205	0.427594	1	1	0.662962
P49916	DNLI3_HUMAN	DNA ligase 3; EC 6.5.1.1 {ECO:0000269|PubMed:10207110, ECO:0000269|PubMed:20518483}; ...	7	9	14	9	6		25	15	19		1		30	32	31	16	4	7	28	19	40				-1.63956	0.000176841	0.395063	0.384099	0.00627085	0.00394741	-0.577072	0.04825	1	1	0.157255	0.0837264	-0.837992	0.256605	1	1	0.48493	0.276907
Q9Y2X7	GIT1_HUMAN	ARF GTPase-activating protein GIT1; ARF GAP GIT1; Cool-associated ...	15	29	14	5	7	4	11	20	12				28	35	34	7	5	6	22	35	22				-0.749228	0.0175695	1	1	0.103837	0.066489	-0.894288	0.0088496	1	1	0.0505031	0.0269665	-0.15992	0.752277	1	1	0.872809	0.501449
Q13155	AIMP2_HUMAN	Aminoacyl tRNA synthase complex-interacting multifunctional protein ...	8	8	11	18	20	12	22	30	27	1	1		2	8	5	16	14	17	25	27	36	1		2	0.840701	0.0895859	1	1	0.3079	0.196383	-0.172422	0.450972	1	1	0.647631	0.344609	0.0992727	0.740564	1	1	0.867287	0.497526
Q99959-2	PKP2_HUMAN	Plakophilin-2;	18	25	16	2		3	11	7	3				42	49	60	5	1	2	18	20	27	1			-1.36306	7.26269e-05	0.162248	0.158835	0.00338018	0.00217146	-1.64682	0.000191946	0.54551	0.510192	0.0029487	0.00157061
Q99569	PKP4_HUMAN	Plakophilin-4; p0071;	29	58	27	1			4	4	4				34	51	56		1		13	15	12	1			-0.313957	0.23075	1	1	0.505884	0.323954	-1.75374	0.00088397	1	1	0.00969978	0.00508523
Q4KMP7	TB10B_HUMAN	TBC1 domain family member 10B; Rab27A-GAP-beta;	5	33	22	14	18	22	22	26	22				3	33	12	11	3	10	16	22	16				0.314632	0.587352	1	1	0.802534	0.513688	0.357624	0.187373	1	1	0.380095	0.203459	1.17993	0.0070538	1	1	0.0522954	0.0293031
Q9NRW7	VPS45_HUMAN	Vacuolar protein sorting-associated protein 45; h-VPS45; hlVps45; ...	3	1	4	28	21	22	24	27	20	3	3	2		4	3	28	19	20	23	20	24	2	5	3	0.185349	0.828649	1	1	0.935746	0.598432	0.0668864	0.788737	1	1	0.886697	0.47603	0.0936633	0.709599	1	1	0.848302	0.486851	-0.243372	0.727557	1	1	0.869865
Q8N5K1	CISD2_HUMAN	CDGSH iron-sulfur domain-containing protein 2; Endoplasmic reticulum ...	3	3	4	16	17	14	9	6	9	24	19	19	1	4	6	21	18	21	8	7	7	31	24	18	-0.144799	0.822123	1	1	0.934192	0.596531	0.108759	0.801417	1	1	0.893442	0.480009	-0.342296	0.244724	1	1	0.473687	0.269525	-0.157072	0.577284	1	1	0.780609
O95197-3	RTN3_HUMAN	Reticulon-3; Homolog of ASY protein; HAP; Neuroendocrine-specific ...	1	4	3	20	17	20	13	10	8	23	17	17	2	5	5	16	15	17	9	8	14	22	23	20	-0.592258	0.381563	1	1	0.656712	0.419038	-0.0167715	0.964033	1	1	0.98635	0.526161	0.257933	0.378328	1	1	0.604775	0.345143	-0.110922	0.67898	1	1	0.84068
B7ZKQ9	B7ZKQ9_HUMAN	SCARB1 protein {ECO:0000313|EMBL:AAI43320.1}; Scavenger receptor ...				7	19	22				23	20	53				19	28	23				27	34	33													-0.534315	0.126738	1	1	0.319306	0.180312	0.108929	0.762975	1	1	0.877127
Q12874	SF3A3_HUMAN	Splicing factor 3A subunit 3; SF3a60 {ECO:0000303|PubMed:11533230, ...	7	6	10	6	8	8	27	39	35	12	19	9	2	11	9	7	6	10	13	27	23	5	3	6	0.0568344	0.905559	1	1	0.957891	0.619563	0.66416	0.0171019	1	1	0.0791591	0.0422529	-0.054125	0.901936	1	1	0.951287	0.546672	1.59313	0.002439	1	1	0.0241588
Q8NBU5	ATAD1_HUMAN	Outer mitochondrial transmembrane helix translocase {ECO:0000305}; ...	9	11	7	15	16	20	16	19	16	1	1	2	9	9	15	16	16	30	19	23	33	1	3	1	-0.296803	0.442312	1	1	0.704942	0.449774	-0.573165	0.0412575	1	1	0.140088	0.0747449	-0.271766	0.349049	1	1	0.579957	0.330349
C9J126	C9J126_HUMAN	Cadherin-2 {ECO:0000256|ARBA:ARBA00021703}; Neural cadherin {ECO:0000256|ARBA:ARBA00013713}; ...	5	11	4	6	8	2	9	4	4	1	5		19	27	28	17	24	30	13	20	19	12	16	23	-1.89482	0.000103867	0.232038	0.226533	0.004297	0.00276148	-1.62975	0.00043353	1	1	0.00557507	0.00294751	-2.13974	0.000119658	0.334444	0.32176	0.00312564	0.0017882	-3.00891	0.000236977	0.495282	0.47111	0.00480856
Q99615	DNJC7_HUMAN	DnaJ homolog subfamily C member 7; Tetratricopeptide repeat protein ...	10	19	24	7	7	12	24	30	23				14	18	25	10	12	9	17	21	25				-0.112266	0.702707	1	1	0.87117	0.558255	0.272735	0.280292	1	1	0.486318	0.259494	-0.243751	0.536247	1	1	0.731127	0.417581
Q9NPA0	EMC7_HUMAN	ER membrane protein complex subunit 7; Flags: Precursor;				14	19	17	2	1	2	16	27	32		2	2	21	25	19	3	4	8	25	32	36							-1.60173	0.0336297	1	1	0.122466	0.0654598	-0.368506	0.197435	1	1	0.416792	0.237346	-0.231784	0.41161	1	1	0.648278
Q9Y3U8	RL36_HUMAN	60S ribosomal protein L36; Large ribosomal subunit protein eL36 ...	19	20	19	15	6	11	25	13	19	3			13	15	25	20	11	9	26	11	21	2	2	2	0.122765	0.663781	1	1	0.853426	0.544158	-0.0418625	0.896094	1	1	0.942175	0.507914	-0.311923	0.447279	1	1	0.662503	0.377957
Q9Y5A9	YTHD2_HUMAN	YTH domain-containing family protein 2 {ECO:0000305}; DF2 {ECO:0000303|PubMed:31292544, ...	4	2	6	13	16	18	15	15	14	23	24	22	2	3	2	15	15	12	15	11	13	18	13	16	0.770312	0.275587	1	1	0.560201	0.35519	0.157258	0.626265	1	1	0.781246	0.419065	0.172277	0.583785	1	1	0.766767	0.438371	0.632491	0.037073	1	1	0.156531
A0A087X2D5	A0A087X2D5_HUMAN	39S ribosomal protein L45, mitochondrial {ECO:0000313|Ensembl:ENSP00000484903}; ...	2		6	21	24	27	20	22	19	3	4	4		5	1	17	22	30	20	20	30	2	4	4							-0.215317	0.405539	1	1	0.6066	0.324172	0.0714059	0.773851	1	1	0.887893	0.508517	0.216059	0.737462	1	1	0.869865
Q9NUJ1	ABHDA_HUMAN	Palmitoyl-protein thioesterase ABHD10, mitochondrial {ECO:0000303|PubMed:31740833}; ...			1	21	17	22	4	4	4	32	36	21				23	18	23	5	5	4	25	21	21							-0.239164	0.678322	1	1	0.817582	0.43862	-0.0831041	0.75394	1	1	0.874021	0.502001	0.4882	0.06979	1	1	0.227198
Q9UIJ7	KAD3_HUMAN	GTP:AMP phosphotransferase AK3, mitochondrial {ECO:0000255|HAMAP-Rule:MF_03169}; ...				18	14	20	1			22	29	25				20	18	27	1	1		34	47	30													-0.311923	0.266154	1	1	0.494287	0.282627	-0.467933	0.0783273	1	1	0.244427
Q02750	MP2K1_HUMAN	Dual specificity mitogen-activated protein kinase kinase 1 {ECO:0000305}; ...	19	33	24	1	4	4	18	14	18				26	27	42	2	7	2	25	28	13				-0.329224	0.195355	1	1	0.468356	0.298343	-0.417309	0.198842	1	1	0.39518	0.211163	-0.279501	0.689272	1	1	0.835074	0.479593
Q92575	UBXN4_HUMAN	UBX domain-containing protein 4; Erasin; UBX domain-containing ...		1		19	18	24	10	13	10	12	13	14	1	2	3	23	24	30	14	12	19	12	15	18							-0.46423	0.175951	1	1	0.36717	0.195746	-0.326044	0.210258	1	1	0.433065	0.246387	-0.127895	0.692115	1	1	0.854918
Q96KP1	EXOC2_HUMAN	Exocyst complex component 2; Exocyst complex component Sec5;	20	32	32	10	12	12	23	15	16				17	30	24	5	7	1	18	20	12				0.235274	0.343671	1	1	0.621251	0.397846	0.0942598	0.756681	1	1	0.871368	0.465693	1.39703	0.00993656	1	1	0.0629791	0.0360298
O43747	AP1G1_HUMAN	AP-1 complex subunit gamma-1; Adaptor protein complex AP-1 subunit ...	4	12	3	13	17	15	21	20	19	1	1		8	17	20	17	17	19	32	27	20	2	1		-1.25122	0.0136487	1	1	0.0900372	0.0573473	-0.413662	0.1223	1	1	0.29013	0.155202	-0.226062	0.453588	1	1	0.668423	0.380777
Q9NXE4	NSMA3_HUMAN	Sphingomyelin phosphodiesterase 4 {ECO:0000305}; EC 3.1.4.12 {ECO:0000269|PubMed:16517606}; Neutral sphingomyelinase 3 {ECO:0000303|PubMed:18505924}; nSMase-3 {ECO:0000303|PubMed:18505924}; nSMase3 {ECO:0000303|PubMed:18505924}; Neutral sphingomyelina ...	18	29	28	6	3	13	15	18	13				28	26	51	3		4	22	9	19				-0.492723	0.0844255	1	1	0.296551	0.189271	-0.137066	0.660231	1	1	0.804117	0.431975	1.66208	0.0386411	1	1	0.152545	0.0870385
Q9NR28	DBLOH_HUMAN	Diablo homolog, mitochondrial; Direct IAP-binding protein with ...	1	1		27	11	20			2	32	33	31		2	2	22	14	15	1	1	3	32	29	26													0.195561	0.555343	1	1	0.74481	0.426114	0.220575	0.321442	1	1	0.557521
Q6NVY1	HIBCH_HUMAN	3-hydroxyisobutyryl-CoA hydrolase, mitochondrial; EC 3.1.2.4; ...				24	23	32	24	22	16	3	1	1				27	23	24	21	25	20	7	4	8							-0.106969	0.680264	1	1	0.818495	0.439324	0.104333	0.662639	1	1	0.818973	0.469767	-1.84744	0.015256	1	1	0.0875772
P56181-2	NDUV3_HUMAN	NADH dehydrogenase flavoprotein 3, mitochondrial; Complex I-9kD; ...				19	19	19	3	2	4	17	25	26				11	20	28	5	6	6	21	34	40							-0.934309	0.125713	1	1	0.295513	0.157921	-0.0397477	0.893073	1	1	0.948381	0.544224	-0.403837	0.165235	1	1	0.38708
A0A3B3IU45	A0A3B3IU45_HUMAN	DNA helicase {ECO:0000256|ARBA:ARBA00012551}; EC 3.6.4.12 {ECO:0000256|ARBA:ARBA00012551}; ...	23	15	25	1	5	2	24	36	36				21	15	22	3	8	2	14	20	32				0.112003	0.747225	1	1	0.891574	0.573344	0.523797	0.0558045	1	1	0.173519	0.0926157	-0.690434	0.349342	1	1	0.579957	0.330502
Q9UPT5	EXOC7_HUMAN	Exocyst complex component 7; Exocyst complex component Exo70; ...	19	25	25	10	11	18	24	28	26				16	14	18	6	3	8	15	17	21				0.516266	0.0792637	1	1	0.285392	0.181827	0.54071	0.048712	1	1	0.158217	0.0842933	1.20794	0.0108264	1	1	0.066359	0.0379434
Q8IYB8	SUV3_HUMAN	ATP-dependent RNA helicase SUPV3L1, mitochondrial; EC 3.6.4.13 ...	10	1	11	33	33	35	34	33	26	1				1	7	8	17	12	13	13	16				1.45214	0.136209	1	1	0.394158	0.24872	1.13007	0.000417952	1	1	0.00542383	0.00286358	1.45876	0.000112239	0.313708	0.30226	0.00301766	0.00170864
Q06787-4	FMR1_HUMAN	Synaptic functional regulator FMR1 {ECO:0000305}; Fragile X mental ...	11	15	12	3	2	3	11	14	9				23	32	44	8	10	7	32	31	37				-1.38873	0.000184557	0.412301	0.400674	0.00644221	0.00405979	-1.57316	1.83049e-05	0.0520225	0.0503567	0.000565462	0.000300884	-1.63385	0.0106856	1	1	0.0657847	0.0376358
O95168	NDUB4_HUMAN	NADH dehydrogenase 1 beta subcomplex subunit 4; Complex I-B15; ...				25	18	16	9	9	7	19	20	18		3	3	22	18	26	8	12	11	15	19	26							-0.327112	0.409396	1	1	0.609165	0.32595	-0.151746	0.56763	1	1	0.752622	0.431474	0.00455522	0.986658	1	1	0.990925
P30405	PPIF_HUMAN	Peptidyl-prolyl cis-trans isomerase F, mitochondrial; PPIase F; EC 5.2.1.8 {ECO:0000269|PubMed:20676357}; Cyclophilin D; CyP-D; CypD; Cyclophilin F; Mitochondrial cyclophilin; CyP-M; Rotamase F; Flags: Precursor;	1	2	2	24	20	33	13	16	15	16	17	19		1	2	18	14	17	10	12	12	9	18	13							0.355197	0.294241	1	1	0.50014	0.266591	0.662082	0.0255694	1	1	0.117873	0.0672081	0.457067	0.155695	1	1	0.372315
E7ETZ4	E7ETZ4_HUMAN	Basic leucine zipper and W2 domain-containing protein 2 {ECO:0000313|Ensembl:ENSP00000403481}; ...	10	21	19	9	18	15	21	36	30				4	14	9	16	9	11	21	20	20				0.881673	0.0310778	1	1	0.152589	0.0966516	0.495435	0.0539043	1	1	0.16984	0.0904535	0.232398	0.50328	1	1	0.704759	0.402328
Q9H0H5	RGAP1_HUMAN	Rac GTPase-activating protein 1; Male germ cell RacGap; MgcRacGAP; ...	47	30	52			1	22	9	9				22	18	49				9	8	27				0.528198	0.15411	1	1	0.415625	0.264451	-0.154275	0.726878	1	1	0.848721	0.455709
Q96AC1	FERM2_HUMAN	Fermitin family homolog 2; Kindlin-2; Mitogen-inducible gene 2 protein; MIG-2; Pleckstrin homology domain-containing family C member 1; PH domain-containing family C member 1;	6	14	14	17	16	19	15	12	15	13	22	6	6	15	18	11	16	11	14	18	7	4	7	7	-0.205235	0.568941	1	1	0.78633	0.505729	0.0901437	0.796199	1	1	0.890515	0.478379	0.462518	0.156228	1	1	0.359388	0.20493	1.26618	0.0167827	1	1	0.0920628
Q7Z4W1	DCXR_HUMAN	L-xylulose reductase; XR; EC 1.1.1.10; Carbonyl reductase II; ...	1		2	23	15	17	8	6	5	27	25	22		1	1	20	15	21	8	8	6	25	21	26							-0.228276	0.619456	1	1	0.776916	0.416406	-0.0159899	0.954393	1	1	0.988706	0.560642	0.118084	0.629799	1	1	0.811927
O75487	GPC4_HUMAN	Glypican-4; K-glypican; Contains: Secreted glypican-4; Flags: ...	10	18	15	9	12	7	8	8	6	5	3	4	10	22	29	18	13	16	13	14	19	14	18	12	-0.511769	0.110169	1	1	0.349224	0.221866	-1.0809	0.00829526	1	1	0.0490928	0.0257594	-0.737229	0.0499927	1	1	0.176426	0.100832	-1.79591	0.00117691	1	1	0.0151836
E9PHA2	E9PHA2_HUMAN	Condensin complex subunit 2 {ECO:0000256|ARBA:ARBA00016065, ECO:0000256|PIRNR:PIRNR017126}; ...	11	30	17	5	6	12	18	26	26				14	22	20	4	14	6	26	26	19				0.0433301	0.88818	1	1	0.95074	0.614985	-0.0372356	0.881986	1	1	0.932955	0.503947	-0.0513952	0.91913	1	1	0.960806	0.551348
Q9HB40	RISC_HUMAN	Retinoid-inducible serine carboxypeptidase; EC 3.4.16.-; Serine ...				23	20	18	2	2	1	32	40	32				16	14	19	1		1	21	29	31													0.326033	0.25998	1	1	0.488732	0.27895	0.439146	0.0659864	1	1	0.221012
A0A0A0MRA5	A0A0A0MRA5_HUMAN	Heterogeneous nuclear ribonucleoprotein U-like protein 1 {ECO:0000313|Ensembl:ENSP00000340857}; ...	9	11	20	12	7	11	12	7	7	8	15	14	5	14	15	16	19	11	8	7	10	13	23	28	0.227169	0.556604	1	1	0.778745	0.500249	0.039812	0.922678	1	1	0.961236	0.515219	-0.606666	0.0947592	1	1	0.26245	0.149485	-0.711991	0.0537371	1	1	0.193973
Q86WJ1	CHD1L_HUMAN	Chromodomain-helicase-DNA-binding protein 1-like {ECO:0000305}; ...	26	35	27	21	13	16	40	51	39				3	3	5	2	1	1	8	3	8				2.9927	2.9936e-06	0.0066877	0.0066428	0.000408263	0.000248286	2.75767	3.6419e-08	0.000103503	0.000102993	6.90018e-06	3.69355e-06	3.65386	1.71443e-05	0.0479184	0.0470269	0.000904121	0.00051034
P53597	SUCA_HUMAN	Succinate--CoA ligase subunit alpha, mitochondrial {ECO:0000255|HAMAP-Rule:MF_03222}; ...	1	1	1	23	21	30	20	26	20	2		1		2	2	12	27	24	22	24	17	9	4	13							0.0503427	0.845311	1	1	0.914493	0.49333	0.242179	0.393818	1	1	0.617655	0.352547	-3.03692	0.0016143	1	1	0.0187438
P12004	PCNA_HUMAN	Proliferating cell nuclear antigen; PCNA; Cyclin;	6	9	20	10	5	5	32	33	42	16	16	17	2	11	2	4	3	3	13	12	21	9	5	6	1.2151	0.0717677	1	1	0.269461	0.170827	1.20113	0.000129979	0.369399	0.347953	0.0022253	0.00117793	1.01001	0.086947	1	1	0.250275	0.142425	1.37134	0.00262482	1	1	0.0254108
Q8NHP8	PLBL2_HUMAN	Putative phospholipase B-like 2; EC 3.1.1.-; 76 kDa protein; p76; LAMA-like protein 2; Lamina ancestor homolog 2; Phospholipase B domain-containing protein 2; Contains: Putative phospholipase B-like 2 32 kDa form; Contains: Putative phospholipase B ...				20	20	28				25	26	39				20	17	22				18	35	31													0.214825	0.418213	1	1	0.64155	0.364472	0.178091	0.545109	1	1	0.76591
Q4G0N4	NAKD2_HUMAN	NAD kinase 2, mitochondrial; EC 2.7.1.23; Mitochondrial NAD kinase; ...				20	17	20	2	2	2	23	38	25				22	22	18	10	5	4	22	26	23							-1.67974	0.0154618	1	1	0.0737289	0.0394229	-0.111301	0.681399	1	1	0.832027	0.476727	0.355073	0.173216	1	1	0.397019
Q96A35	RM24_HUMAN	39S ribosomal protein L24, mitochondrial; L24mt; MRP-L24; Mitochondrial ...	2	1	6	28	19	33	26	24	18	3	3	3		3	2	14	24	23	20	23	19		4	3							0.116495	0.651346	1	1	0.796526	0.428654	0.401196	0.144379	1	1	0.344115	0.195401	0.441126	0.560876	1	1	0.772607
P61513	RL37A_HUMAN	60S ribosomal protein L37a; Large ribosomal subunit protein eL43 ...	8	11	15	11	14	13	16	18	25	3	1	1	6	16	19	16	13	16	24	21	25	4	2	3	-0.277385	0.438383	1	1	0.702295	0.447924	-0.263411	0.315261	1	1	0.523408	0.278081	-0.23392	0.474986	1	1	0.682869	0.39007
P40222	TXLNA_HUMAN	Alpha-taxilin;	4	1	5	16	9	22	20	16	21	24	27	26	3	1	2	14	14	8	10	10	15	9	9	15	0.72967	0.378245	1	1	0.656055	0.417217	0.686835	0.0381543	1	1	0.131915	0.0706121	0.394669	0.278985	1	1	0.507295	0.290031	1.30095	0.000662555	1	1	0.00975169
P53701	CCHL_HUMAN	Holocytochrome c-type synthase {ECO:0000305|PubMed:23150584, ECO:0000305|PubMed:8661044}; EC 4.4.1.17 {ECO:0000269|PubMed:23150584}; Cytochrome c-type heme lyase {ECO:0000305|PubMed:23150584};	4	1	2	31	27	32	9	14	8	37	40	25		2		11	9	7	1	3	6	7	13	12							1.6155	0.00406429	1	1	0.0299432	0.0158805	1.74697	5.74905e-05	0.160686	0.155799	0.00184761	0.00105135	1.75098	4.34196e-05	0.0907469	0.0884456	0.00165535
P27144	KAD4_HUMAN	Adenylate kinase 4, mitochondrial {ECO:0000255|HAMAP-Rule:MF_03170}; ...	2	1	2	41	26	33	24	33	28	4		2		4		18	13	16	17	18	19										0.637732	0.0198745	1	1	0.0875611	0.0466635	1.09927	0.000753831	1	1	0.0112672	0.0064095
Q9NP58	ABCB6_HUMAN	ATP-binding cassette sub-family B member 6 {ECO:0000305}; ABC-type ...				31	29	25	18	32	18	25	23	25		1		9	12	7	10	5	4	11	8	7							1.82276	0.00014265	0.405411	0.381446	0.00239611	0.00125699	1.61204	0.000125694	0.351315	0.337866	0.00325292	0.00185529	1.56794	0.000258351	0.539953	0.512051	0.00495369
Q9Y487	VPP2_HUMAN	V-type proton ATPase 116 kDa subunit a2; V-ATPase 116 kDa subunit ...	6	12	7	13	7	13	3	5		20	21	22	8	16	14	16	9	11	6	3	8	26	25	29	-0.611367	0.122298	1	1	0.371214	0.23503	-1.10423	0.110897	1	1	0.273723	0.1457	-0.115526	0.745244	1	1	0.868637	0.499101	-0.266092	0.293414	1	1	0.533666
Q9Y285	SYFA_HUMAN	Phenylalanine--tRNA ligase alpha subunit; EC 6.1.1.20 {ECO:0000269|PubMed:20223217}; ...	5	5	7	12	8	8	23	27	17				6	4	12	19	20	20	27	46	25	4	2	2	-0.379265	0.438739	1	1	0.702295	0.448092	-0.565392	0.0635805	1	1	0.18988	0.101242	-1.06528	0.00592662	1	1	0.0462707	0.0262836
Q9Y266	NUDC_HUMAN	Nuclear migration protein nudC; Nuclear distribution protein C homolog;	15	22	22	5	7	6	13	17	17	7	5	4	15	30	27	9	11	8	13	15	15	9	3	4	-0.294578	0.26662	1	1	0.545619	0.348841	0.111553	0.718498	1	1	0.843441	0.452834	-0.627425	0.170514	1	1	0.379147	0.216756	0.0785558	0.88014	1	1	0.946656
Q14694	UBP10_HUMAN	Ubiquitin carboxyl-terminal hydrolase 10; EC 3.4.19.12 {ECO:0000269|PubMed:20096447}; ...	5	11	8	10	10	11	21	21	23				9	19	10	11	24	11	31	29	33	1	1		-0.670261	0.115035	1	1	0.358921	0.227296	-0.533563	0.0340716	1	1	0.123826	0.0659779	-0.55936	0.151115	1	1	0.352842	0.200782
Q5T9A4	ATD3B_HUMAN	ATPase family AAA domain-containing protein 3B; AAA-TOB3;	33	31	33	14	21	18	20	17	16	1	5	1	3	12	13	6	12	9	6	7	16		2	3	1.78526	0.000157319	0.35145	0.34201	0.00576147	0.00364771	0.853168	0.0180987	1	1	0.0824303	0.0438907	0.983038	0.0116951	1	1	0.069697	0.0397767
O15126	SCAM1_HUMAN	Secretory carrier-associated membrane protein 1; Secretory carrier ...		1		9	10	9				30	35	21				18	24	28		2	3	44	31	34													-1.31192	0.00104424	1	1	0.0137026	0.00780821	-0.263364	0.300918	1	1	0.542639
O43809	CPSF5_HUMAN	Cleavage and polyadenylation specificity factor subunit 5 {ECO:0000303|PubMed:23187700}; ...	7	8	11	3	15	9	11	15	13	23	26	26	6	8	7	6	11	9	9	9	17	18	19	13	0.300826	0.489796	1	1	0.733381	0.470801	0.139348	0.683293	1	1	0.820413	0.440418	0.0644531	0.89477	1	1	0.948765	0.544695	0.663518	0.0254092	1	1	0.124078
P17812	PYRG1_HUMAN	CTP synthase 1 {ECO:0000305}; EC 6.3.4.2 {ECO:0000269|PubMed:16179339, ...	20	13	13	17	19	14	25	29	26	5	5	1	12	15	14	6	8	7	15	16	16	1	2		0.158714	0.660601	1	1	0.85178	0.542967	0.750568	0.0104592	1	1	0.0571633	0.0303266	1.26154	0.00414134	1	1	0.0367065	0.0205665
A0A1W2PNV4	A0A1W2PNV4_HUMAN	Uncharacterized protein {ECO:0000313|Ensembl:ENSP00000491073}; ...	10	11	10	8	16	11	10	12	14	12	11	12	10	17	18	9	17	11	11	10	8	9	20	21	-0.544953	0.128783	1	1	0.382581	0.241587	0.295172	0.422403	1	1	0.620397	0.331863	-0.070165	0.846535	1	1	0.924164	0.530921	-0.436017	0.209597	1	1	0.442551
Q9H9J2	RM44_HUMAN	39S ribosomal protein L44, mitochondrial; L44mt; MRP-L44; EC 3.1.26.-; Mitochondrial large ribosomal subunit protein mL44 {ECO:0000303|PubMed:25278503}; Flags: Precursor;	3		1	29	19	28	28	20	19	4	4	2			3	26	20	19	22	19	23	1	5	3							0.0493177	0.847263	1	1	0.91531	0.493906	0.235565	0.351935	1	1	0.581702	0.331856	0.230559	0.733712	1	1	0.869865
P54577	SYYC_HUMAN	Tyrosine--tRNA ligase, cytoplasmic; EC 6.1.1.1; Tyrosyl-tRNA synthetase; TyrRS; Contains: Tyrosine--tRNA ligase, cytoplasmic, N-terminally processed;	19	20	18	17	21	9	26	35	31	4	5	4	5	11	3	1	13	4	12	26	13		1		1.57767	0.00233829	1	1	0.0334855	0.0207877	0.834365	0.00932641	1	1	0.0525769	0.0279692	1.39467	0.0287081	1	1	0.127364	0.0724822
P24534	EF1B_HUMAN	Elongation factor 1-beta; EF-1-beta;	1	5	6	15	16	17	28	35	36	5	2	2	1	6	3	15	14	19	16	21	28	1	2	4	0.255738	0.707706	1	1	0.872681	0.560002	0.590217	0.0191433	1	1	0.0855429	0.0455434	0.0100053	0.973449	1	1	0.99223	0.565506	0.441126	0.55347	1	1	0.766682
Q9Y3B7	RM11_HUMAN	39S ribosomal protein L11, mitochondrial; L11mt; MRP-L11; Mitochondrial ...	15	12	14	20	18	14	24	22	24	2		2	9	9	11	14	15	15	22	16	16	1	2		0.492275	0.182252	1	1	0.452241	0.288157	0.357624	0.187373	1	1	0.380095	0.203459	0.251013	0.411278	1	1	0.634394	0.361129
Q6ZRP7	QSOX2_HUMAN	Sulfhydryl oxidase 2; EC 1.8.3.2; Neuroblastoma-derived sulfhydryl ...		1		4	10	1	1	1		10	7	12		2	1	26	23	40	17	11	13	33	32	52							-4.37432	4.48755e-06	0.0127536	0.0124978	0.00021989	0.000110768	-2.55884	8.4924e-05	0.237363	0.229465	0.00252363	0.00139324	-1.93383	4.35618e-05	0.0910441	0.0886918	0.00165535
P48735	IDHP_HUMAN	Isocitrate dehydrogenase , mitochondrial; IDH; EC 1.1.1.42; ICD-M; ...	1			22	16	23	24	14	18		1					32	32	23	35	31	23	1		1							-0.68515	0.0223824	1	1	0.0945183	0.050464	-0.502201	0.0572134	1	1	0.195119	0.110276
P51688	SPHM_HUMAN	N-sulphoglucosamine sulphohydrolase; EC 3.10.1.1 {ECO:0000269|PubMed:15146460, ...			1	14	12	15	1			34	32	41		1		19	13	17	1			27	36	33													-0.247153	0.433	1	1	0.65528	0.371436	0.23506	0.305531	1	1	0.548119
O00560	SDCB1_HUMAN	Syntenin-1; Melanoma differentiation-associated protein 9; MDA-9; ...	10	9	14	11	7	11	10	7	13	12	13	7	5	9	15	19	18	18	7	10	15	17	22	18	0.179117	0.640447	1	1	0.838662	0.535268	-0.109881	0.768005	1	1	0.876927	0.46939	-0.913373	0.0150589	1	1	0.0840113	0.0476631	-0.754334	0.0325199	1	1	0.143454
Q9NP72	RAB18_HUMAN	Ras-related protein Rab-18; Flags: Precursor;	3	2	1	14	9	13	10	5	6	11	12	15	8	9	9	25	19	27	17	13	23	15	11	19	-2.12277	0.00317252	1	1	0.0389419	0.0247898	-1.35237	0.00135469	1	1	0.0132303	0.00703319	-0.969817	0.00539012	1	1	0.0439224	0.0246984	-0.16537	0.611751	1	1	0.800621
O43819	SCO2_HUMAN	Protein SCO2 homolog, mitochondrial; Flags: Precursor;	1	1	5	16	15	9	12	8	15	5	7	7	7	11	16	20	19	30	16	16	20	14	10	16	-2.2874	0.00126887	1	1	0.0217205	0.013799	-0.587928	0.077145	1	1	0.217223	0.115094	-0.776591	0.0189873	1	1	0.0997549	0.0558361	-0.995445	0.0249224	1	1	0.121986
A0A1C7CYX9	A0A1C7CYX9_HUMAN	Dihydropyrimidinase-related protein 2 {ECO:0000256|ARBA:ARBA00014316}; ...	10	16	20	4	6	7	2	4	6	13	19	26	17	26	37	6	12	3	9	7	11	8	13	13	-0.805662	0.0121615	1	1	0.0833399	0.0533593	-1.1867	0.0245466	1	1	0.100521	0.0536878	-0.294849	0.571521	1	1	0.75466	0.433151	0.849074	0.0274752	1	1	0.128177
Q6P1M0	S27A4_HUMAN	Long-chain fatty acid transport protein 4 {ECO:0000305}; FATP-4; ...	6	6	9	13	22	27	23	21	18	3			4	4	14	20	21	23	23	15	23				-0.0744102	0.882089	1	1	0.949299	0.613354	0.00668746	0.979795	1	1	0.98635	0.530202	-0.0357984	0.892245	1	1	0.948222	0.543994
Q08257	QOR_HUMAN	Quinone oxidoreductase; EC 1.6.5.5; NADPH:quinone reductase; Zeta-crystallin;				26	19	20	13	13	15	20	21	20				12	18	17	7	7	7	17	20	23							0.948463	0.0222352	1	1	0.0940363	0.0502375	0.477784	0.106911	1	1	0.283603	0.161463	0.102403	0.703024	1	1	0.861266
Q9UHQ9	NB5R1_HUMAN	NADH-cytochrome b5 reductase 1; b5R.1; EC 1.6.2.2; Humb5R2; NAD(P)H:quinone ...	13	13	14	20	28	27	18	18	17	2	1	1	5	7	9	11	17	16	16	17	19	1	1	3	0.922315	0.031716	1	1	0.154365	0.0980361	0.0107092	0.97011	1	1	0.98635	0.527727	0.779392	0.0132878	1	1	0.0764188	0.043556
Q13425	SNTB2_HUMAN	Beta-2-syntrophin; 59 kDa dystrophin-associated protein A1 basic ...	17	19	20	12	9	6	19	11	10		1		15	25	27	11	8	14	22	18	30				-0.26603	0.327814	1	1	0.607346	0.388706	-0.824126	0.0118193	1	1	0.0624358	0.0330118	-0.279501	0.468464	1	1	0.677932	0.387281
Q7L523	RRAGA_HUMAN	Ras-related GTP-binding protein A {ECO:0000305}; Rag A {ECO:0000303|PubMed:11073942}; ...	9	20	9	11	9	7	15	19	18	14	14	12	12	16	17	11	6	11	14	13	19	6	6	6	-0.251222	0.460071	1	1	0.713124	0.457917	0.160106	0.590366	1	1	0.757119	0.404766	-0.0424621	0.914884	1	1	0.958433	0.550202	1.23056	0.00857891	1	1	0.0603701
Q15031	SYLM_HUMAN	Probable leucine--tRNA ligase, mitochondrial; EC 6.1.1.4; Leucyl-tRNA ...		1		39	29	34	39	24	24							18	12	19	23	15	17										0.644812	0.0327443	1	1	0.120543	0.0644065	1.06772	0.000839467	1	1	0.012157	0.00686028
P51970	NDUA8_HUMAN	NADH dehydrogenase 1 alpha subcomplex subunit 8; Complex I-19kD; ...		3	1	19	13	21	8	9	11	22	30	14		2	4	14	18	26	8	6	7	20	19	19							0.398266	0.350089	1	1	0.55615	0.296949	-0.120055	0.668984	1	1	0.823704	0.472142	0.264969	0.355142	1	1	0.595226
Q9HCE1	MOV10_HUMAN	Helicase MOV-10 {ECO:0000305}; EC 3.6.4.13 {ECO:0000269|PubMed:24726324}; ...	8	9	10	6	9	3	27	31	23	6	4	1	8	19	15	4	6	4	30	26	22	13	4	5	-0.644726	0.0918208	1	1	0.312465	0.199366	0.0376763	0.871616	1	1	0.928461	0.50099	0.372575	0.480641	1	1	0.687156	0.392459	-0.921444	0.165389	1	1	0.38708
P42285	MTREX_HUMAN	Exosome RNA helicase MTR4 {ECO:0000305}; EC 3.6.4.13 {ECO:0000269|PubMed:29844170}; ...	8	8	8	12	6	10	18	33	30	11	8	3	7	12	14	11	11	12	13	16	19	8	2	13	-0.466728	0.248468	1	1	0.523165	0.335618	0.738116	0.0122471	1	1	0.0639769	0.0338161	-0.270103	0.476112	1	1	0.683829	0.390548	0.0144255	0.979762	1	1	0.985894
Q9UIW2	PLXA1_HUMAN	Plexin-A1; Semaphorin receptor NOV; Flags: Precursor;				14	26	27	14	10	13	9	7	9			1	26	36	18	17	16	14	10	13	12							-0.361907	0.267967	1	1	0.476882	0.252961	-0.245834	0.438587	1	1	0.656496	0.374011	-0.406871	0.299548	1	1	0.54157
Q8NFH3	NUP43_HUMAN	Nucleoporin Nup43; Nup107-160 subcomplex subunit Nup43; p42;	25	41	40		2		8	12	10		3	1	27	33	52				15	9	14				-0.0867304	0.701316	1	1	0.87117	0.557766	-0.357808	0.32254	1	1	0.528333	0.282148
P30533	AMRP_HUMAN	Alpha-2-macroglobulin receptor-associated protein {ECO:0000305}; ...				21	8	28	11	14	14	16	8	8				23	13	33	12	8	20	25	8	22							-0.0532974	0.871548	1	1	0.928461	0.500971	-0.265629	0.493247	1	1	0.695932	0.397687	-0.702804	0.128003	1	1	0.326649
P63167	DYL1_HUMAN	Dynein light chain 1, cytoplasmic; 8 kDa dynein light chain; DLC8; Dynein light chain LC8-type 1; Protein inhibitor of neuronal nitric oxide synthase; PIN;	8	21	20	9	9	11	17	24	22	4	3	3	9	21	20	14	9	11	16	13	21	3	2	2	-0.0364423	0.910177	1	1	0.959515	0.620761	0.316652	0.261198	1	1	0.468857	0.249263	-0.219477	0.557756	1	1	0.745749	0.427175	0.593129	0.416329	1	1	0.651299
B3KS98	B3KS98_HUMAN	Eukaryotic translation initiation factor 3 subunit H {ECO:0000256|HAMAP-Rule:MF_03007}; ...	6	6	9	9	8	7	32	32	29	3	2		7	8	12	13	11	15	25	18	29	3	1	6	-0.369866	0.393896	1	1	0.66745	0.425669	0.352462	0.136747	1	1	0.311911	0.166763	-0.690434	0.0855513	1	1	0.247276	0.141106	-0.921444	0.300554	1	1	0.54245
Q14554	PDIA5_HUMAN	Protein disulfide-isomerase A5; EC 5.3.4.1; Protein disulfide ...				27	29	22	9	18	23	19	14	9		1		13	12	22	10	12	14	14	7	15							0.45716	0.17517	1	1	0.367133	0.195205	0.740819	0.0156036	1	1	0.0861426	0.0488701	0.300948	0.41621	1	1	0.651299
O14578-4	CTRO_HUMAN	Citron Rho-interacting kinase; CRIK; EC 2.7.11.1 {ECO:0000250|UniProtKB:P49025}; ...	62	47	65				13	7	12		1		29	15	27			2	4	1	4		1		1.2859	0.00198437	1	1	0.030157	0.0187361	1.8133	0.00195057	1	1	0.0172886	0.00917135
O60830	TI17B_HUMAN	Mitochondrial import inner membrane translocase subunit Tim17-B; ...	1		1	19	21	14		1		27	30	28	2	1	1	11	16	25	1	1	2	25	33	30													0.0644531	0.836162	1	1	0.919337	0.52785	0.0285151	0.898729	1	1	0.951954
P23229-2	ITA6_HUMAN	Integrin alpha-6; CD49 antigen-like family member F; VLA-6; CD49f; ...				3	8	1				6	7	8				34	34	26	5	10	5	35	52	56							-16	6.20128e-05	0.17624	0.167683	0.00125886	0.000670952	-2.95962	1.0671e-05	0.0298256	0.0293987	0.000727453	0.000400244	-2.689	1.02147e-06	0.00213488	0.00212568	0.000185741
P21397	AOFA_HUMAN	Amine oxidase A; EC 1.4.3.4; Monoamine oxidase type A; MAO-A; ...				12	12	10				16	26	19				11	26	29		2		34	41	51													-0.946926	0.0174278	1	1	0.0934947	0.0527343	-0.967987	0.00175415	1	1	0.0200528
Q99459	CDC5L_HUMAN	Cell division cycle 5-like protein; Cdc5-like protein; Pombe cdc5-related protein;	5	4	8	8	8	9	22	25	28		3	1	1	16	11	11	21	13	21	31	38	2	2		-0.727188	0.239952	1	1	0.51531	0.330124	-0.279806	0.238767	1	1	0.444094	0.236408	-0.837992	0.0346419	1	1	0.1434	0.0815727
Q9HB90	RRAGC_HUMAN	Ras-related GTP-binding protein C; Rag C; RagC; EC 3.6.5.- {ECO:0000269|PubMed:11073942, ...	4	14	6	16	12	11	16	17	21	17	13	15	8	16	10	14	7	8	15	15	19	7	2	5	-0.509796	0.257433	1	1	0.533493	0.342132	0.123406	0.669947	1	1	0.811935	0.435563	0.437427	0.237185	1	1	0.464613	0.264681	1.76305	0.000930568	1	1	0.0125739
P18754	RCC1_HUMAN	Regulator of chromosome condensation; Cell cycle regulatory protein; ...	10	18	21	9	20	19	23	39	41	1	1		4	11	13	2	9	5	5	8	17	1	4	7	0.800059	0.0387648	1	1	0.176017	0.112849	1.76284	4.6057e-05	0.130894	0.125321	0.0010729	0.000554166	1.59497	0.00448837	1	1	0.038839	0.0217827
P37198	NUP62_HUMAN	Nuclear pore glycoprotein p62; 62 kDa nucleoporin; Nucleoporin ...	21	33	24	1	3		7	5	8		1	2	35	39	46	2	2		12	17	24	1	5		-0.628784	0.0145362	1	1	0.0935848	0.0595703	-1.42276	0.000977796	1	1	0.010369	0.00548287
Q6UW63	PLGT2_HUMAN	Protein O-glucosyltransferase 2 {ECO:0000305|PubMed:30127001}; ...		1		15	9	18	8	12	15	10	6	8		1	1	21	28	24	12	12	20	28	15	23							-0.34692	0.301768	1	1	0.505079	0.27036	-0.787502	0.0138981	1	1	0.0792759	0.0450039	-1.38088	0.00188267	1	1	0.0211548
O60493	SNX3_HUMAN	Sorting nexin-3; Protein SDP3;	13	14	15	15	14	21	25	20	20	2		1	12	19	11	13	11	9	15	15	21	1			-0.00729597	0.982574	1	1	0.994885	0.638605	0.333171	0.232347	1	1	0.437595	0.232549	0.609467	0.0808616	1	1	0.239662	0.136584
A0A0C4DGQ8	A0A0C4DGQ8_HUMAN	Dehydrogenase/reductase SDR family member 7B {ECO:0000313|Ensembl:ENSP00000468585}; ...	3	2	2	13	24	20	19	14	17				4	4	7	25	26	23	31	23	25	2		2	-1.10683	0.108204	1	1	0.346227	0.219614	-0.676696	0.0176419	1	1	0.0809989	0.0431477	-0.366558	0.173008	1	1	0.383168	0.218762
Q9UPN4	CP131_HUMAN	Centrosomal protein of 131 kDa; 5-azacytidine-induced protein ...	39	48	49				8	9	6				41	23	49				8		6				0.259988	0.364212	1	1	0.638658	0.409336	0.699436	0.228438	1	1	0.434144	0.230158
Q9BTT6	LRRC1_HUMAN	Leucine-rich repeat-containing protein 1; LANO adapter protein; ...	3	16	4	18	24	16	12	9	9	11	9	4	7	13	4	14	16	19	17	23	17	9	8	4	-0.0686965	0.910945	1	1	0.959515	0.62096	-0.942771	0.00859921	1	1	0.0499801	0.0264269	0.253276	0.382347	1	1	0.607884	0.347091	0.271201	0.551054	1	1	0.76591
P60903	S10AA_HUMAN	Protein S100-A10; Calpactin I light chain; Calpactin-1 light chain; Cellular ligand of annexin II; S100 calcium-binding protein A10; p10 protein; p11;	2	8	6	29	15	31	5	11	6	41	46	24		2		13	10	10	2	1		9	7	8	2.9927	0.00794484	1	1	0.0674858	0.0421499	2.8577	0.000958872	1	1	0.0102448	0.0054043	1.19443	0.00207217	1	1	0.0222489	0.0125303	2.28801	9.65727e-06	0.0201837	0.019923	0.000720846
A0A087X1F5	A0A087X1F5_HUMAN	Cytochrome c oxidase assembly protein COX16 homolog, mitochondrial ...				18	17	18	5	3	6	22	19	22		2	1	23	20	21	7	9	8	21	28	15							-0.794379	0.113897	1	1	0.278807	0.148264	-0.262074	0.346105	1	1	0.57753	0.328799	0.0558357	0.843424	1	1	0.927408
P09661	RU2A_HUMAN	(blank)	8	8	11	9	12	15	11	15	15	16	22	24	3	9	8	7	13	9	5	10	12	13	14	16	0.425663	0.334627	1	1	0.61225	0.392687	0.585893	0.116201	1	1	0.282259	0.150202	0.321949	0.387151	1	1	0.614124	0.349394	0.606487	0.053563	1	1	0.193973
P09525	ANXA4_HUMAN	Annexin A4; 35-beta calcimedin; Annexin IV; Annexin-4; Carbohydrate-binding ...				12	1	7				15	24	9				24	28	33				29	44	59													-2.07746	0.000199859	0.558607	0.534623	0.00461658	0.00263385	-1.38088	0.00109092	1	1	0.0142502
P16070	CD44_HUMAN	CD44 antigen; CDw44; Epican; Extracellular matrix receptor III; ...	2	13	12	20	26	21	1	2	2	40	31	54		5	1	3	4	6		1		13	15	13	2.16263	0.0164503	1	1	0.100491	0.0640101							2.37565	3.49326e-05	0.0976367	0.0951914	0.00137516	0.000775321	1.68679	0.000117952	0.246519	0.236965	0.00298867
O15498	YKT6_HUMAN	Synaptobrevin homolog YKT6; EC 2.3.1.- {ECO:0000269|PubMed:15479160}; ...	25	36	46		3	1	14	12	21		2	1	24	22	22	4	3	4	14	14	12	2	3		0.646708	0.0323116	1	1	0.156101	0.0993129	0.215889	0.495487	1	1	0.679883	0.363537	-1.44943	0.0919096	1	1	0.258108	0.146971
Q9BYD2	RM09_HUMAN	39S ribosomal protein L9, mitochondrial; L9mt; MRP-L9; Mitochondrial ...	4	4	5	24	22	25	13	19	17	4	2	3	1	3	2	25	17	17	20	20	25	2	7	2	1.10818	0.13273	1	1	0.38929	0.245426	-0.424429	0.136637	1	1	0.311911	0.166676	0.277109	0.29572	1	1	0.527802	0.300349	-0.210951	0.749998	1	1	0.869865
Q08J23	NSUN2_HUMAN	RNA cytosine C(5)-methyltransferase NSUN2 {ECO:0000305}; EC 2.1.1.- ...	11	5	13	12	7	4	30	17	28	1			1	7	9	12	13	9	26	27	47		1	3	0.763222	0.188101	1	1	0.457753	0.292792	-0.431809	0.112822	1	1	0.277132	0.147351	-0.553896	0.187754	1	1	0.407117	0.230204
Q13148	TADBP_HUMAN	TAR DNA-binding protein 43; TDP-43;	7	4	8	7	9	10	34	45	37		1		4	10	8	8	5	5	21	28	31		1		-0.2188	0.639166	1	1	0.837477	0.53477	0.519281	0.0231597	1	1	0.0970795	0.0516445	0.54052	0.241151	1	1	0.468718	0.267245
P11498	PYC_HUMAN	Pyruvate carboxylase, mitochondrial; EC 6.4.1.1; Pyruvic carboxylase; ...				31	23	36	32	16	17							20	25	17	24	15	27										-0.0387978	0.89824	1	1	0.943667	0.508512	0.547662	0.0385199	1	1	0.152545	0.0868798
P25054	APC_HUMAN	Adenomatous polyposis coli protein; Protein APC; Deleted in polyposis ...	33	44	24		1		5	1	2				49	31	73	1			10	1	8				-0.606472	0.0803898	1	1	0.288233	0.18348	-1.2647	0.0832891	1	1	0.226556	0.120829
Q9Y282	ERGI3_HUMAN	Endoplasmic reticulum-Golgi intermediate compartment protein 3; Serologically defined breast cancer antigen NY-BR-84;				11	14	13				20	20	23				25	20	24	6	4	5	37	27	33							-16	0.000272128	0.773387	0.719234	0.00379112	0.00202159	-0.850592	0.0112946	1	1	0.0685205	0.0389451	-0.544077	0.0408929	1	1	0.165632
Q9UBV8	PEF1_HUMAN	Peflin {ECO:0000303|PubMed:10486255}; PEF protein with a long ...	2	7	12	7	11	13	4	3	7	21	18	17	1	13	14	13	14	14	5	11	8	16	22	29	-0.422333	0.487386	1	1	0.731874	0.469789	-0.794379	0.113897	1	1	0.278807	0.148264	-0.39335	0.271878	1	1	0.500863	0.285969	-0.180178	0.50375	1	1	0.731278
Q92615	LAR4B_HUMAN	La-related protein 4B; La ribonucleoprotein domain family member ...	10	12	13	24	28	25	34	29	34	7	5	5		1	1	8	11	4	10	13	8				4.12199	6.85453e-05	0.15313	0.149977	0.00325809	0.00209382	1.62895	1.76345e-05	0.0501172	0.0485478	0.000555936	0.000292451	1.75323	0.000114594	0.320291	0.308373	0.00305039	0.00173421	16	0.000324883	0.679006	0.640345	0.00565839
O60684	IMA7_HUMAN	Importin subunit alpha-7; Karyopherin subunit alpha-6;	16	21	19	7	3	5	16	15	19				22	23	28	13	12	8	20	16	19				-0.389766	0.152784	1	1	0.41491	0.263351	-0.154275	0.591149	1	1	0.757119	0.405086	-1.1275	0.0227661	1	1	0.111243	0.062674
Q7Z3J2	VP35L_HUMAN	VPS35 endosomal protein-sorting factor-like {ECO:0000305}; Esophageal ...	1	5	1	20	23	16	25	23	22				9	14	14	19	10	8	30	21	20				-2.40939	0.000482945	1	1	0.0124011	0.00754736	-0.0372356	0.880599	1	1	0.93209	0.503554	0.683195	0.0639349	1	1	0.207066	0.118389
Q14980	NUMA1_HUMAN	Nuclear mitotic apparatus protein 1 {ECO:0000312|HGNC:HGNC:8059}; ...	8	14	20	1	6	8	31	38	48		1		2	15	15	2	10	1	5	18	37	1			0.385021	0.39451	1	1	0.66745	0.425994	0.946703	0.0141597	1	1	0.0698644	0.037198	0.216456	0.783374	1	1	0.894217	0.511573
P51151	RAB9A_HUMAN	Ras-related protein Rab-9A;	2	2	4	17	21	15	17	15	18	4	4	2	10	13	8	21	12	29	22	14	18	4	5	4	-1.96149	0.002477	1	1	0.0345446	0.0215279	-0.127803	0.657348	1	1	0.801796	0.430902	-0.216271	0.489632	1	1	0.693976	0.396201	-0.299956	0.628684	1	1	0.811581
E9PKP7	E9PKP7_HUMAN	Nucleolar transcription factor 1 {ECO:0000313|Ensembl:ENSP00000431539}; ...	23	33	52	10	1	5	12	15	18	2	2	3	16	15	28	7	2		10	6	19	1			0.864948	0.0152902	1	1	0.0956817	0.0613745	0.345799	0.317315	1	1	0.523408	0.279236	0.84008	0.347019	1	1	0.57871	0.329282
Q9BVP2	GNL3_HUMAN	Guanine nucleotide-binding protein-like 3; E2-induced gene 3 protein; Novel nucleolar protein 47; NNP47; Nucleolar GTP-binding protein 3; Nucleostemin;	15	21	17	8	17	8	29	24	28				7	20	17	2	5	10	12	20	20				0.261193	0.3996	1	1	0.673388	0.428665	0.622639	0.0251056	1	1	0.102075	0.0544894	0.966937	0.0797005	1	1	0.23876	0.135438
Q86Y82	STX12_HUMAN	Syntaxin-12;		1		14	17	15	4	4	3	19	37	13	1	3	1	16	14	16	4	6	10	30	25	27							-0.879268	0.115342	1	1	0.280653	0.149483	0.0100053	0.974008	1	1	0.99223	0.565647	-0.170472	0.596832	1	1	0.793217
Q15836	VAMP3_HUMAN	Vesicle-associated membrane protein 3; VAMP-3; Cellubrevin; CEB; ...		3	3	19	14	17	4	8	5	21	25	19	2	4	4	21	13	20	5	4	4	19	22	24	-0.744262	0.333683	1	1	0.612025	0.39214	0.370252	0.493721	1	1	0.678836	0.362811	-0.101026	0.727276	1	1	0.857585	0.493	0.0785558	0.761523	1	1	0.876422
P26358	DNMT1_HUMAN	DNA (cytosine-5)-methyltransferase 1; Dnmt1; EC 2.1.1.37; CXXC-type ...	13	35	31	11	12	8	33	37	37	2	1	2	6	6	6	6	5	2	10	6	11				2.12656	9.77076e-05	0.218279	0.213296	0.00419767	0.00265315	1.96981	1.92628e-06	0.00547449	0.00539551	0.000130345	6.57495e-05	1.26376	0.0165967	1	1	0.0906012	0.0510068
J3QLS3	J3QLS3_HUMAN	28S ribosomal protein S7, mitochondrial {ECO:0000313|Ensembl:ENSP00000463683}; ...	7	7	11	30	16	28	25	25	23	4	2		4	2	4	17	11	15	14	11	21	1		1	1.31463	0.0250603	1	1	0.128997	0.0829003	0.649491	0.0269643	1	1	0.106905	0.0570684	0.793194	0.0154902	1	1	0.0857332	0.048621
Q15392	DHC24_HUMAN	Delta(24)-sterol reductase; EC 1.3.1.72 {ECO:0000269|PubMed:11519011, ...	5	4	7	21	14	23	17	24	22	18	20	8	1		2	17	8	17	17	2	11	10	3	8	2.40774	0.00932377	1	1	0.0723618	0.0457732	1.05362	0.0140199	1	1	0.0696585	0.036962	0.475669	0.140298	1	1	0.336884	0.192043	1.2098	0.0157697	1	1	0.0888684
Q2T9J0	TYSD1_HUMAN	Peroxisomal leader peptide-processing protease; EC 3.4.21.-; Trypsin domain-containing protein 1; Contains: Peroxisomal leader peptide-processing protease, 15 kDa form; Contains: Peroxisomal leader peptide-processing protease, 45 kDa form;		2	1	24	20	23	19	13	8	15	10	12	1		1	19	20	23	13	9	18	11	9	8							-0.0167715	0.961259	1	1	0.98635	0.525442	0.121898	0.639994	1	1	0.805395	0.461116	0.480654	0.20564	1	1	0.437665
P35250	RFC2_HUMAN	Replication factor C subunit 2; Activator 1 40 kDa subunit; A1 ...	14	26	20	6	13	6	20	24	20				13	21	29	7	4	3	16	17	20				-0.0776853	0.770437	1	1	0.910664	0.58081	0.255308	0.353134	1	1	0.559113	0.29853	0.846507	0.110337	1	1	0.288485	0.164826
F5H4R6	F5H4R6_HUMAN	Nucleosome assembly protein 1-like 1 {ECO:0000313|Ensembl:ENSP00000445008}; ...	9	7	17	13	12	10	16	21	20	8	11	5	6	15	12	9	14	8	11	19	19	6	4	6	-0.00729597	0.985923	1	1	0.994885	0.63939	0.201409	0.482841	1	1	0.670577	0.358295	0.185092	0.611954	1	1	0.788911	0.450005	0.663518	0.174915	1	1	0.398226
Q13637	RAB32_HUMAN	Ras-related protein Rab-32;	5	4	7	18	18	21	17	20	26	16	15	9	1	2	2	14	10	18	12	13	16	6	6	2	1.67078	0.0307603	1	1	0.151696	0.0959564	0.602956	0.0504651	1	1	0.161876	0.0864158	0.450578	0.148025	1	1	0.348258	0.198338	1.59313	0.002439	1	1	0.0241588
A0A087WVR3	A0A087WVR3_HUMAN	RING-type E3 ubiquitin transferase {ECO:0000256|ARBA:ARBA00012483}; ...	3	17	18	13	19	20	32	41	43				2	4	5	2	12	7	11	8	20				1.7812	0.00750105	1	1	0.0650444	0.0408562	1.55581	1.53974e-05	0.0437594	0.0424044	0.000491679	0.000263187	1.31813	0.00792717	1	1	0.055305	0.0313922
Q9Y5X1	SNX9_HUMAN	Sorting nexin-9; SH3 and PX domain-containing protein 1; Protein ...	7	22	14	17	15	28	20	27	27	8	2	8	3	14	11	5	8	5	3	17	10	5	1		0.611614	0.169323	1	1	0.435108	0.277376	1.28579	0.00237241	1	1	0.0199479	0.0106168	1.74697	0.000345114	0.964592	0.916622	0.00688995	0.00388917	1.66352	0.0652379	1	1	0.219561
O96000	NDUBA_HUMAN	NADH dehydrogenase 1 beta subcomplex subunit 10; Complex I-PDSW; ...	1	1	2	14	18	19	6	6	4	14	25	14	2	2	3	14	22	28	4	10	13	14	20	21							-0.771659	0.102857	1	1	0.260303	0.138692	-0.317569	0.263186	1	1	0.491715	0.280868	0.0251165	0.932334	1	1	0.961001
P51553	IDH3G_HUMAN	Isocitrate dehydrogenase subunit gamma, mitochondrial; Isocitric ...			1	12	17	17			1	25	29	23				12	17	18	2	1	4	35	32	31													-0.0210216	0.945133	1	1	0.98239	0.558239	-0.269368	0.242087	1	1	0.476425
O43464	HTRA2_HUMAN	Serine protease HTRA2, mitochondrial; EC 3.4.21.108; High temperature ...			2	19	20	18	2	3	3	33	24	30		1		7	17	16		4	4	24	25	24							-0.0167715	0.982346	1	1	0.98635	0.53085	0.520967	0.106416	1	1	0.283539	0.160977	0.331675	0.171932	1	1	0.39662
Q9H2V7	SPNS1_HUMAN	Protein spinster homolog 1; HSpin1; Spinster-like protein 1;		1		19	24	24	1			25	30	25		1		20	11	20	1	2		22	20	29													0.403669	0.155916	1	1	0.358966	0.204676	0.250737	0.306688	1	1	0.548312
Q9BPW8	NIPS1_HUMAN	Protein NipSnap homolog 1; NipSnap1;	10	12	9	27	15	23	26	19	18	4			3	9	7	18	11	12	15	23	14				0.698973	0.117548	1	1	0.361863	0.230021	0.260069	0.378369	1	1	0.583148	0.311237	0.674821	0.0396454	1	1	0.155194	0.0883372
Q13217	DNJC3_HUMAN	DnaJ homolog subfamily C member 3; Endoplasmic reticulum DNA J domain-containing protein 6; ER-resident protein ERdj6; ERdj6; Interferon-induced, double-stranded RNA-activated protein kinase inhibitor; Protein kinase inhibitor of 58 kDa; Protein kin ...			1	21	15	28	13	11	18	11	14	5				17	13	26	14	11	21	15	6	15							-0.148016	0.636706	1	1	0.787754	0.423095	0.20265	0.491613	1	1	0.695373	0.397017	-0.184479	0.665929	1	1	0.831406
Q8NC56	LEMD2_HUMAN	LEM domain-containing protein 2; hLEM2;	10	14	17	10	9	9	12	12	12				21	22	31	10	17	14	23	13	19				-0.859197	0.00885495	1	1	0.0711615	0.0446036	-0.628206	0.0557868	1	1	0.173519	0.0925957	-0.540192	0.148968	1	1	0.34977	0.199088
O00443	P3C2A_HUMAN	Phosphatidylinositol 4-phosphate 3-kinase C2 domain-containing ...	25	29	18				4	2	6				43	51	57	1			13	17	9				-1.07578	0.000706887	1	1	0.0147588	0.00933606	-1.71721	0.00111873	1	1	0.0113958	0.00608557
Q96G23	CERS2_HUMAN	Ceramide synthase 2 {ECO:0000303|PubMed:17977534}; CerS2 {ECO:0000303|PubMed:17977534}; ...	1	1	2	21	20	27	22	21	26	11	6	15	1		2	14	12	14	16	13	15	6	2	6							0.632321	0.0345015	1	1	0.124909	0.0664768	0.77554	0.0175827	1	1	0.0941447	0.0530503	1.2712	0.0234299	1	1	0.116039
P00390	GSHR_HUMAN	Glutathione reductase, mitochondrial; GR; GRase; EC 1.8.1.7 {ECO:0000269|PubMed:17185460}; ...	1	1	2	16	18	19		3	2	33	41	34		1		5	15	8	1	2	1	22	32	17													0.930571	0.018322	1	1	0.0969886	0.0545344	0.683696	0.0185929	1	1	0.0986271
Q9P032	NDUF4_HUMAN	NADH dehydrogenase 1 alpha subcomplex assembly factor 4; Hormone-regulated ...	2	1	1	18	18	16	7	8	7	21	24	12		2	2	15	13	19	11	11	16	19	17	13							-0.805267	0.0488774	1	1	0.158572	0.0844954	0.155856	0.600889	1	1	0.778982	0.445493	0.296736	0.335694	1	1	0.574722
Q9UKV5	AMFR_HUMAN	E3 ubiquitin-protein ligase AMFR; EC 2.3.2.36 {ECO:0000269|PubMed:28604676, ...		2	1	14	12	24	19	15	17	2	2			1	3	28	26	26	27	20	26	5	1	2							-0.534171	0.056744	1	1	0.175672	0.0936673	-0.668067	0.0228813	1	1	0.111611	0.0628688
P60033	CD81_HUMAN	CD81 antigen; 26 kDa cell surface protein TAPA-1 {ECO:0000303|PubMed:1695320}; ...				19	20	25				24	32	23				21	13	18			1	23	23	31													0.309566	0.271309	1	1	0.500203	0.285639	0.11555	0.625906	1	1	0.809996
P53999	TCP4_HUMAN	Activated RNA polymerase II transcriptional coactivator p15; Positive cofactor 4; PC4; SUB1 homolog; p14;	6	10	7	8	11	10	6	14	6	19	28	30	5	11	6	7	9	11	6	3	13	11	21	15	0.0568344	0.897104	1	1	0.954802	0.617349	0.224237	0.632126	1	1	0.785184	0.421334	0.113099	0.774293	1	1	0.887893	0.50866	0.790753	0.0197986	1	1	0.102677
O00505	IMA4_HUMAN	Importin subunit alpha-4; Importin alpha Q2; Qip2; Karyopherin ...	11	29	16	6	2	3	14	15	19	1	1		13	26	28	9	9	4	18	27	20	1		1	-0.26603	0.390453	1	1	0.665856	0.423839	-0.454177	0.114603	1	1	0.279604	0.148861	-0.989995	0.0795366	1	1	0.23876	0.135276
Q86SF2	GALT7_HUMAN	N-acetylgalactosaminyltransferase 7; EC 2.4.1.41 {ECO:0000269|PubMed:10544240, ...				1	4	1			1	1	6	1				44	26	40	7	9	12	43	25	51							-4.82413	3.03059e-05	0.0861293	0.0829169	0.000804947	0.000430061	-4.18639	6.22651e-07	0.00174031	0.0017347	0.000174031	9.39372e-05	-3.81626	6.84023e-06	0.0142961	0.0141524	0.000649822
Q8WWI1-3	LMO7_HUMAN	LIM domain only protein 7; LMO-7; F-box only protein 20; LOMP; ...	33	57	40	1	2		7	5	5				32	32	40				7	6	5				0.314632	0.180451	1	1	0.450175	0.2867	-0.0992337	0.841236	1	1	0.912516	0.492122
O43242	PSMD3_HUMAN	26S proteasome non-ATPase regulatory subunit 3; 26S proteasome ...	22	11	21	7	5	7	22	19	13		1		10	22	22	10	9	6	22	18	22	2		1	-0.00729597	0.984017	1	1	0.994885	0.638944	-0.21608	0.43166	1	1	0.629117	0.336039	-0.385923	0.394394	1	1	0.617655	0.352816
Q9H2J7	S6A15_HUMAN	Sodium-dependent neutral amino acid transporter B(0)AT2; Sodium- ...				16	21	23	5	2	7	28	31	30				9	15	16		1		23	21	23							3.79058	0.00206003	1	1	0.0177951	0.00952326	0.594968	0.063571	1	1	0.206366	0.11796	0.4882	0.0568872	1	1	0.202201
Q9Y5L0	TNPO3_HUMAN	Transportin-3 {ECO:0000303|PubMed:23667635}; Importin-12; Imp12; ...	18	32	29	1	7	4	8	29	21				23	29	21	1	6	2	10	15	14		1		0.10666	0.691894	1	1	0.866112	0.554427	0.555807	0.140413	1	1	0.318224	0.169649	0.425043	0.576405	1	1	0.759931	0.435241
Q15181	IPYR_HUMAN	Inorganic pyrophosphatase; EC 3.6.1.1; Pyrophosphate phospho-hydrolase; ...	13	7	9	21	13	14	17	17	19	22	18	17	3	6	5	6	6	6	5	9	10	14	6	8	1.04333	0.0519739	1	1	0.217747	0.138734	1.12619	0.00430883	1	1	0.0311596	0.016533	1.42504	0.00252853	1	1	0.0253306	0.0144009	1.10409	0.00597752	1	1	0.045888
O75116	ROCK2_HUMAN	Rho-associated protein kinase 2; EC 2.7.11.1; Rho kinase 2; Rho-associated, ...	12	17	14	26	14	30	37	28	29				6	7	7	2	8	6	7	10	11				1.09704	0.0131611	1	1	0.0882943	0.0560777	1.73046	1.27957e-05	0.0363652	0.0353032	0.000428168	0.000229072	2.13929	0.000198302	0.554255	0.530657	0.00461658	0.00261861
Q96TC7	RMD3_HUMAN	Regulator of microtubule dynamics protein 3; RMD-3; hRMD-3; Cerebral ...	11	12	7	11	14	24	17	22	18	1	2	3	5	13	19	5	12	16	15	19	23			1	-0.309859	0.445621	1	1	0.706631	0.451317	-0.0167715	0.951244	1	1	0.981263	0.52283	0.580321	0.155823	1	1	0.358966	0.2046
Q9H223	EHD4_HUMAN	EH domain-containing protein 4 {ECO:0000305}; Hepatocellular carcinoma-associated protein 10/11 {ECO:0000303|PubMed:12097419}; PAST homolog 4 {ECO:0000305};	4	6	9	15	20	21	32	22	21				6	10	8	11	11	12	22	16	23			1	-0.344331	0.450699	1	1	0.708559	0.453663	0.28131	0.28268	1	1	0.489266	0.260731	0.729897	0.0355959	1	1	0.146525	0.0829211
Q8WXF1	PSPC1_HUMAN	Paraspeckle component 1; Paraspeckle protein 1;	3	4	3	10	8	12	24	22	24	1	2	1		3	5	12	21	17	20	31	37	1	4	5	0.314632	0.669549	1	1	0.854414	0.546303	-0.34692	0.158432	1	1	0.342667	0.18319	-0.72696	0.0464316	1	1	0.170758	0.0964291
Q14571	ITPR2_HUMAN	Inositol 1,4,5-trisphosphate receptor type 2; IP3 receptor isoform ...	3	9	3	1	1	2	4	3					34	36	74	7	12	7	29	19	26				-3.27033	4.87871e-06	0.010899	0.0108063	0.000521748	0.000334305	-3.41887	8.8112e-07	0.00250414	0.0024733	6.95595e-05	3.7234e-05	-2.69043	0.00114272	1	1	0.014452	0.00824338
F8WCF6	F8WCF6_HUMAN	Actin-related protein 2/3 complex subunit 4 {ECO:0000256|PIRNR:PIRNR039100}; ...	9	15	9	9	13	8	6	9	8	13	15	14	14	19	12	11	5	9	9	8	9	16	13	16	-0.454755	0.215016	1	1	0.489152	0.312799	-0.193649	0.644811	1	1	0.790786	0.426186	0.27304	0.496901	1	1	0.698509	0.399329	-0.0209799	0.94706	1	1	0.968481
G3V325	G3V325_HUMAN	ATP5MF-PTCD1 readthrough {ECO:0000313|Ensembl:ENSP00000400168}; ...	4		3	19	12	17	15	12	11	10	18	10	3	1	5	11	12	16	9	6	7	22	26	20	-0.369866	0.686243	1	1	0.861273	0.5524	0.771724	0.0580665	1	1	0.178158	0.0951285	0.309566	0.337717	1	1	0.569424	0.324321	-0.76098	0.0208418	1	1	0.105984
Q9NUQ7	UFSP2_HUMAN	Ufm1-specific protease 2 {ECO:0000303|PubMed:26428751}; UfSP2 ...		1	2	25	21	23	31	36	22				2	2		15	13	15	24	12	25										0.528225	0.0628533	1	1	0.188427	0.100449	0.692265	0.0274816	1	1	0.123292	0.070437
Q9BXS5	AP1M1_HUMAN	AP-1 complex subunit mu-1; AP-mu chain family member mu1A; Adaptor ...	2	5	11	10	12	8	18	16	23	8	3	2	10	14	18	18	18	10	26	18	11	5	2	1	-1.22969	0.0141299	1	1	0.0917621	0.0585663	0.0347588	0.912937	1	1	0.954236	0.512567	-0.606666	0.0949327	1	1	0.26245	0.149635	0.778996	0.290156	1	1	0.531022
O75436	VP26A_HUMAN	Vacuolar protein sorting-associated protein 26A; Vesicle protein ...	1	3	3	18	21	28	24	16	26	3	1	1	5	7	6	16	18	11	15	12	23	7	3	1	-1.36987	0.0441557	1	1	0.194564	0.123802	0.383766	0.186277	1	1	0.379149	0.202735	0.584241	0.0550615	1	1	0.189924	0.107541	-1.05895	0.217292	1	1	0.450984
P06899	H2B1J_HUMAN	Histone H2B type 1-J; Histone H2B.1; Histone H2B.r; H2B/r;	15	26	23	4	5	6	14	21	20	6	6	6	12	23	18	5	7	6	9	7	17	2	6	5	0.264784	0.341737	1	1	0.619173	0.396755	0.720194	0.0342663	1	1	0.124215	0.0662045	-0.253029	0.624177	1	1	0.797705	0.454904	0.548041	0.313602	1	1	0.553559
P37108	SRP14_HUMAN	Signal recognition particle 14 kDa protein; SRP14; 18 kDa Alu ...	6	9	8	6	8	9	9	4	12	12	18	8	7	14	15	14	12	16	11	14	28	11	13	5	-0.653659	0.111581	1	1	0.35208	0.223463	-1.10084	0.0118154	1	1	0.0624358	0.0330044	-0.85875	0.0367383	1	1	0.148791	0.0844983	0.468502	0.259296	1	1	0.494994
A0A0C4DFM1	A0A0C4DFM1_HUMAN	Transmembrane 9 superfamily member {ECO:0000256|RuleBase:RU363079}; ...				4	7	3	1	4	1	3	6	3				41	21	27	23	15	29	37	16	27							-3.4979	5.69338e-07	0.00161806	0.00160041	5.05643e-05	2.67639e-05	-2.65837	2.56758e-05	0.0717638	0.0701976	0.00115748	0.000648297	-2.65841	8.5143e-05	0.177949	0.171819	0.00243446
Q9NX62	IMPA3_HUMAN	(blank)				9	16	3				12	23	11				29	16	23		1	1	34	44	46													-1.2701	0.0101518	1	1	0.0640503	0.0365009	-1.35208	0.000283099	0.591677	0.560522	0.00528283
Q969N2	PIGT_HUMAN	GPI transamidase component PIG-T; Phosphatidylinositol-glycan ...	1	1	1	18	17	26	16	15	17	9	3	3		1	1	18	19	25	20	16	22	8	2	9							-0.28979	0.31674	1	1	0.523408	0.278913	-0.0134536	0.9596	1	1	0.99223	0.561982	-0.262481	0.661645	1	1	0.828046
Q14677-3	EPN4_HUMAN	Clathrin interactor 1; Clathrin-interacting protein localized ...	14	18	27	6	8	7	21	15	17	3		3	22	21	23	4	4	2	16	13	16	5	1	2	-0.169047	0.569509	1	1	0.78633	0.505978	0.219296	0.462971	1	1	0.653959	0.349857	1.08039	0.0664221	1	1	0.212901	0.121279
A0A024R571	A0A024R571_HUMAN	EH domain-containing protein 1 {ECO:0000313|Ensembl:ENSP00000479153}; ...	4	6	6	21	24	24	27	22	27				7	8	8	16	9	12	24	10	12				-0.530858	0.276875	1	1	0.561425	0.356086	0.707594	0.0307756	1	1	0.116309	0.0619925	0.909076	0.00799399	1	1	0.055305	0.031544
Q9UEU0	VTI1B_HUMAN	Vesicle transport through interaction with t-SNAREs homolog 1B; ...	1	1	1	17	12	17	13	8	12	20	25	11	1	3	4	20	13	18	7	4	7	17	18	17							0.857698	0.0536319	1	1	0.169496	0.0901396	-0.138858	0.644158	1	1	0.808829	0.462728	0.185471	0.532315	1	1	0.755287
Q9NPL8	TIDC1_HUMAN	Complex I assembly factor TIMMDC1, mitochondrial; Protein M5-14; ...			1	19	19	24	3	3	1	27	35	26		1		10	16	16	2	2	1	13	28	20													0.571884	0.0680745	1	1	0.216214	0.123155	0.60725	0.0436237	1	1	0.173308
A0A0A0MSI8	A0A0A0MSI8_HUMAN	Exocyst complex component 5 {ECO:0000256|ARBA:ARBA00017524}; Exocyst complex component Sec10 {ECO:0000256|ARBA:ARBA00020611};	18	27	25	10	8	10	16	19	19				14	20	24	11	3	5	14	13	11				0.264006	0.322243	1	1	0.602923	0.385389	0.490188	0.12449	1	1	0.294099	0.156953	0.569433	0.213392	1	1	0.43449	0.248528
Q6ZXV5	TMTC3_HUMAN	Protein O-mannosyl-transferase TMTC3 {ECO:0000305}; EC 2.4.1.109 ...				14	22	22	15	26	14	3						19	31	28	21	21	22	3		6							-0.235412	0.387728	1	1	0.592432	0.315776	-0.417416	0.129605	1	1	0.324884	0.182868
Q15042	RB3GP_HUMAN	Rab3 GTPase-activating protein catalytic subunit; RAB3 GTPase-activating ...	21	45	33	6	2	3	18	20	17				13	26	22		5	1	9	14	12				0.691323	0.0205116	1	1	0.114272	0.0730881	0.635305	0.0549616	1	1	0.172042	0.0916624	0.884474	0.31472	1	1	0.547876	0.311527
Q9Y6M5	ZNT1_HUMAN	Zinc transporter 1; ZnT-1; Solute carrier family 30 member 1; ...			1	19	17	25	5	1	6	27	18	36			1	14	14	14	3		2	19	17	27							1.24626	0.139857	1	1	0.317218	0.169215	0.548425	0.0796768	1	1	0.23876	0.135415	0.441126	0.176593	1	1	0.401173
Q9P253	VPS18_HUMAN	Vacuolar protein sorting-associated protein 18 homolog; hVPS18; ...	4	10	4	26	16	25	34	24	28	3			5	8	11	13	5	8	14	15	13				-0.422333	0.364089	1	1	0.638658	0.409265	1.01718	0.00126239	1	1	0.0125557	0.00667301	1.37565	0.0013637	1	1	0.0163586	0.00930909
Q7LGA3	HS2ST_HUMAN	Heparan sulfate 2-O-sulfotransferase 1; 2-O-sulfotransferase; ...	6	12	6	5	19	2	4	10	4	4	6	4	8	10	16	23	16	21	17	13	18	10	18	14	-0.509796	0.206719	1	1	0.478049	0.306632	-1.43181	0.00142503	1	1	0.0136362	0.00729922	-1.19645	0.0328476	1	1	0.139378	0.0789557	-1.50641	0.00339718	1	1	0.0306039
P51610	HCFC1_HUMAN	Host cell factor 1; HCF; HCF-1; C1 factor; CFF; VCAF; VP16 accessory ...	6		6	11	13	11	23	24	43	5	15	13	4	3	4	11	12	9	15	7	18	3	3	7	0.118235	0.883741	1	1	0.949299	0.613798	1.15315	0.00209813	1	1	0.0180148	0.009643	0.139288	0.699731	1	1	0.843321	0.483353	1.42251	0.0145681	1	1	0.0856322
P15927	RFA2_HUMAN	Replication protein A 32 kDa subunit; RP-A p32; Replication factor ...	12	26	31	7	5	8	13	22	13	7	12	10	15	17	21	1	6	3	5	12	7	5	3	5	0.373308	0.222924	1	1	0.496028	0.318505	0.983228	0.01429	1	1	0.0699003	0.0374165	1.01001	0.086947	1	1	0.250275	0.142425	1.2361	0.0200602	1	1	0.103777
Q9Y399	RT02_HUMAN	28S ribosomal protein S2, mitochondrial; MRP-S2; S2mt; Mitochondrial ...	1	2	4	26	17	20	24	23	17	3	1		2	1	2	22	12	26	19	15	23	2	1	2							0.150338	0.57446	1	1	0.744684	0.398203	0.0803947	0.781504	1	1	0.892646	0.510976
P62314	SMD1_HUMAN	Small nuclear ribonucleoprotein Sm D1; Sm-D1; Sm-D autoantigen; ...	4	8	14	10	7	8	12	25	19	10	17	12	7	9	6	8	10	8	7	20	16	10	11	6	0.233712	0.616753	1	1	0.825312	0.525879	0.364319	0.300291	1	1	0.504105	0.269575	-0.0465782	0.910116	1	1	0.955228	0.548909	0.609071	0.11423	1	1	0.304904
P60709	ACTB_HUMAN	Actin, cytoplasmic 1; Beta-actin; Contains: Actin, cytoplasmic ...	17	26	18	9	7	7	14	9	8	9	6	9	15	18	16	7	4	4	14	8	11	11	9	8	0.308732	0.285338	1	1	0.570876	0.361883	-0.106969	0.770457	1	1	0.877611	0.470185	0.626677	0.209908	1	1	0.432665	0.246146	-0.143837	0.725913	1	1	0.869865
Q9UDR5	AASS_HUMAN	Alpha-aminoadipic semialdehyde synthase, mitochondrial; LKR/SDH; ...				29	18	28	32	23	16							21	16	12	26	19	23										0.0455128	0.86831	1	1	0.927372	0.50004	0.624114	0.0416107	1	1	0.160898	0.0907995
Q16563-2	SYPL1_HUMAN	Synaptophysin-like protein 1; Pantophysin;		1	2	9	20	11		1		19	21	35		2	1	14	17	17		2	1	21	40	29													-0.253029	0.446381	1	1	0.662132	0.377553	-0.184479	0.562056	1	1	0.773336
O94887	FARP2_HUMAN	FERM, ARHGEF and pleckstrin domain-containing protein 2; FERM ...	29	38	33	4	3	6	13	15	9				20	26	40	2	1	3	6	7	8				0.210295	0.366895	1	1	0.642354	0.410865	0.800364	0.0540695	1	1	0.170172	0.0906434	1.12548	0.126646	1	1	0.319306	0.180229
Q9Y6M4	KC1G3_HUMAN	Casein kinase I isoform gamma-3; CKI-gamma 3; EC 2.7.11.1;	5	29	15	6	5	5	11	18	13	4	1	2	5	25	21	11	15	9	17	18	20	3	2	2	-0.0650115	0.889632	1	1	0.951383	0.615372	-0.405814	0.185889	1	1	0.379149	0.202478	-1.11928	0.0202923	1	1	0.103527	0.0583005
Q9HA77	SYCM_HUMAN	Probable cysteine--tRNA ligase, mitochondrial; EC 6.1.1.16; Cysteinyl-tRNA ...				20	17	19	6	6	6	19	22	14			2	16	19	17	8	8	10	16	23	14							-0.547286	0.22914	1	1	0.434144	0.23059	0.116921	0.681128	1	1	0.832027	0.476628	0.131995	0.644903	1	1	0.81944
Q9Y6M1	IF2B2_HUMAN	Insulin-like growth factor 2 mRNA-binding protein 2; IGF2 mRNA-binding ...	5	6	7	5	5	7	27	33	33	2			4	6	3	9	10	8	31	31	28		1	1	0.462189	0.393229	1	1	0.66745	0.425316	0.0305342	0.887874	1	1	0.937347	0.50561	-0.657419	0.161408	1	1	0.365885	0.209245
Q14696	MESD_HUMAN	LRP chaperone MESD {ECO:0000305}; LDLR chaperone MESD; Mesoderm ...		1		13	8	17	5	8	11	16	17	15				20	18	16	6	8	14	24	16	29							-0.239164	0.558527	1	1	0.732165	0.391482	-0.496955	0.126808	1	1	0.319306	0.180375	-0.445006	0.130482	1	1	0.331359
Q6P4A7	SFXN4_HUMAN	Sideroflexin-4 {ECO:0000303|PubMed:15489334}; Breast cancer resistance ...	1	1	2	17	17	17	2	4	3	17	22	19	1		3	16	21	20	2	7	6	18	23	23							-0.753737	0.224977	1	1	0.429025	0.228015	-0.150459	0.597978	1	1	0.777471	0.444293	-0.0634632	0.812273	1	1	0.90978
O75475	PSIP1_HUMAN	PC4 and SFRS1-interacting protein; CLL-associated antigen KW-7; ...	2	13	11	6	11	10	9	17	11	6	17	18	1	22	6	3	15	15	5	16	21	4	12	11	-0.164837	0.813795	1	1	0.929183	0.594078	-0.199636	0.609582	1	1	0.76997	0.412506	-0.279501	0.560511	1	1	0.746725	0.428381	0.68122	0.157655	1	1	0.37443
O75915	PRAF3_HUMAN	PRA1 family protein 3; ADP-ribosylation factor-like protein 6-interacting ...			1	15	17	13	5	9	11	18	25	13		1	1	17	11	18	8	14	9	19	16	21							-0.327112	0.409396	1	1	0.609165	0.32595	-0.0217035	0.943968	1	1	0.98191	0.557935	0.0785558	0.7789	1	1	0.88521
Q9BXW7	HDHD5_HUMAN	Haloacid dehalogenase-like hydrolase domain-containing 5 {ECO:0000312|HGNC:HGNC:1843}; ...	3	2	3	27	25	34	28	24	24	1						18	15	13	15	13	16										0.771724	0.010556	1	1	0.0574718	0.0305247	0.912708	0.003938	1	1	0.0352779	0.0198273
Q9NRK6	ABCBA_HUMAN	ATP-binding cassette sub-family B member 10, mitochondrial {ECO:0000305}; ...				19	18	20	13	11	13	14	13	7			1	9	24	19	12	13	18	8	13	16							-0.233583	0.479532	1	1	0.669038	0.356911	0.142456	0.646481	1	1	0.809187	0.463623	-0.0434347	0.901211	1	1	0.952163
Q9H583	HEAT1_HUMAN	HEAT repeat-containing protein 1; Protein BAP28; U3 small nucleolar ...	16	24	21	8	1	2	35	40	40				9	11	17	1	2		10	7	17				0.713988	0.032991	1	1	0.157147	0.100752	1.74126	3.5478e-06	0.0100828	0.00988771	0.000177411	9.48037e-05
P49736	MCM2_HUMAN	DNA replication licensing factor MCM2; EC 3.6.4.12; Minichromosome ...	19	9	22		1		30	26	34				11	13	24	1	1		20	16	34				0.0515977	0.896496	1	1	0.95461	0.617189	0.345799	0.176424	1	1	0.367593	0.196073
A0A6Q8PH57	A0A6Q8PH57_HUMAN	Kinesin-like protein {ECO:0000256|RuleBase:RU000394};	7	17	22	9	7	11	17	21	25				17	16	17	6	7	6	20	14	21				-0.12759	0.714628	1	1	0.876705	0.562399	0.179149	0.50968	1	1	0.691084	0.36991	0.516965	0.250793	1	1	0.478601	0.273333
Q99497	PARK7_HUMAN	Parkinson disease protein 7 {ECO:0000305}; Maillard deglycase ...	2		2	14	18	14	5	1	1	24	25	28				13	14	13	5	4	4	27	23	23							-0.909856	0.186271	1	1	0.379149	0.202731	0.211639	0.509627	1	1	0.70957	0.405281	0.155518	0.521555	1	1	0.74457
Q9UH62	ARMX3_HUMAN	Armadillo repeat-containing X-linked protein 3; ARM protein lost ...	15	13	11	24	25	34	25	31	28	4	10	4		4	2	5	5	4	5	4	7				2.69314	0.000666932	1	1	0.0143262	0.00905869	2.37555	1.99388e-06	0.00566661	0.00558287	0.000131782	6.72595e-05	2.57769	7.64944e-06	0.0213802	0.0211048	0.000577843	0.000330587	16	0.000255111	0.533181	0.505885	0.00493686
Q53GS7	GLE1_HUMAN	Nucleoporin GLE1; hGLE1; GLE1-like protein;	17	30	27				5	5	4				35	39	62				14	7	15				-0.885305	0.00254653	1	1	0.0345446	0.0218866	-1.37934	0.00522735	1	1	0.0353421	0.0187874
Q16822	PCKGM_HUMAN	Phosphoenolpyruvate carboxykinase , mitochondrial; PEPCK-M; EC ...		1		29	35	25	23	29	10	2	5	3				13	29	9	16	20	11										0.382836	0.29027	1	1	0.496658	0.264602	0.813313	0.0383805	1	1	0.152377	0.0866967
P84095	RHOG_HUMAN	Rho-related GTP-binding protein RhoG; Flags: Precursor;	7	4	7	18	23	17	17	14	13	6	12	13	10	2	8	14	13	11	10	7	11	5	9	9	-0.159299	0.795499	1	1	0.924804	0.588583	0.635305	0.0827722	1	1	0.226397	0.120359	0.620059	0.0590841	1	1	0.198724	0.112596	0.50919	0.220942	1	1	0.456293
P08648	ITA5_HUMAN	Integrin alpha-5 {ECO:0000305}; CD49 antigen-like family member ...				9	18	7				26	23	28				10	18	17				27	43	34													-0.394385	0.317862	1	1	0.550448	0.313321	-0.355097	0.159556	1	1	0.377231
Q16576	RBBP7_HUMAN	Histone-binding protein RBBP7; Histone acetyltransferase type ...	10	12	15	7	8	8	26	22	29	3		1	8	19	17	7	11	4	12	19	17	2	1	1	-0.257274	0.438856	1	1	0.702295	0.448147	0.665053	0.0211913	1	1	0.091121	0.0486623	0.0741357	0.866011	1	1	0.932756	0.536582
Q5VV42	CDKAL_HUMAN	Threonylcarbamoyladenosine tRNA methylthiotransferase; EC 2.8.4.5 ...	1	4	4	12	14	11	19	2	12	1	1	1	4	5	7	24	25	32	25	16	26	9	1	3	-0.837371	0.180755	1	1	0.450175	0.286948	-1.03847	0.0204728	1	1	0.0889658	0.0475681	-1.12039	0.00153756	1	1	0.0179062	0.0101409	-2.03692	0.0486276	1	1	0.18181
F5GXX5	F5GXX5_HUMAN	Dolichyl-diphosphooligosaccharide--protein glycosyltransferase ...		3	4	12	19	18	13	11	12	11	13	7	1	3	1	13	15	22	7	10	19	17	15	12							-0.0167715	0.961243	1	1	0.98635	0.525438	-0.019141	0.94845	1	1	0.984008	0.559102	-0.42668	0.227945	1	1	0.459851
H7C1U8	H7C1U8_HUMAN	MICOS complex subunit {ECO:0000256|RuleBase:RU363021}; Flags: ...				21	18	19				30	24	16				16	21	24		2		22	22	23													-0.062751	0.816457	1	1	0.911341	0.521902	0.14175	0.585638	1	1	0.787011
E9PFR3	E9PFR3_HUMAN	Serine/threonine-protein phosphatase 2A 56 kDa regulatory subunit ...	11	26	14	4	3	2	9	21	6		2		14	34	39	1	9	3	13	32	15				-0.777814	0.026358	1	1	0.134132	0.0858619	-0.753737	0.0945549	1	1	0.24586	0.13126	-0.520509	0.474976	1	1	0.682869	0.390066
Q9NYK5	RM39_HUMAN	39S ribosomal protein L39, mitochondrial; L39mt; MRP-L39; 39S ...	2	1	1	19	20	21	14	17	19	8	5	4		2	4	14	24	20	16	13	20	6	4	4							0.0123748	0.966465	1	1	0.98635	0.526789	0.0589149	0.828167	1	1	0.915279	0.525455	0.358664	0.502731	1	1	0.731181
Q9NYF8	BCLF1_HUMAN	Bcl-2-associated transcription factor 1; Btf; BCLAF1 and THRAP3 ...	8	16	13	6	7	9	19	16	20		2	2	8	19	24	3	11	13	9	17	32		2	2	-0.470268	0.166338	1	1	0.429595	0.274775	-0.0933928	0.779059	1	1	0.881087	0.472951	-0.285451	0.535265	1	1	0.730144	0.417135
O60749	SNX2_HUMAN	Sorting nexin-2; Transformation-related gene 9 protein; TRG-9; ...	16	25	20	3	8	7	15	16	16				15	27	28	3	5	4	11	24	15				-0.205842	0.430794	1	1	0.696555	0.444301	-0.106039	0.734189	1	1	0.854799	0.458193	0.594968	0.285168	1	1	0.514715	0.293884
P05386	RLA1_HUMAN	60S acidic ribosomal protein P1; Large ribosomal subunit protein ...	12	10	10	9	5	16	13	13	10	8	10	10	9	12	14	11	6	13	10	14	20	4	9	10	-0.136579	0.70541	1	1	0.87161	0.559201	-0.306278	0.356958	1	1	0.562971	0.3005	0.0100053	0.980949	1	1	0.99223	0.56739	0.362349	0.388185	1	1	0.625638
P05026	AT1B1_HUMAN	Sodium/potassium-transporting ATPase subunit beta-1; Sodium/potassium-dependent ...				7	16	11	3	2	5	18	16	24		4	2	13	20	18	1	5	4	18	40	31							-0.0167715	0.979567	1	1	0.98635	0.530144	-0.574957	0.10083	1	1	0.272643	0.155384	-0.539197	0.104425	1	1	0.290997
P04066	FUCO_HUMAN	Tissue alpha-L-fucosidase {ECO:0000305}; EC 3.2.1.51 {ECO:0000305|PubMed:9741689}; ...				18	11	14				28	27	32				18	15	12				28	28	27													-0.055583	0.859597	1	1	0.929429	0.534733	0.14646	0.520491	1	1	0.744199
A6NLH6	A6NLH6_HUMAN	Protein cornichon homolog 4 {ECO:0000313|Ensembl:ENSP00000355821}; ...	2	3	4	12	15	19	7	8	9	27	26	18	2	2	3	12	12	11	5	5	7	18	17	13	0.355274	0.632678	1	1	0.836252	0.532231	0.480728	0.30464	1	1	0.508987	0.272024	0.404284	0.233001	1	1	0.460565	0.261937	0.64334	0.0326253	1	1	0.143454
P82673	RT35_HUMAN	28S ribosomal protein S35, mitochondrial; MRP-S35; S35mt; 28S ...	3		2	27	19	23	20	20	25	5	2	5		2	3	16	15	13	18	16	17	3	2	1							0.333171	0.232347	1	1	0.437595	0.232549	0.659098	0.0334054	1	1	0.140403	0.0797808	1.07856	0.148645	1	1	0.360821
O43402	EMC8_HUMAN	ER membrane protein complex subunit 8; Neighbor of COX4; Protein ...		1		13	13	13	1		1	23	24	22				17	13	22	1		1	33	30	29													-0.405032	0.207297	1	1	0.428268	0.24434	-0.336482	0.166723	1	1	0.388463
P19525	E2AK2_HUMAN	Interferon-induced, double-stranded RNA-activated protein kinase; ...	16	13	21	3	6	4	19	19	17				6	20	24	8	13	6	22	18	22				-0.00729597	0.983877	1	1	0.994885	0.638911	-0.189608	0.487291	1	1	0.673908	0.360151	-1.04444	0.0465642	1	1	0.170829	0.0965763
A0A0G2JMZ8	A0A0G2JMZ8_HUMAN	Occludin {ECO:0000256|ARBA:ARBA00016772, ECO:0000256|PIRNR:PIRNR005993}; ...		12	1	4	6	5	1		1	9	12	12	5	16	9	16	20	19	8	12	9	23	28	28	-1.21375	0.127206	1	1	0.381159	0.240022	-3.87475	5.6323e-05	0.16007	0.152523	0.0011857	0.000629415	-1.86446	0.00035288	0.9863	0.936544	0.00690724	0.00394782	-1.18083	0.00136715	1	1	0.016839
F8VWK8	F8VWK8_HUMAN	Tetraspanin {ECO:0000256|RuleBase:RU361218}; Flags: Fragment; ...				5	8	9				16	10	22				22	18	23				32	54	37													-1.50784	0.000693476	1	1	0.0106498	0.00606926	-1.279	0.00145653	1	1	0.0172777
Q9BXB4	OSB11_HUMAN	Oxysterol-binding protein-related protein 11; ORP-11; OSBP-related ...				10	16	9	14	20	14	1			2	3	2	18	25	20	35	25	35	4	2	1							-1.00166	0.00087076	1	1	0.00959806	0.00502759	-0.837992	0.0154747	1	1	0.0857332	0.0485868
A0A0A0MRU0	A0A0A0MRU0_HUMAN	MAGUK p55 subfamily member 2 {ECO:0000313|Ensembl:ENSP00000366389}; ...		6	1	12	19	17	14	17	23					6	5	19	20	30	27	22	17			1	-0.659373	0.502267	1	1	0.742105	0.476049	-0.306278	0.28384	1	1	0.49008	0.261328	-0.513557	0.0801314	1	1	0.239662	0.135865
Q5VT25-3	MRCKA_HUMAN	Serine/threonine-protein kinase MRCK alpha; EC 2.7.11.1 {ECO:0000269|PubMed:29162624}; ...	23	48	27	2		3	15	10	8				28	26	26	1	2		17	10	10				0.285486	0.332298	1	1	0.610488	0.391336	-0.181831	0.607549	1	1	0.768426	0.411697
A0A0C4DGA6	A0A0C4DGA6_HUMAN	Helicase-like transcription factor {ECO:0000313|Ensembl:ENSP00000420745}; ...	26	38	27	8	2	6	27	34	22				13	4	15	3		1	11	2	16				1.5005	0.00142192	1	1	0.0231866	0.0149009	1.50029	0.000666746	1	1	0.00770501	0.00409411	2.01001	0.0262835	1	1	0.119656	0.0683785
Q92665	RT31_HUMAN	28S ribosomal protein S31, mitochondrial; MRP-S31; S31mt; Imogen ...	3	1	2	20	21	16	24	21	17			1	1	1	6	17	23	20	22	13	22		2	2							0.104535	0.697782	1	1	0.829054	0.445596	-0.0639953	0.81444	1	1	0.909453	0.521285
Q9BT22	ALG1_HUMAN	Chitobiosyldiphosphodolichol beta-mannosyltransferase; EC 2.4.1.142; ...			4	18	21	16	10	24	18	4	4	5		2	1	19	21	21	23	14	22	3	1	3							-0.198975	0.510079	1	1	0.691295	0.370092	-0.139372	0.6125	1	1	0.788911	0.450225	0.971641	0.166217	1	1	0.387716
Q9H936	GHC1_HUMAN	Mitochondrial glutamate carrier 1; GC-1; Glutamate/H(+) symporter ...	6	4	6	20	14	14	5	7	4	24	27	25	2	3	3	6	12	13	3	4	5	15	16	16	0.992704	0.127937	1	1	0.381159	0.24075	0.398266	0.477488	1	1	0.667169	0.356052	0.640772	0.0745352	1	1	0.229434	0.13017	0.771894	0.0125188	1	1	0.0794873
Q07960	RHG01_HUMAN	Rho GTPase-activating protein 1; CDC42 GTPase-activating protein; ...	26	38	31	2		4	8	15	13				22	23	29	1	2	2	16	12	10				0.353106	0.142429	1	1	0.401751	0.25441	-0.094774	0.780993	1	1	0.881541	0.473569
E7EX44	E7EX44_HUMAN	Caldesmon {ECO:0000313|Ensembl:ENSP00000419673};	2	7	1	15	13	16	4	1	4	21	24	16	1	6	4	8	13	14	6	2	6	17	26	26	-0.144799	0.844226	1	1	0.942871	0.6029	-0.654201	0.297733	1	1	0.503665	0.26832	0.340154	0.316619	1	1	0.549143	0.312613	-0.0992313	0.702132	1	1	0.861184
Q9P2R3	ANFY1_HUMAN	Rabankyrin-5 {ECO:0000303|PubMed:15328530}; Rank-5 {ECO:0000303|PubMed:22284051}; ...	1	2	3	23	10	14	37	22	21				5	9	8	20	6	6	36	13	17				-1.88177	0.00877878	1	1	0.0710572	0.0444078	0.260762	0.454314	1	1	0.650159	0.346082	0.564594	0.250096	1	1	0.478383	0.272899
Q9H2W6	RM46_HUMAN	39S ribosomal protein L46, mitochondrial; L46mt; MRP-L46; Mitochondrial ...	1	1		19	7	13	13	16	9	14	12	8	1	2	3	15	13	17	15	11	17	16	15	15							-0.195109	0.551273	1	1	0.726341	0.388373	-0.196446	0.558118	1	1	0.745749	0.427334	-0.357543	0.292155	1	1	0.533666
Q8NFH5	NUP35_HUMAN	Nucleoporin NUP35 {ECO:0000312|HGNC:HGNC:29797}; 35 kDa nucleoporin; ...	16	29	31	1	2	3	9	8	11	1	1	5	29	34	32	2		1	12	7	15	1	2	1	-0.329224	0.202655	1	1	0.475059	0.303723	-0.296879	0.430161	1	1	0.627254	0.335368
Q9H0A0	NAT10_HUMAN	RNA cytidine acetyltransferase {ECO:0000255|HAMAP-Rule:MF_03211, ...	21	18	29	1	3	11	27	25	31				6	19	14	2	2	2	12	11	18				0.794765	0.0376757	1	1	0.172509	0.110646	1.00072	0.00163199	1	1	0.0151572	0.00807504	1.33193	0.114771	1	1	0.296473	0.169164
E9PBG7	E9PBG7_HUMAN	Calcium/calmodulin-dependent protein kinase {ECO:0000256|ARBA:ARBA00012434}; ...	8	12	13	8	3	1	19	8	16				13	26	39	6	9	6	22	17	25				-1.2483	0.00194464	1	1	0.0297556	0.0184898	-0.590507	0.0638847	1	1	0.190315	0.101572	-0.79735	0.181872	1	1	0.398692	0.225724
E7EPT4	E7EPT4_HUMAN	NADH dehydrogenase flavoprotein 2, mitochondrial {ECO:0000256|ARBA:ARBA00021380}; ...				15	14	18	2	2	4	18	23	18				14	20	27	3	6	5	19	17	26							-0.824126	0.206302	1	1	0.403517	0.215996	-0.366143	0.213437	1	1	0.43449	0.248558	0.00700254	0.979143	1	1	0.985894
Q96QD8	S38A2_HUMAN	Sodium-coupled neutral amino acid transporter 2; Amino acid transporter ...				8	14	9				13	19	18		2	2	21	22	16		3	2	30	43	29													-0.918441	0.0121566	1	1	0.0713816	0.0408003	-0.950013	0.00371508	1	1	0.0321287
Q9BU23	LMF2_HUMAN	Lipase maturation factor 2; Transmembrane protein 112B; Transmembrane ...		1	1	12	15	14	23	15	15				2		6	23	25	26	32	19	20	1		1							-0.438598	0.149533	1	1	0.330854	0.176643	-0.841896	0.00974106	1	1	0.0624072	0.0355953
Q9NV96	CC50A_HUMAN	Cell cycle control protein 50A {ECO:0000305}; P4-ATPase flippase ...				9	11	12	3		5	12	11	23		4	2	13	26	19	6	10	9	22	28	26							-1.66063	0.0111963	1	1	0.0599243	0.0318067	-0.847976	0.0181802	1	1	0.0966041	0.054253	-0.64581	0.057636	1	1	0.204168
P50148	GNAQ_HUMAN	Guanine nucleotide-binding protein G(q) subunit alpha; Guanine ...	2	17	5	9	15	17	8	9	11	11	18	7	1	11	2	12	10	9	9	13	12	13	14	16	0.770312	0.334986	1	1	0.612405	0.392895	-0.296879	0.430161	1	1	0.627254	0.335368	0.413361	0.249385	1	1	0.478074	0.272457	-0.177784	0.596292	1	1	0.793217
Q9UKG1	DP13A_HUMAN	DCC-interacting protein 13-alpha {ECO:0000305}; Dip13-alpha {ECO:0000303|PubMed:12011067}; ...	18	37	27	2	2	1	9	19	13				21	26	27		7		12	15	14				0.140803	0.571312	1	1	0.787846	0.506768	-0.0167715	0.958642	1	1	0.98635	0.524762
Q9NZJ4	SACS_HUMAN	Sacsin; DnaJ homolog subfamily C member 29; DNAJC29;	16	29	26	3	5	4	21	21	23				9	17	16	2	4	2	19	19	13				0.750134	0.0188687	1	1	0.107807	0.0692395	0.333171	0.232347	1	1	0.437595	0.232549	0.594968	0.379061	1	1	0.604775	0.3455
Q9NZJ7	MTCH1_HUMAN	Mitochondrial carrier homolog 1; Presenilin-associated protein; ...	1	3		19	7	12	3	6	5	15	24	15	1	4	9	12	11	23	7	6	13	18	20	15	-1.81465	0.0621503	1	1	0.246635	0.15615	-0.909856	0.0681942	1	1	0.199294	0.106138	-0.265629	0.493826	1	1	0.695932	0.397924	0.105523	0.711753	1	1	0.869412
Q07075	AMPE_HUMAN	Glutamyl aminopeptidase; EAP; EC 3.4.11.7 {ECO:0000269|PubMed:10692253, ...	1	20	1	20	24	21				46	43	65											2	6	16	0.00794337	1	1	0.0674858	0.0421457							16	5.55489e-07	0.00155259	0.00154815	0.00017251	9.08463e-05	4.34534	1.21122e-06	0.00253144	0.00251691	0.000185741
Q7Z7H5	TMED4_HUMAN	Transmembrane emp24 domain-containing protein 4; Endoplasmic reticulum stress-response protein 25; ERS25; GMP25iso; Putative NF-kappa-B-activating protein 156; p24 family protein alpha-3; p24alpha3; Flags: Precursor;				9	12	10				21	22	16				15	14	24			1	33	36	36													-0.763719	0.0343602	1	1	0.1427	0.0811689	-0.753047	0.00660756	1	1	0.0496755
O75821	EIF3G_HUMAN	Eukaryotic translation initiation factor 3 subunit G {ECO:0000255|HAMAP-Rule:MF_03006}; ...	13	8	5	12	8	7	18	11	18	8	4	9	11	10	5	11	12	9	18	13	17	9	7	6	-0.00729597	0.989322	1	1	0.994885	0.640184	-0.0471452	0.875363	1	1	0.930417	0.502063	-0.235107	0.543719	1	1	0.735929	0.42095	0.0114416	0.979684	1	1	0.985894
Q9H3P7	GCP60_HUMAN	Golgi resident protein GCP60; Acyl-CoA-binding domain-containing ...	4	3	4	5	8	2	19	10	12		1		4	4	11	12	17	13	28	23	36	12	8	12	-0.795792	0.164049	1	1	0.425144	0.272751	-1.10216	0.000871323	1	1	0.00959806	0.00503006	-1.47542	0.00382952	1	1	0.0344649	0.0194245	-4.92144	6.64112e-05	0.138799	0.134615	0.00212406
Q9H3S7	PTN23_HUMAN	Tyrosine-protein phosphatase non-receptor type 23; EC 3.1.3.48; ...	17	36	26	6	1	3	15	11	10				24	22	31	2			23	12	9				0.0296982	0.910457	1	1	0.959515	0.620833	-0.306278	0.414271	1	1	0.614168	0.328176
Q9NVV4	PAPD1_HUMAN	Poly(A) RNA polymerase, mitochondrial; PAP; EC 2.7.7.19 {ECO:0000269|PubMed:20970105, ...	18	10	15	18	17	24	22	20	18				7	9	12	6	4	6	13	10	19				0.611614	0.139423	1	1	0.398301	0.251692	0.497802	0.10219	1	1	0.25915	0.13811	1.89265	0.000232209	0.649023	0.620229	0.00519219	0.00293708
Q92520	FAM3C_HUMAN	Protein FAM3C; Interleukin-like EMT inducer; Flags: Precursor; ...				3	10	4				9	16	14				28	15	22		3	1	49	31	43													-1.9249	0.000531362	1	1	0.00933536	0.0051514	-1.57856	0.000157785	0.32977	0.315634	0.00362385
P49406	RM19_HUMAN	39S ribosomal protein L19, mitochondrial; L19mt; MRP-L19; 39S ...	5	2	2	19	15	18	23	17	17	2	5		1	2	5	16	16	16	19	23	19	2	3	1	0.162629	0.829221	1	1	0.935746	0.598598	-0.114619	0.671644	1	1	0.812953	0.436185	0.125483	0.671388	1	1	0.825211	0.473036
Q9NUQ3	TXLNG_HUMAN	Gamma-taxilin; Environmental lipopolysaccharide-responding gene ...	2	1	2	15	10	19	15	11	13	15	23	17	2	3	1	14	16	7	11	9	11	15	7	8							0.314434	0.376343	1	1	0.583148	0.310241	0.259984	0.466507	1	1	0.67679	0.386436	0.953025	0.0162766	1	1	0.0902339
O00148	DX39A_HUMAN	ATP-dependent RNA helicase DDX39A; EC 3.6.4.13; DEAD box protein ...	13	17	18	6	13	13	19	23	28				13	10	15	2	8	5	13	14	17				0.329739	0.311916	1	1	0.596593	0.379086	0.65308	0.0291546	1	1	0.112256	0.0599476	1.10311	0.0364736	1	1	0.148606	0.0841364
Q5W0H4	Q5W0H4_HUMAN	Translationally-controlled tumor protein {ECO:0000313|Ensembl:ENSP00000339051}; ...	1	7	7	10	8	12	20	14	28	3			1	7	4	18	12	9	19	17	35	4	5	5	0.314632	0.632991	1	1	0.836252	0.532354	-0.212322	0.477876	1	1	0.667382	0.356215	-0.368506	0.311415	1	1	0.545155	0.309624	-2.14384	0.0266104	1	1	0.125827
Q9GZS3	WDR61_HUMAN	WD repeat-containing protein 61; Meiotic recombination REC14 protein homolog; SKI8 homolog; Ski8; Contains: WD repeat-containing protein 61, N-terminally processed;	9	10	5	9	6	19	11	11	12	1	1		4	8	12	24	20	17	17	16	17	8	2	7	-0.00729597	0.986685	1	1	0.994885	0.639568	-0.573165	0.0890985	1	1	0.236431	0.126131	-0.833269	0.0324472	1	1	0.139095	0.0783568	-3.00891	0.00475698	1	1	0.0375575
Q99519	NEUR1_HUMAN	Sialidase-1; EC 3.2.1.18; Acetylneuraminyl hydrolase; G9 sialidase; ...	1	4	4	16	11	15	1			15	17	20		1		19	16	18	1		4	28	30	25													-0.325598	0.294307	1	1	0.526287	0.299494	-0.596044	0.0354864	1	1	0.152059
Q9BSD7	NTPCR_HUMAN	Cancer-related nucleoside-triphosphatase; NTPase; EC 3.6.1.15; ...	8	6	5	11	13	7	13	16	13	3	5	6	8	9	9	14	17	12	21	15	23	4	5	3	-0.459808	0.30911	1	1	0.594441	0.377338	-0.507097	0.0976137	1	1	0.251312	0.134048	-0.462063	0.196007	1	1	0.415345	0.23631	0.300948	0.604866	1	1	0.796579
Q8N0X7	SPART_HUMAN	Spartin {ECO:0000305}; Spastic paraplegia 20 protein; Trans-activated ...	14	21	35	4	2	3	8	10	13				26	18	26	7	6	5	17	15	16				-0.00729597	0.982932	1	1	0.994885	0.638689	-0.647538	0.0652953	1	1	0.193503	0.103088	-0.989995	0.108775	1	1	0.28547	0.163278
O00165	HAX1_HUMAN	HCLS1-associated protein X-1; HS1-associating protein X-1; HAX-1; ...	7	8	5	19	16	23	17	15	11	2	7	3	8	7	8	11	18	9	13	13	13	1	10	2	-0.20893	0.643916	1	1	0.841125	0.536612	0.124091	0.702008	1	1	0.832648	0.447088	0.620059	0.0590841	1	1	0.198724	0.112596	-0.0369214	0.961545	1	1	0.976496
O00567	NOP56_HUMAN	Nucleolar protein 56; Nucleolar protein 5A;	15	17	42		2	2	17	30	40				1	23	24		4	1	3	15	10				0.617195	0.252137	1	1	0.527409	0.338168	1.61882	0.000662503	1	1	0.00770501	0.0040749
[truncated: 6,402 more rows]
[truncated: 1 more columns]
