# Supplementary material for: Mitochondrial inorganic polyphosphate is required to maintain proteostasis within the organelle
Source: Front Cell Dev Biol. 2024 Jul 10;12:1423208. doi: 10.3389/fcell.2024.1423208 (PMC11266304; doi:10.3389/fcell.2024.1423208)
Supplement: Supplementary file 3 [file Table1.XLSX]

## Sheet: Proteins
Accession	Description	Confidence Normal Mito	Confidence Heat Shock Mito	Confidence H2O2 Treated Mito	Confidence Beads Only	# Protein Groups	# AAs	MW [kDa]	calc. pI	Coverage Normal Mito	# Peptides Normal Mito	# PSMs Normal Mito	# Cumulative Decoys Normal Mito	|Log Prob| Normal Mito	Coverage Heat Shock Mito	# Peptides Heat Shock Mito	# PSMs Heat Shock Mito	# Cumulative Decoys Heat Shock Mito	|Log Prob| Heat Shock Mito	Coverage H2O2 Treated Mito	# Peptides H2O2 Treated Mito	# PSMs H2O2 Treated Mito	# Cumulative Decoys H2O2 Treated Mito	|Log Prob| H2O2 Treated Mito	Coverage Beads Only	# Peptides Beads Only	# PSMs Beads Only	# Cumulative Decoys Beads Only	|Log Prob| Beads Only	Entrez Gene ID	Gene ID	Ensembl Gene ID	Biological Process	Cellular Component	Molecular Function	Pfam IDs
Q64426	Histone H2A (Fragment) OS=Mus musculus domesticus GN=H2A PE=2 SV=1	High	High			1	137	14.737	10.59	20.438	2	3	0	12.7285	8.0292	1	1	0	4.10766	6.56934	1	1	2	2.8856	0					319192	Hist2h2aa2		regulation of biological process	chromosome;nucleus	DNA binding;protein binding	Pf00125, Pf00808
P22752	Histone H2A type 1 OS=Mus musculus GN=Hist1h2ab PE=1 SV=3	Red	High			1	130	14.127	11.05	0			9	1.91915	20.7692	3	7	0	8.75837	6.92308	1	1	2	2.8856	6.92308	1	1	1	2.20261	319166; 665433; 319172; 319191; 319164; 319165; 319170; 319163; 319167; 319171	Hist1h2ae; Hist1h2ao; Hist1h2ab; Hist1h2ai; Hist1h2ac; Hist1h2ad; Hist1h2an; Hist1h2aa; Hist1h2ag; Hist1h2ap	ENSMUSG00000069272.5; ENSMUSG00000071478.5; ENSMUSG00000069270.5; ENSMUSG00000071516.2; ENSMUSG00000069309.2; ENSMUSG00000094248.1; ENSMUSG00000094777.2; ENSMUSG00000061615.2; ENSMUSG00000069301.5	cell organization and biogenesis;regulation of biological process	chromosome;nucleus	DNA binding;protein binding	Pf00125, Pf00808
P17742	Peptidyl-prolyl cis-trans isomerase A OS=Mus musculus GN=Ppia PE=1 SV=2	Yellow	High		High	1	164	17.96	7.9	9.7561	2	3	1	4.84475	5.4878	1	1	0	4.36031	4.26829	1	2	4	2.47636	15.2439	3	3	0	6.52588	268373	Ppia	ENSMUSG00000071866.12	cell differentiation;cell organization and biogenesis;metabolic process;regulation of biological process	cytoplasm;cytosol;extracellular;membrane;nucleus	catalytic activity;protein binding;RNA binding	Pf00160
Q3TWV4	AP-2 complex subunit mu OS=Mus musculus GN=Ap2m1 PE=1 SV=1	High	High			1	433	49.358	9.54	45.2656	21	54	0	126.415	25.8661	10	12	0	58.2211	0			6	2.39902	0					11773	Ap2m1	ENSMUSG00000022841.14	cell organization and biogenesis;regulation of biological process;transport	membrane;mitochondrion	protein binding	Pf00928
Q3TJL8	Putative uncharacterized protein OS=Mus musculus GN=Pdia6 PE=2 SV=1	High				1	445	48.64	5.19	15.5056	6	8	0	37.5434	0					0			5	2.4154	0					71853	Pdia6		cellular homeostasis;metabolic process;regulation of biological process;response to stimulus;transport	cytosol;endoplasmic reticulum;membrane;organelle lumen	catalytic activity	Pf00085, Pf13098, Pf13848, Pf13899, Pf13905
Q3U111	Putative uncharacterized protein (Fragment) OS=Mus musculus GN=Rdx PE=2 SV=1	High	High	High	High	1	662	77.415	8.94	58.6103	56	440	0	379.656	41.994	33	79	0	206.231	19.7885	12	13	0	69.5021	11.0272	8	9	0	30.052	19684	Rdx		cell organization and biogenesis;regulation of biological process;response to stimulus	cytoplasm;cytoskeleton;membrane	protein binding;RNA binding	Pf00373, Pf00769, Pf09379, Pf09380
P20029	78 kDa glucose-regulated protein OS=Mus musculus GN=Hspa5 PE=1 SV=3	High	High	High	High	1	655	72.377	5.16	51.4504	38	101	0	293.263	12.3664	6	7	0	46.8782	39.084	23	38	0	173.843	3.51145	2	2	0	7.49708	14828	Hspa5	ENSMUSG00000026864.13	cell communication;cell death;cell differentiation;cell organization and biogenesis;metabolic process;regulation of biological process;response to stimulus;transport	cell surface;cytoplasm;endoplasmic reticulum;extracellular;membrane;mitochondrion;nucleus;organelle lumen	catalytic activity;nucleotide binding;protein binding	Pf00012, Pf01968, Pf06723
K2C1_HUMAN	(Common contaminant protein)	High	High	High	High	1	643	65.847	8.12	53.8103	32	119	0	285.513	48.5226	25	69	0	197.654	35.3033	18	26	0	123.13	54.7434	32	72	0	196.194				transport		catalytic activity;motor activity;structural molecule activity;transporter activity	Pf00038, Pf01496, Pf01576, Pf05103, Pf05957, Pf12128, Pf13166, Pf13514
K22E_HUMAN	(Common contaminant protein)	High	High	High	High	1	645	65.825	8	53.6434	29	46	0	210.97	50.2326	26	37	0	171.311	20	11	12	0	81.3116	45.8915	25	41	0	140.94	3849	KRT2		cell death;cell organization and biogenesis;cell proliferation;cellular component movement	cytosol;membrane;nucleus	protein binding;structural molecule activity	Pf00038, Pf12128, Pf13166
K1C9_HUMAN	(Common contaminant protein)	High	High	High	High	1	623	62.092	5.3	59.2295	22	90	0	197.485	62.7608	24	63	0	215.485	29.5345	10	15	0	75.9644	51.5249	20	66	0	155.86	3857	KRT9		cell death;cell organization and biogenesis	cytosol;membrane;nucleus	structural molecule activity	Pf00038, Pf13166
K1C10_HUMAN	(Common contaminant protein)	High	High	High	High	1	593	59.483	5.21	42.8331	26	69	0	196.34	37.4368	23	51	0	150.576	26.1383	16	23	0	91.4847	37.774	25	43	0	112.154				metabolic process		structural molecule activity	Pf00038, Pf04111
Q9DCY1	Peptidyl-prolyl cis-trans isomerase OS=Mus musculus GN=Ppib PE=1 SV=1	High	High	High	High	1	216	23.699	9.55	64.8148	20	149	0	155.916	44.9074	10	16	0	62.8714	68.0556	22	310	0	191.356	64.8148	18	43	0	87.4634	19035	Ppib	ENSMUSG00000032383.7	metabolic process;regulation of biological process	endoplasmic reticulum;membrane;nucleus;organelle lumen	catalytic activity;protein binding;RNA binding	Pf00160
P26443	Glutamate dehydrogenase 1, mitochondrial OS=Mus musculus GN=Glud1 PE=1 SV=1	High	High	High	High	1	558	61.298	8	41.7563	22	43	0	147.214	65.4122	51	744	0	464.707	27.2401	12	18	0	85.8467	12.724	6	6	0	28.274	14661	Glud1	ENSMUSG00000021794.15	metabolic process;regulation of biological process;response to stimulus	cytoplasm;membrane;mitochondrion;organelle lumen	catalytic activity;nucleotide binding;protein binding	Pf00208, Pf02812
Q80UT7	Rpl7a protein (Fragment) OS=Mus musculus GN=Rpl7a PE=2 SV=1	High	High	High	High	1	270	30.455	10.55	50	20	45	0	123.971	14.4444	6	8	0	32.5807	26.2963	6	7	0	33.535	7.77778	2	2	0	9.2456	27176	Rpl7a		metabolic process	cytoplasm;membrane;nucleus;ribosome	protein binding;RNA binding	Pf01248
P47911	60S ribosomal protein L6 OS=Mus musculus GN=Rpl6 PE=1 SV=3	High	High	High	High	1	296	33.489	10.7	51.0135	22	70	0	119.979	34.1216	12	12	0	50.681	41.8919	16	24	0	81.6921	6.08108	2	3	0	10.0172	19988	Rpl6	ENSMUSG00000029614.13	cell organization and biogenesis;metabolic process	cytoplasm;membrane;nucleus;ribosome	protein binding;RNA binding;structural molecule activity	Pf01159, Pf03868
A0A0R4J0Z1	Protein disulfide-isomerase A4 OS=Mus musculus GN=Pdia4 PE=1 SV=1	High	High	High	High	1	641	72.325	5.22	29.1732	17	19	0	115.297	16.0686	14	31	0	111.811	3.27613	2	2	0	8.31054	3.90016	2	2	0	15.3248	12304	Pdia4	ENSMUSG00000025823.9	cellular homeostasis;metabolic process;regulation of biological process;response to stimulus	cell surface;endoplasmic reticulum;organelle lumen	catalytic activity;metal ion binding;RNA binding	Pf00085, Pf01216, Pf13098, Pf13848, Pf13905
P43274	Histone H1.4 OS=Mus musculus GN=Hist1h1e PE=1 SV=2	High		High	High	1	219	21.964	11.11	32.4201	12	29	0	100.647	0					12.7854	2	2	0	19.3591	5.02283	1	1	0	3.64307	50709	Hist1h1e	ENSMUSG00000051627.2	cell organization and biogenesis;metabolic process;regulation of biological process	chromosome;nucleus	DNA binding;protein binding;RNA binding	Pf00538
ALBU_BOVIN	(Common contaminant protein)	High	High	High	High	1	607	69.248	6.18	23.7232	14	18	0	87.0814	19.6046	12	13	0	71.6698	13.0148	8	9	0	35.503	16.9687	11	11	0	46.8168	280717	ALB		cell communication;regulation of biological process;response to stimulus;transport	extracellular	DNA binding;metal ion binding	Pf00273
P60710	Actin, cytoplasmic 1 OS=Mus musculus GN=Actb PE=1 SV=1	High	High	High	High	1	375	41.71	5.48	40.2667	12	20	0	79.7247	22.4	7	8	0	38.551	18.1333	6	7	0	31.1332	18.1333	6	6	0	36.2821	11461	Actb	ENSMUSG00000029580.14	cell organization and biogenesis;response to stimulus	cytoplasm;cytoskeleton;cytosol;membrane	DNA binding;nucleotide binding;protein binding	Pf00022
Q545T0	Cathepsin K OS=Mus musculus GN=Ctsk PE=1 SV=1	High	High	High	High	1	329	36.865	8.37	32.8267	12	25	0	75.6449	34.6505	14	33	0	85.5065	23.4043	8	19	0	47.418	11.8541	4	4	0	16.4932	13038	Ctsk	ENSMUSG00000028111.4	metabolic process;regulation of biological process	cytoplasm;vacuole	catalytic activity;protein binding	Pf00112, Pf08246
Q3TIP3	Putative uncharacterized protein OS=Mus musculus GN=Gzmb PE=2 SV=1	High	High	High	High	1	247	27.426	9.76	52.2267	13	24	0	69.9884	56.2753	13	19	0	81.4196	41.7004	9	18	0	58.2172	15.7895	4	4	0	13.1051	14939	Gzmb		cell death;metabolic process;regulation of biological process;response to stimulus	cytoplasm;vacuole	catalytic activity;protein binding	Pf00089
Q52KI8	Serine/arginine repetitive matrix protein 1 OS=Mus musculus GN=Srrm1 PE=1 SV=2	High	High	High	High	1	946	106.798	11.87	11.6279	10	14	0	69.5618	4.86258	2	3	0	7.64314	8.77378	5	6	0	30.0276	3.59408	1	2	0	6.87066	51796	Srrm1		metabolic process	nucleus;spliceosomal complex	DNA binding;RNA binding	Pf01480, Pf15402, Pf15449
P63017	Heat shock cognate 71 kDa protein OS=Mus musculus GN=Hspa8 PE=1 SV=1	High	High	High	High	1	646	70.827	5.52	28.7926	12	15	0	67.2907	5.57276	2	2	0	14.262	6.19195	3	3	0	17.1502	0			0	3.2028	15481	Hspa8	ENSMUSG00000015656.17	cell organization and biogenesis;metabolic process;regulation of biological process;transport	cell surface;cytoplasm;cytosol;endosome;membrane;nucleus;spliceosomal complex;vacuole	catalytic activity;nucleotide binding;protein binding;RNA binding	Pf00012, Pf02463, Pf06723
Q05117	Tartrate-resistant acid phosphatase type 5 OS=Mus musculus GN=Acp5 PE=1 SV=2	High	High	High	High	1	327	36.784	8.9	28.4404	9	44	0	65.7243	25.9939	8	64	0	76.3712	25.9939	8	34	0	61.8001	15.9021	4	5	0	22.1622	11433	Acp5	ENSMUSG00000001348.15	defense response;metabolic process;regulation of biological process;response to stimulus	vacuole	catalytic activity;metal ion binding	Pf00149
Q546G4	Albumin 1 OS=Mus musculus GN=Alb PE=1 SV=1	High	High	High	High	1	608	68.648	6.07	17.2697	8	9	0	62.7459	20.2303	11	14	0	72.455	2.13816	1	1	0	6.21607	2.13816	1	1	0	6.02458	11657	Alb	ENSMUSG00000029368.10	cell communication;regulation of biological process;response to stimulus;transport	cytoplasm;endoplasmic reticulum;extracellular;Golgi;nucleus	DNA binding;metal ion binding;protein binding	Pf00273
P98086	Complement C1q subcomponent subunit A OS=Mus musculus GN=C1qa PE=1 SV=2	High	High	High	High	1	245	25.958	9.11	26.1224	8	27	0	61.529	13.0612	3	3	0	19.0282	18.3673	5	13	0	36.0969	10.2041	2	2	0	9.99694	12259	C1qa	ENSMUSG00000036887.5	defense response;metabolic process;regulation of biological process;response to stimulus	extracellular;membrane	protein binding	Pf00229, Pf00386
Q61781	Keratin, type I cytoskeletal 14 OS=Mus musculus GN=Krt14 PE=1 SV=2	High	High	High	High	1	484	52.834	5.17	17.562	8	13	0	55.7162	13.843	6	7	0	49.0819	11.3636	4	5	0	30.2834	11.3636	4	8	0	34.9385	16664	Krt14	ENSMUSG00000045545.8	cell differentiation;cell organization and biogenesis;response to stimulus	cytoplasm;nucleus	protein binding;structural molecule activity	Pf00038, Pf13514
Q922Q8	Leucine-rich repeat-containing protein 59 OS=Mus musculus GN=Lrrc59 PE=1 SV=1	High	High	High	High	1	307	34.856	9.52	24.1042	8	15	0	52.9271	36.4821	14	41	0	85.381	13.6808	4	5	0	20.7909	8.46906	3	3	0	8.12718	98238	Lrrc59	ENSMUSG00000020869.8		endoplasmic reticulum;membrane;nucleus	protein binding;RNA binding	Pf12799, Pf13855
A2AVJ7	Ribosome-binding protein 1 OS=Mus musculus GN=Rrbp1 PE=1 SV=1	High	High	High	High	1	1464	158.301	9.19	5.60109	6	6	0	51.9991	2.04918	2	2	0	24.1178	54.7814	98	684	0	929.301	17.3497	23	28	0	141.879	81910	Rrbp1	ENSMUSG00000027422.15	metabolic process;regulation of biological process;transport	endoplasmic reticulum;membrane;ribosome	protein binding;receptor activity;structural molecule activity	Pf00038, Pf03276, Pf03962, Pf04111, Pf04156, Pf05104, Pf08317, Pf09606, Pf09726, Pf10186, Pf12128, Pf13779
Q4VAG4	60S ribosomal protein L22 OS=Mus musculus GN=Rpl22 PE=1 SV=1	High	High	High	High	1	128	14.75	9.19	42.1875	7	20	0	51.3791	30.4688	3	3	0	19.4713	32.8125	5	15	0	44.1951	31.25	4	4	0	21.2778	19934; 100047372; 102642602	Rpl22; LOC100047372; LOC100504863; LOC102642602	ENSMUSG00000028936.15	cell differentiation;metabolic process	cytoplasm;nucleus;ribosome	RNA binding;structural molecule activity	Pf01776
Q6ZWV7	60S ribosomal protein L35 OS=Mus musculus GN=Rpl35 PE=1 SV=1	High	High	High	High	1	123	14.544	11.05	35.7724	8	21	0	46.1563	19.5122	3	6	0	15.744	15.4472	2	2	0	8.89964	8.13008	1	1	0	5.98156	66489	Rpl35	ENSMUSG00000078193.2; ENSMUSG00000062997.6	metabolic process	cytoplasm;membrane;ribosome	RNA binding;structural molecule activity	Pf00831
P62918	60S ribosomal protein L8 OS=Mus musculus GN=Rpl8 PE=1 SV=2	High	High	High	High	1	257	28.007	11.03	35.7977	9	20	0	46.0267	19.0661	5	5	0	23.3818	19.0661	5	6	0	18.7153	4.28016	1	1	0	3.8829	26961	Rpl8	ENSMUSG00000003970.8	metabolic process	cytoplasm;membrane;ribosome	protein binding;RNA binding;structural molecule activity	Pf00181, Pf03947
Q5BLJ9	60S ribosomal protein L27 OS=Mus musculus GN=Rpl27 PE=1 SV=1	High	High	High	High	1	136	15.788	10.56	46.3235	7	11	0	44.8621	46.3235	6	15	0	42.2268	14.7059	2	3	0	16.3533	6.61765	1	1	0	6.06037	19942	Rpl27	ENSMUSG00000063316.13; ENSMUSG00000073640.2	metabolic process	membrane;nucleus;ribosome	RNA binding;structural molecule activity	Pf00467, Pf01777
Q60817	Nascent polypeptide-associated complex subunit alpha OS=Mus musculus GN=Naca PE=1 SV=1	High		High	High	1	215	23.37	4.56	32.5581	5	13	0	44.2974	0					13.4884	2	2	0	15.4258	6.97674	1	1	0	6.2018	17938	Naca	ENSMUSG00000061315.13	cellular component movement;metabolic process;regulation of biological process;transport	cytoplasm;nucleus	DNA binding;protein binding	Pf01849
Q6P542	ATP-binding cassette sub-family F member 1 OS=Mus musculus GN=Abcf1 PE=1 SV=1	High	High	High	High	1	837	94.887	6.51	6.57109	5	6	0	44.0455	3.82318	3	3	0	23.8087	20.6691	13	19	0	97.0412	3.7037	2	2	0	8.42964	224742	Abcf1	ENSMUSG00000038762.15	metabolic process;regulation of biological process	cytoplasm;cytosol;membrane;nucleus;ribosome	catalytic activity;nucleotide binding;RNA binding;translation regulator activity	Pf00005, Pf13304
Q3UA81	Elongation factor 1-alpha OS=Mus musculus GN=Eef1a1 PE=2 SV=1	High		High	High	1	462	50.081	9.13	23.5931	7	9	0	43.6499	0					4.329	2	2	0	12.8307	10.3896	5	5	0	18.0713	13627	Eef1a1		cell organization and biogenesis;metabolic process;regulation of biological process;response to stimulus	cytoplasm;cytoskeleton;cytosol;membrane;nucleus	catalytic activity;nucleotide binding;protein binding;RNA binding	Pf00009, Pf03143, Pf03144
Q5SZA3	Histone H1.2 OS=Mus musculus GN=Hist1h1c PE=1 SV=1	High		High	High	1	212	21.254	11	19.3396	6	10	0	42.2387	0					27.8302	9	11	0	54.574	5.18868	1	1	0	3.64307	50708	Hist1h1c	ENSMUSG00000036181.2	cell organization and biogenesis;metabolic process;regulation of biological process	chromosome;nucleus	DNA binding;protein binding;RNA binding	Pf00538
Q497E9	40S ribosomal protein S8 OS=Mus musculus GN=Rps8 PE=1 SV=1	High	High	High	High	1	208	24.19	10.32	29.3269	6	20	0	40.5417	9.61538	2	3	0	13.4612	14.9038	3	3	0	14.6612	7.69231	2	2	0	5.19899	20116; 100040298	Rps8; Gm15501	ENSMUSG00000047675.15	metabolic process	cytoplasm;cytosol;endoplasmic reticulum;membrane;nucleus;ribosome	RNA binding;structural molecule activity	Pf01201
Q02105	Complement C1q subcomponent subunit C OS=Mus musculus GN=C1qc PE=1 SV=2	High	High	High	High	1	246	25.975	8.54	25.2033	5	14	0	39.9896	9.34959	2	3	0	18.0563	20.3252	4	12	0	23.4191	9.34959	2	2	0	8.47456	12262	C1qc	ENSMUSG00000036896.5	defense response;metabolic process;regulation of biological process;response to stimulus	extracellular;membrane	protein binding	Pf00229, Pf00386, Pf01391
P14106	Complement C1q subcomponent subunit B OS=Mus musculus GN=C1qb PE=1 SV=2	High	High	High	High	1	253	26.701	8.15	27.2727	6	21	0	39.9248	11.0672	3	4	0	23.1084	23.7154	5	12	0	28.423	7.50988	2	3	0	5.42908	12260	C1qb	ENSMUSG00000036905.8	defense response;metabolic process;regulation of biological process;response to stimulus	extracellular;membrane	protein binding	Pf00229, Pf00386
Q8BP67	60S ribosomal protein L24 OS=Mus musculus GN=Rpl24 PE=1 SV=2	High	High	High	High	1	157	17.768	11.25	24.2038	4	10	0	39.8165	14.0127	2	2	0	18.5034	30.5732	5	9	0	38.7214	8.28025	1	1	0	9.03863	68193	Rpl24	ENSMUSG00000098274.7	cell organization and biogenesis;cellular component movement;metabolic process;regulation of biological process	cytoplasm;membrane;ribosome	protein binding;RNA binding;structural molecule activity	Pf01246
Q99M71	Mammalian ependymin-related protein 1 OS=Mus musculus GN=Epdr1 PE=1 SV=1	High	High	High	High	1	224	25.469	7.58	30.3571	6	9	0	39.3324	37.9464	8	30	0	71.1292	20.9821	4	4	0	21.7527	10.7143	2	2	0	8.81118	105298	Epdr1	ENSMUSG00000002808.6		extracellular;vacuole	metal ion binding	Pf00811
Q5M9K9	60S ribosomal protein L31 OS=Mus musculus GN=Rpl31 PE=1 SV=1	High	High	High	High	1	125	14.454	10.54	48.8	8	12	0	38.5464	7.2	1	1	0	4.86673	26.4	3	4	0	20.7003	7.2	1	1	0	6.62865	114641	Rpl31	ENSMUSG00000073702.11	metabolic process	membrane;ribosome	protein binding;RNA binding;structural molecule activity	Pf01198
TRYP_PIG	(Common contaminant protein)	High	High	High	High	1	231	24.394	7.18	25.1082	4	35	0	31.0145	25.1082	4	40	0	31.8164	16.4502	3	16	0	20.4293	25.1082	4	53	0	21.9807				metabolic process	extracellular	catalytic activity;metal ion binding	Pf00089
Q564E8	60S ribosomal protein L4 OS=Mus musculus GN=Rpl4 PE=1 SV=1	High	High	High	High	1	419	47.124	11	5.48926	4	12	0	28.8038	2.86396	2	6	0	16.0769	2.86396	2	3	0	15.6186	2.6253	1	1	0	7.80444	67891	Rpl4	ENSMUSG00000032399.8	metabolic process;regulation of biological process	cytoplasm;membrane;nucleus;ribosome	protein binding;RNA binding;structural molecule activity	Pf00573, Pf14374
Q3U292	Putative uncharacterized protein OS=Mus musculus GN=Hist1h1d PE=2 SV=1	High		High	High	1	221	22.068	11.03	7.23982	1	2	0	28.6043	0					7.23982	1	1	0	7.85263	4.97738	1	1	0	3.64307	14957	Hist1h1d		cell organization and biogenesis;metabolic process;regulation of biological process	chromosome;nucleus	DNA binding;protein binding;RNA binding	Pf00538
Q9WUB3	Glycogen phosphorylase, muscle form OS=Mus musculus GN=Pygm PE=1 SV=3	High	High	High	High	1	842	97.225	7.11	5.70071	5	8	0	25.2846	8.66983	5	6	0	22.3431	4.75059	4	4	0	15.701	3.32542	3	4	0	17.3424	19309	Pygm	ENSMUSG00000032648.14; ENSMUSG00000106877.3	cellular homeostasis;metabolic process;response to stimulus	cytoplasm;endoplasmic reticulum	catalytic activity;nucleotide binding	Pf00343
Q5M9P1	60S ribosomal protein L36a OS=Mus musculus GN=Rpl36a PE=1 SV=1	High	Red	High	High	1	106	12.433	10.58	36.7925	6	7	0	24.7731	0			9	1.62601	16.0377	2	3	0	13.6553	8.49057	1	1	0	3.77792	66483; 19982; 100043893	Rpl36al; Rpl36a; Rpl36a-ps3	ENSMUSG00000079435.9; ENSMUSG00000049751.6	metabolic process;response to stimulus	cytoplasm;cytosol;membrane;nucleus;ribosome	structural molecule activity	Pf00935
Q9EQD6	Keratin intermediate filament 16a OS=Mus musculus GN=K16 PE=3 SV=1	High	High	High	High	1	474	52.021	5.2	12.0253	4	5	0	24.6173	6.75105	2	3	0	17.0478	4.43038	1	1	0	6.83325	4.43038	1	1	0	8.04797	16666	Krt16		cell differentiation;cell organization and biogenesis;cellular component movement;defense response;regulation of biological process;response to stimulus	cytoskeleton;nucleus	protein binding;structural molecule activity	Pf00038, Pf13514
P06797	Cathepsin L1 OS=Mus musculus GN=Ctsl PE=1 SV=2	High	High	High	High	1	334	37.523	6.83	13.7725	3	6	0	24.1344	30.8383	6	15	0	51.146	8.98204	2	4	0	12.9746	4.79042	1	2	0	6.73435	13039	Ctsl	ENSMUSG00000021477.8	cell communication;cell death;cell differentiation;metabolic process;regulation of biological process;response to stimulus	cytoplasm;nucleus;vacuole	catalytic activity;protein binding	Pf00112, Pf08246
P50446	Keratin, type II cytoskeletal 6A OS=Mus musculus GN=Krt6a PE=1 SV=3	High	High	High	High	1	553	59.299	7.94	6.14828	4	6	0	23.762	3.61664	3	3	0	13.0257	1.80832	1	1	0	8.29571	3.25497	2	2	0	8.93525	16687	Krt6a	ENSMUSG00000058354.6	cell organization and biogenesis;metabolic process;regulation of biological process;response to stimulus		catalytic activity;motor activity;structural molecule activity	Pf00038, Pf01576, Pf04111, Pf05957, Pf12128, Pf13166
Q5I0T8	Ribosomal protein L19 OS=Mus musculus GN=Rpl19 PE=1 SV=1	High	High	High	High	1	196	23.451	11.47	22.449	6	7	0	23.0192	7.65306	2	2	0	5.1304	4.59184	1	1	0	4.02068	4.59184	1	1	0	3.45535	19921; 100041511	Rpl19; Rpl19-ps11	ENSMUSG00000017404.12	metabolic process	cytoplasm;membrane;ribosome	RNA binding;structural molecule activity	Pf01280
O70569	Ribosomal protein S14 OS=Mus musculus GN=rps14 PE=3 SV=1	High	Red	High	High	1	151	16.291	10.13	17.8808	3	3	0	21.9642	0			19	1.11687	7.28477	1	1	0	7.78385	8.60927	1	1	0	6.10772	20044	Rps14		cell differentiation;cell organization and biogenesis;metabolic process;regulation of biological process	membrane;mitochondrion;ribosome	RNA binding;structural molecule activity;translation regulator activity	Pf00411
F8VQC1	Signal recognition particle subunit SRP72 OS=Mus musculus GN=Srp72 PE=1 SV=1	High	High	High	High	1	671	74.611	9.23	3.27869	2	3	0	20.5952	2.53353	1	1	0	10.6034	7.89866	4	4	0	30.6929	2.53353	1	1	0	10.846	66661	Srp72	ENSMUSG00000036323.14	cell organization and biogenesis;response to stimulus;transport	cytoplasm;endoplasmic reticulum;membrane	protein binding;RNA binding	Pf08492, Pf12895, Pf13424, Pf14559
Q6IFX2	Keratin, type I cytoskeletal 42 OS=Mus musculus GN=Krt42 PE=1 SV=1	High	High	High	High	1	452	50.102	5.16	9.73451	4	4	0	18.4932	4.20354	2	2	0	6.26872	1.99115	1	1	0	4.28603	1.99115	1	1	0	4.17	68239	Krt42	ENSMUSG00000053654.7		cytoplasm	structural molecule activity	Pf00038, Pf04156, Pf08317, Pf13166, Pf13514
Q8CBB6	Histone H2B OS=Mus musculus GN=Hist1h2br PE=2 SV=1	High	High	High	High	1	134	14.879	10.37	25.3731	4	5	0	18.3122	33.5821	5	7	0	26.0479	13.4328	2	2	0	7.78047	13.4328	2	2	0	5.41256	665596; 665622	Hist1h2bq; Hist1h2br	ENSMUSG00000069307.5; ENSMUSG00000069303.5		chromosome;cytoplasm;cytosol;nucleus	DNA binding;protein binding	Pf00125, Pf00808
P47915	60S ribosomal protein L29 OS=Mus musculus GN=Rpl29 PE=2 SV=2	High	High	High	High	1	160	17.576	11.84	18.125	3	5	0	16.206	17.5	3	3	0	11.4631	27.5	5	14	0	27.5141	25.625	5	8	0	11.7649	19944; 666642	Rpl29; Gm8210	ENSMUSG00000048758.14	cell proliferation;metabolic process	ribosome	structural molecule activity	Pf01779
ALBU_HUMAN	(Common contaminant protein)	High		High	High	1	609	69.321	6.28	4.92611	3	3	0	13.4331	0					3.11987	2	2	0	8.17203	1.47783	1	1	0	3.47348	213	ALB	ENSG00000163631.16	cell communication;metabolic process;regulation of biological process;response to stimulus;transport	cytoplasm;endoplasmic reticulum;extracellular;Golgi;nucleus;organelle lumen	antioxidant activity;catalytic activity;DNA binding;metal ion binding;protein binding	Pf00273
Q80WJ7	Protein LYRIC OS=Mus musculus GN=Mtdh PE=1 SV=1	High	High	High	High	1	579	63.808	9.33	5.35406	2	2	0	13.2007	2.9361	1	3	0	9.20173	54.2314	27	68	0	213.571	14.6805	6	6	0	35.2065	67154	Mtdh	ENSMUSG00000022255.15	cell organization and biogenesis;regulation of biological process;response to stimulus	cytoplasm;endoplasmic reticulum;membrane;nucleus	protein binding;RNA binding
Q91V99	Fau protein (Fragment) OS=Mus musculus GN=fau PE=4 SV=1	High	High	High	High	1	137	14.778	10.05	8.0292	2	6	0	11.0678	7.29927	1	1	0	5.1542	8.75912	3	17	0	17.6658	8.0292	2	4	0	9.05798	14109	Fau		defense response;metabolic process;response to stimulus	ribosome	protein binding;RNA binding;structural molecule activity	Pf00240, Pf04758, Pf11976
Q05D44	Eukaryotic translation initiation factor 5B OS=Mus musculus GN=Eif5b PE=1 SV=2	High	Yellow	High	High	1	1216	137.532	5.59	2.96053	2	2	0	9.35354	1.31579	2	2	1	3.51452	13.4868	17	27	0	150.954	2.05592	2	2	0	6.33775	226982	Eif5b	ENSMUSG00000026083.12	metabolic process;regulation of biological process	cytoplasm	catalytic activity;metal ion binding;nucleotide binding;RNA binding	Pf00009, Pf01926, Pf03144, Pf11987, Pf14578
Q4KL81	Actin, cytoplasmic 2 OS=Mus musculus GN=Actg1 PE=1 SV=1	High	High	High	High	1	375	41.766	5.48	4.53333	1	1	0	8.96765	22.4	7	8	0	38.551	18.1333	6	7	0	31.1332	18.1333	6	6	0	36.2821	11465	Actg1	ENSMUSG00000062825.15	cell organization and biogenesis;response to stimulus	cytoplasm;cytoskeleton;cytosol;membrane;nucleus	nucleotide binding;protein binding;structural molecule activity	Pf00022
Q3UIF3	Putative uncharacterized protein OS=Mus musculus GN=Hsp90aa1 PE=2 SV=1	Yellow	High	High	High	1	733	84.763	5.01	2.04638	1	1	1	5.6183	3.68349	2	2	0	11.8787	1.90996	1	1	0	7.28793	3.13779	2	2	0	8.25922	15519	Hsp90aa1		cell organization and biogenesis;cellular component movement;metabolic process;regulation of biological process;response to stimulus;transport	cell surface;cytoplasm;cytosol;membrane;nucleus	catalytic activity;enzyme regulator activity;nucleotide binding;protein binding;RNA binding	Pf00183, Pf02518, Pf13589
K1C15_SHEEP	(Common contaminant protein)		High	High	High	1	453	48.74	4.79	0					2.64901	1	1	0	7.56884	2.64901	1	1	0	7.44083	6.18102	3	3	0	9.91647	101117682	LOC101117682; KRT15				structural molecule activity	Pf00038, Pf13514
P70670	Nascent polypeptide-associated complex subunit alpha, muscle-specific form OS=Mus musculus GN=Naca PE=1 SV=2		High	High	High	1	2187	220.364	9.35	0					2.01189	4	11	0	34.8985	1.32602	2	2	0	15.4258	0.685871	1	1	0	6.2018	17938	Naca	ENSMUSG00000061315.13	cellular component movement;metabolic process;regulation of biological process;transport	cytoplasm;nucleus	DNA binding;protein binding	Pf01849
P26041	Moesin OS=Mus musculus GN=Msn PE=1 SV=3	High	High			1	577	67.725	6.6	47.6603	39	223	0	321.043	2.94627	2	2	0	7.33815	2.25303	1	2	0	6.37393	0					17698	Msn	ENSMUSG00000031207.16	cell differentiation;cell organization and biogenesis;cellular component movement;regulation of biological process;response to stimulus	cell surface;cytoplasm;cytoskeleton;cytosol;membrane;nucleus	protein binding;RNA binding	Pf00373, Pf00769, Pf09379, Pf09380
J3JS97	Arrestin, beta 2 OS=Mus musculus GN=Arrb2 PE=4 SV=1	High	High	High		1	421	47.41	7.65	39.4299	17	34	0	135.554	6.65083	2	2	0	11.7261	10.9264	4	4	0	21.8647	0					216869	Arrb2	ENSMUSG00000060216.15	cellular component movement;metabolic process;regulation of biological process;response to stimulus;transport	cytoplasm;membrane;nucleus	protein binding;structural molecule activity	Pf00339, Pf02752
Q60737	Casein kinase II subunit alpha OS=Mus musculus GN=Csnk2a1 PE=1 SV=2	High	High	High		1	391	45.105	7.74	32.4808	13	41	0	113.836	3.32481	2	2	0	4.5711	22.5064	7	9	0	43.2142	0					12995	Csnk2a1	ENSMUSG00000101523.1; ENSMUSG00000074698.10	cell death;metabolic process;regulation of biological process;response to stimulus	chromosome;cytoplasm;membrane;nucleus	catalytic activity;enzyme regulator activity;nucleotide binding;protein binding	Pf00069, Pf01633, Pf01636, Pf07714
Q91VN6	Probable ATP-dependent RNA helicase DDX41 OS=Mus musculus GN=Ddx41 PE=1 SV=2	High		High		1	622	69.775	6.7	30.8682	18	20	0	100.42	0					8.36013	5	5	0	26.7295	0					72935	Ddx41	ENSMUSG00000021494.8	cell differentiation;cell proliferation;defense response;metabolic process;regulation of biological process;response to stimulus	endoplasmic reticulum;membrane;nucleus;spliceosomal complex	catalytic activity;DNA binding;metal ion binding;nucleotide binding;protein binding;RNA binding	Pf00270, Pf00271, Pf13307
P27773	Protein disulfide-isomerase A3 OS=Mus musculus GN=Pdia3 PE=1 SV=2	High		High		1	505	56.643	6.21	33.4653	15	18	0	98.1826	0					19.802	9	9	0	45.1437	0					14827	Pdia3	ENSMUSG00000027248.13	cell communication;cellular homeostasis;metabolic process;regulation of biological process;response to stimulus	cell surface;cytoplasm;endoplasmic reticulum;extracellular;membrane;mitochondrion;nucleus;organelle lumen	catalytic activity;protein binding;RNA binding	Pf00085, Pf13098, Pf13848, Pf13899, Pf13905
Q8BWG8	Beta-arrestin-1 OS=Mus musculus GN=Arrb1 PE=1 SV=1	High	High	High		1	418	46.943	6.28	36.3636	14	34	0	91.3016	6.9378	3	4	0	14.801	9.80861	3	4	0	17.243	0					109689	Arrb1	ENSMUSG00000018909.15	cell death;cell organization and biogenesis;metabolic process;regulation of biological process;response to stimulus;transport	chromosome;cytoplasm;cytosol;membrane;nucleus	DNA binding;enzyme regulator activity;protein binding	Pf00339, Pf02752
Q3U0N0	Putative uncharacterized protein OS=Mus musculus GN=Gzma PE=2 SV=1	High	High	High		1	260	28.581	9.36	52.6923	15	35	0	90.952	33.0769	8	9	0	54.6144	36.9231	9	18	0	59.8361	0					14938	Gzma	ENSMUSG00000023132.7	cell death;metabolic process;regulation of biological process	extracellular;nucleus	catalytic activity;protein binding	Pf00089, Pf09342
Q99LB2	Dehydrogenase/reductase SDR family member 4 OS=Mus musculus GN=Dhrs4 PE=1 SV=3	High	High	High		1	279	29.866	9.38	43.7276	13	24	0	77.9668	36.2007	9	9	0	60.3976	36.5591	10	18	0	60.9775	0					28200	Dhrs4	ENSMUSG00000022210.6	cell organization and biogenesis;metabolic process	membrane;mitochondrion;nucleus	catalytic activity;protein binding	Pf00106, Pf08659, Pf13561
P27659	60S ribosomal protein L3 OS=Mus musculus GN=Rpl3 PE=1 SV=3	High	High	High		1	403	46.081	10.21	31.2655	12	15	0	77.5151	2.23325	1	1	0	4.45412	2.97767	1	1	0	5.78183	0					27367	Rpl3	ENSMUSG00000060036.13	cell organization and biogenesis;metabolic process;response to stimulus	cytoplasm;cytosol;nucleus;ribosome	RNA binding;structural molecule activity	Pf00297
O54774	AP-3 complex subunit delta-1 OS=Mus musculus GN=Ap3d1 PE=1 SV=1	High	High	High		1	1199	134.996	7.37	8.67389	9	15	0	75.1262	0			0	4.95633	9.17431	10	14	0	77.489	0					11776	Ap3d1	ENSMUSG00000020198.7	cell organization and biogenesis;cellular component movement;regulation of biological process;transport	cytoplasm;Golgi;membrane		Pf01602, Pf06375
I3PQW3	LARP7 OS=Mus musculus GN=Larp7 PE=4 SV=1	High		High		1	570	64.776	9.47	23.6842	11	12	0	74.9864	0					11.2281	5	5	0	36.9112	0								metabolic process	nucleus	nucleotide binding;RNA binding	Pf00076, Pf05383, Pf08777, Pf13893, Pf14259
Q9D2G2	Dihydrolipoyllysine-residue succinyltransferase component of 2-oxoglutarate dehydrogenase complex, mitochondrial OS=Mus musculus GN=Dlst PE=1 SV=1	High	High	High		1	454	48.963	8.95	32.8194	11	26	0	74.8299	31.9383	12	37	0	89.516	4.18502	2	2	0	5.77621	0					78920	Dlst	ENSMUSG00000004789.9	metabolic process	membrane;mitochondrion;nucleus	catalytic activity;protein binding	Pf00198, Pf00364
P38647	Stress-70 protein, mitochondrial OS=Mus musculus GN=Hspa9 PE=1 SV=3	High		High		1	679	73.416	6.07	18.4094	10	12	0	74.4052	0					9.42563	5	6	0	28.7414	0					15526	Hspa9	ENSMUSG00000024359.8	cell differentiation;cell organization and biogenesis;metabolic process;regulation of biological process;transport	cytoplasm;mitochondrion;nucleus;organelle lumen	nucleotide binding;protein binding;RNA binding	Pf00012, Pf06723
P25688	Uricase OS=Mus musculus GN=Uox PE=1 SV=2	High	High	High		1	303	35.017	8.35	48.1848	14	21	0	74.1279	8.91089	2	2	0	7.78244	8.91089	2	2	0	9.72036	0					22262	Uox	ENSMUSG00000028186.14	metabolic process	mitochondrion	catalytic activity	Pf01014
B2RY27	MCG125789, isoform CRA_a OS=Mus musculus GN=Taok3 PE=2 SV=1	High		High		1	898	105.298	7.36	13.1403	13	19	0	71.2068	0					10.4677	9	9	0	53.0069	0					330177	Taok3		metabolic process;regulation of biological process;response to stimulus	cytoplasm	catalytic activity;nucleotide binding;signal transducer activity	Pf00069, Pf07714, Pf09731, Pf14531
Q99L27	GMP reductase 2 OS=Mus musculus GN=Gmpr2 PE=1 SV=2	High	High	High		1	348	37.994	7.44	31.3218	11	17	0	62.9115	23.8506	6	9	0	44.9075	7.18391	2	2	0	11.8284	0					105446	Gmpr2	ENSMUSG00000002326.5	cell differentiation;metabolic process	cytoplasm	catalytic activity;metal ion binding	Pf00478, Pf01070
Q9R0H0	Peroxisomal acyl-coenzyme A oxidase 1 OS=Mus musculus GN=Acox1 PE=1 SV=5	High	High	High		1	661	74.601	8.48	14.5234	7	10	0	57.5581	1.81543	1	1	0	6.12089	1.66415	1	1	0	5.62072	0					11430	Acox1	ENSMUSG00000020777.16	cell organization and biogenesis;metabolic process;regulation of biological process	cytoplasm;membrane;mitochondrion;nucleus	catalytic activity;nucleotide binding;protein binding	Pf01756, Pf02770, Pf14749
Q3UIJ2	Putative uncharacterized protein OS=Mus musculus GN=Eif2s3x PE=2 SV=1	High		High		1	472	51.073	8.4	24.5763	8	11	0	57.4638	0					23.3051	8	11	0	64.6036	0					26905	Eif2s3x		metabolic process	cytoplasm	catalytic activity;nucleotide binding;protein binding;RNA binding	Pf00009, Pf03144, Pf09173
Q3TWH7	Putative uncharacterized protein OS=Mus musculus GN=Serpine2 PE=2 SV=1	High	High	High		1	397	44.18	9.77	28.2116	9	12	0	56.4897	27.9597	10	19	0	72.5855	3.02267	1	1	0	6.55845	0					20720	Serpine2		cell differentiation;cell organization and biogenesis;coagulation;development;regulation of biological process;response to stimulus;transport	cytosol;extracellular;membrane	enzyme regulator activity;protein binding	Pf00079
P43276	Histone H1.5 OS=Mus musculus GN=Hist1h1b PE=1 SV=2	High		High		1	223	22.562	10.92	24.2152	7	10	0	56.3074	0					12.1076	2	2	0	17.339	0					56702	Hist1h1b	ENSMUSG00000058773.2	cell organization and biogenesis	chromosome;nucleus	DNA binding;protein binding	Pf00538
A2AKK5	Acyl-coenzyme A amino acid N-acyltransferase 1 OS=Mus musculus GN=Acnat1 PE=1 SV=1	High	High	High		1	416	46.041	8.73	31.4904	10	15	0	55.9246	35.8173	12	33	0	86.355	9.85577	3	4	0	26.0922	0					230161	Acnat1	ENSMUSG00000070985.3	metabolic process		catalytic activity	Pf04775, Pf08840
G3X9G2	Misshapen-like kinase 1 OS=Mus musculus GN=Mink1 PE=1 SV=1	High	High	High		1	1344	151.13	7.96	5.43155	9	15	0	55.366	2.38095	4	4	0	27.2019	0.892857	1	1	0	5.28192	0					50932	Mink1	ENSMUSG00000020827.18	cell communication;cell organization and biogenesis;cellular homeostasis;development;metabolic process;regulation of biological process;response to stimulus	cytoplasm;Golgi;membrane	catalytic activity;nucleotide binding;signal transducer activity	Pf00069, Pf00780, Pf07714, Pf14531
Q3USK2	Casein kinase 1, delta, isoform CRA_b OS=Mus musculus GN=Csnk1d PE=2 SV=1	High		High		1	428	49.09	9.94	19.6262	8	13	0	54.9585	0					2.80374	1	1	0	7.22269	0					104318	Csnk1d		cell organization and biogenesis;metabolic process;regulation of biological process;response to stimulus;transport	cytoplasm;cytoskeleton;Golgi;membrane;nucleus	catalytic activity;nucleotide binding;protein binding	Pf00069, Pf01636, Pf07714, Pf14971
P56480	ATP synthase subunit beta, mitochondrial OS=Mus musculus GN=Atp5b PE=1 SV=2	High	High	High		1	529	56.265	5.34	21.7391	7	8	0	53.4367	5.86011	2	2	0	9.69936	28.1664	10	12	0	62.3838	0					11947	Atp5b	ENSMUSG00000025393.12	cell differentiation;cellular homeostasis;metabolic process;regulation of biological process;transport	cell surface;membrane;mitochondrion;nucleus	catalytic activity;metal ion binding;nucleotide binding;protein binding;receptor activity;transporter activity	Pf00006, Pf00306, Pf02874
O70310	Glycylpeptide N-tetradecanoyltransferase 1 OS=Mus musculus GN=Nmt1 PE=1 SV=1	High	High	High		1	496	56.852	8	15.9274	6	8	0	52.8446	6.85484	4	5	0	25.0628	9.27419	3	4	0	22.9352	0					18107	Nmt1	ENSMUSG00000020936.8	metabolic process	cytoplasm;cytoskeleton;cytosol;membrane	catalytic activity	Pf01233, Pf02799
Q545V8	Casein kinase II subunit alpha' OS=Mus musculus GN=Csnk2a2 PE=1 SV=1	High		High		1	350	41.189	8.56	26	9	13	0	52.6992	0					6	2	2	0	6.0513	0					13000	Csnk2a2	ENSMUSG00000046707.9	cell death;metabolic process;regulation of biological process;response to stimulus	chromosome;cytoplasm;membrane;nucleus	catalytic activity;nucleotide binding;protein binding	Pf00069, Pf01636, Pf07714
Q3TI79	Putative uncharacterized protein OS=Mus musculus GN=Dkc1 PE=2 SV=1	High	High	High		1	509	57.405	9.28	20.8251	11	14	0	51.3912	8.84086	4	4	0	23.318	10.8055	5	5	0	25.6153	0					245474	Dkc1		cell organization and biogenesis;metabolic process;regulation of biological process	nucleus	catalytic activity;protein binding;RNA binding	Pf01472, Pf01509, Pf08068
Q3UB06	SRSF protein kinase 1 OS=Mus musculus GN=Srpk1 PE=1 SV=1	High	High	High		1	648	73.043	6.19	22.2222	10	11	0	49.8115	2.46914	1	1	0	4.47226	13.2716	6	8	0	37.471	0					20815	Srpk1	ENSMUSG00000004865.15	cell differentiation;cell organization and biogenesis;metabolic process;regulation of biological process;response to stimulus	cytoplasm;cytosol;endoplasmic reticulum;membrane;nucleus	catalytic activity;metal ion binding;nucleotide binding;protein binding;RNA binding	Pf00069, Pf07714
Q3TDA7	Protein kinase C and casein kinase substrate in neurons 2, isoform CRA_a OS=Mus musculus GN=Pacsin2 PE=1 SV=1	High		High		1	486	55.798	5.2	22.0165	10	11	0	49.4263	0					10.6996	5	5	0	23.8211	0					23970	Pacsin2	ENSMUSG00000016664.14	cell organization and biogenesis;metabolic process;regulation of biological process;response to stimulus;transport	cytoplasm;cytoskeleton;cytosol;endosome;membrane	catalytic activity;protein binding	Pf00018, Pf00611, Pf07653, Pf14604
Q8CCP0	Nuclear export mediator factor Nemf OS=Mus musculus GN=Nemf PE=1 SV=2	High	High	High		1	1064	121.112	6.8	8.17669	8	14	0	48.9848	3.38346	3	3	0	17.718	15.2256	14	15	0	79.6821	0					66244	Nemf	ENSMUSG00000020982.8	transport	nucleus		Pf05670, Pf05833, Pf11923
Q642L7	MCG13441 OS=Mus musculus GN=Rps27a PE=2 SV=1	High	High	High		1	156	17.939	9.64	58.9744	8	16	0	48.3031	24.359	3	6	0	22.0666	46.1538	6	24	0	64.0733	0					78294; 619900; 100042019	Rps27a; Rps27a-ps2; LOC100042019	ENSMUSG00000020460.15	metabolic process;regulation of biological process;response to stimulus	cytoplasm;cytosol;membrane;nucleus;ribosome	metal ion binding;protein binding;RNA binding;structural molecule activity	Pf00240, Pf01599, Pf11976, Pf13019, Pf13881, Pf14560
Q3UI33	Methionine aminopeptidase 2 OS=Mus musculus GN=Metap2 PE=1 SV=1	High	High	High		1	488	54.083	5.81	19.6721	8	9	0	47.4619	29.918	12	19	0	93.5827	7.17213	1	1	0	8.05799	0					56307	Metap2	ENSMUSG00000036112.15	metabolic process	cytoplasm;cytosol;membrane	catalytic activity;metal ion binding;protein binding;RNA binding	Pf00557
P62889	60S ribosomal protein L30 OS=Mus musculus GN=Rpl30 PE=1 SV=2	High	High	High		1	115	12.776	9.63	63.4783	7	20	0	46.6101	51.3043	5	7	0	28.9821	50.4348	4	8	0	34.0419	0					19946; 667779; 666899	Rpl30; Rpl30-ps8; Gm12191	ENSMUSG00000058600.13	metabolic process	cytoplasm;membrane;nucleus;ribosome	RNA binding;structural molecule activity	Pf01248
Q6ZWX6	Eukaryotic translation initiation factor 2 subunit 1 OS=Mus musculus GN=Eif2s1 PE=1 SV=3	High		High		1	315	36.085	5.08	25.3968	8	9	0	42.9079	0					32.381	9	9	0	52.4102	0					13665	Eif2s1	ENSMUSG00000021116.9	cell communication;metabolic process;regulation of biological process;response to stimulus	cytoplasm;membrane;nucleus;ribosome	protein binding;RNA binding	Pf00575, Pf07541
Q3UEJ8	Peroxisomal sarcosine oxidase OS=Mus musculus GN=Pipox PE=1 SV=1	High		High		1	390	43.818	7.55	23.8462	8	9	0	41.5507	0					2.5641	1	1	0	4.65388	0					19193	Pipox	ENSMUSG00000017453.4	metabolic process		catalytic activity;protein binding	Pf00890, Pf01266, Pf13450
O35490	Betaine--homocysteine S-methyltransferase 1 OS=Mus musculus GN=Bhmt PE=1 SV=1	High	High	High		1	407	44.992	7.9	19.9017	5	6	0	40.6685	41.2776	15	24	0	104.827	15.2334	5	6	0	28.7902	0					12116	Bhmt	ENSMUSG00000069324.5; ENSMUSG00000074768.5	metabolic process	cytoplasm;cytosol	catalytic activity;metal ion binding;protein binding	Pf02574
P35979	60S ribosomal protein L12 OS=Mus musculus GN=Rpl12 PE=1 SV=2	High	High	High		1	165	17.794	9.42	33.9394	4	7	0	40.58	5.45455	1	1	0	4.64566	33.9394	4	4	0	27.9239	0					269261	Rpl12	ENSMUSG00000038900.17	cell organization and biogenesis;metabolic process	cytoplasm;membrane;nucleus;ribosome	protein binding;RNA binding;structural molecule activity	Pf00298, Pf03946
P24270	Catalase OS=Mus musculus GN=Cat PE=1 SV=4	High	High	High		1	527	59.758	7.88	21.0626	8	8	0	39.1859	45.351	18	26	0	117.659	10.2467	4	5	0	17.5375	0					12359	Cat	ENSMUSG00000027187.10	cell differentiation;cell organization and biogenesis;metabolic process;regulation of biological process;response to stimulus	cytosol;endoplasmic reticulum;Golgi;membrane;mitochondrion;vacuole	antioxidant activity;catalytic activity;metal ion binding;nucleotide binding;protein binding	Pf00199, Pf06628
P14148	60S ribosomal protein L7 OS=Mus musculus GN=Rpl7 PE=1 SV=2	High	High	High		1	270	31.4	10.89	26.2963	8	8	0	38.4167	7.77778	2	2	0	10.8575	0			0	6.05072	0					19989	Rpl7	ENSMUSG00000043716.13	metabolic process	cytoplasm;membrane;nucleus;ribosome	DNA binding;protein binding;RNA binding;structural molecule activity	Pf00327, Pf08079
Q8C196	Carbamoyl-phosphate synthase [ammonia], mitochondrial OS=Mus musculus GN=Cps1 PE=1 SV=2	High	High	High		1	1500	164.514	6.92	5.93333	7	7	0	38.0049	7.13333	9	9	0	55.0407	0.8	1	1	0	7.03922	0					227231	Cps1	ENSMUSG00000025991.8	cell differentiation;metabolic process;regulation of biological process;response to stimulus	cytoplasm;membrane;mitochondrion;nucleus	catalytic activity;metal ion binding;nucleotide binding;protein binding	Pf00117, Pf00289, Pf00988, Pf02142, Pf02222, Pf02786, Pf02787, Pf07478, Pf13535, Pf15632
A0A0R4J038	Kininogen-1 OS=Mus musculus GN=Kng1 PE=1 SV=1	High	High	High		1	661	73.055	6.6	9.98487	7	7	0	35.94	4.99244	3	4	0	19.6529	7.26172	5	5	0	25.9162	0					16644	Kng1	ENSMUSG00000022875.17	cellular homeostasis;coagulation;defense response;regulation of biological process;response to stimulus	extracellular	enzyme regulator activity;protein binding	Pf00031
Q9CWK0	Putative uncharacterized protein OS=Mus musculus GN=Rpl14 PE=2 SV=1	High	High	High		1	227	26.3	11.9	28.1938	6	11	0	35.7037	5.72687	1	1	0	9.63652	20.2643	4	4	0	23.7715	0					67115	Rpl14		metabolic process	membrane;ribosome	protein binding;RNA binding;structural molecule activity	Pf01929
Q544E3	Phosphatidylinositol 5-phosphate 4-kinase type-2 alpha OS=Mus musculus GN=Pip4k2a PE=1 SV=1	High		High		1	405	46.122	6.99	13.5802	6	7	0	32.1515	0					17.5309	7	8	0	36.4103	0					18718	Pip4k2a	ENSMUSG00000026737.12	metabolic process;regulation of biological process	cytoplasm;membrane;nucleus;vacuole	catalytic activity;nucleotide binding	Pf01504
P21460	Cystatin-C OS=Mus musculus GN=Cst3 PE=1 SV=2	High	High	High		1	140	15.521	9	29.2857	4	5	0	28.9914	28.5714	3	3	0	28.9325	7.85714	1	1	0	10.3395	0					13010	Cst3	ENSMUSG00000027447.6	cell death;cell organization and biogenesis;defense response;regulation of biological process;response to stimulus	cytoplasm;endoplasmic reticulum;endosome;extracellular;membrane;vacuole	enzyme regulator activity;protein binding	Pf00031
P43275	Histone H1.1 OS=Mus musculus GN=Hist1h1a PE=1 SV=2	High		High		1	213	21.772	10.93	16.9014	3	4	0	27.7363	0					16.9014	3	3	0	15.1702	0					80838	Hist1h1a	ENSMUSG00000049539.2	cell organization and biogenesis	chromosome;nucleus	DNA binding;protein binding	Pf00538
A0A0R4J1R7	Pterin-4-alpha-carbinolamine dehydratase 2 OS=Mus musculus GN=Pcbd2 PE=1 SV=1	High	High	High		1	103	11.733	6.79	46.6019	6	6	0	27.3634	70.8738	8	15	0	49.0377	14.5631	2	2	0	3.52462	0					72562	Pcbd2	ENSMUSG00000021496.12	cell organization and biogenesis;metabolic process;regulation of biological process	mitochondrion;nucleus	catalytic activity;protein binding	Pf01329
A0A0R4J0B2	Phospholipase B-like 1 OS=Mus musculus GN=Plbd1 PE=1 SV=1	High	High	High		1	550	62.978	8.87	6.18182	3	4	0	27.2141	11.0909	5	9	0	50.5178	2	1	1	0	5.34065	0					66857	Plbd1	ENSMUSG00000030214.6	metabolic process	vacuole	catalytic activity	Pf04916
Q9EQI8	39S ribosomal protein L46, mitochondrial OS=Mus musculus GN=Mrpl46 PE=1 SV=1	High	High	High		1	283	32.112	7.4	22.9682	5	5	0	26.5248	4.59364	1	1	0	4.87896	8.12721	2	2	0	9.27854	0					67308	Mrpl46	ENSMUSG00000030612.6		mitochondrion;ribosome	catalytic activity;structural molecule activity	Pf11788
O55142	60S ribosomal protein L35a OS=Mus musculus GN=Rpl35a PE=1 SV=2	High	Red	High		1	110	12.546	10.89	40	9	13	0	26.4869	0			8	1.69094	21.8182	3	4	0	9.00594	0					100043423; 57808; 100042363; 100302576; 100040169; 100046034; 100048620	Rpl35a-ps4; Rpl35a; Rpl35a-ps2; Gm10243; Rpl35a-ps5; LOC100862595; Gm14279; LOC100048620	ENSMUSG00000060636.13	metabolic process	membrane;mitochondrion;ribosome	RNA binding;structural molecule activity	Pf01247
Q9CZI5	Putative uncharacterized protein OS=Mus musculus GN=Rps23 PE=2 SV=1	High	Yellow	High		1	145	16.007	10.43	33.1034	5	8	0	25.8965	7.58621	1	1	2	3.07169	7.58621	1	2	0	9.55386	0					66475	Rps23		metabolic process	membrane;ribosome	RNA binding;structural molecule activity	Pf00164
G3X9T7	Galectin OS=Mus musculus GN=Lgals9 PE=1 SV=1	High		High		1	353	39.996	9.31	15.5807	5	5	0	24.4436	0					7.08215	2	3	0	14.1335	0					16859	Lgals9	ENSMUSG00000001123.15	regulation of biological process;response to stimulus	cytoplasm;cytosol;extracellular;nucleus	enzyme regulator activity;protein binding	Pf00337
Q64514	Tripeptidyl-peptidase 2 OS=Mus musculus GN=Tpp2 PE=1 SV=3	High		High		1	1262	139.791	6.58	5.30903	5	5	0	24.2998	0					0.792393	1	1	0	4.48214	0					22019	Tpp2	ENSMUSG00000041763.14	metabolic process	cytoplasm;cytosol;nucleus	catalytic activity	Pf00082, Pf12580, Pf13739
G3UW39	Cytidine and dCMP deaminase domain-containing protein 1 OS=Mus musculus GN=Cdadc1 PE=1 SV=1	High	High	High		1	525	59.137	7.65	6.09524	5	5	0	23.29	12.381	7	7	0	35.6808	4.95238	2	2	0	10.6131	0					71891	Cdadc1	ENSMUSG00000021982.13			catalytic activity;metal ion binding	Pf00383
P62852	40S ribosomal protein S25 OS=Mus musculus GN=Rps25 PE=1 SV=1	High		High		1	125	13.734	10.11	30.4	5	8	0	22.2718	0					24	3	3	0	13.4567	0					75617	Rps25	ENSMUSG00000009927.9	cell organization and biogenesis	cytoplasm;nucleus;ribosome	RNA binding;structural molecule activity	Pf03297
N0E4C0	Casein kinase II subunit beta OS=Mus musculus GN=Csnk2b PE=2 SV=1	High	High	High		1	215	24.896	5.73	28.8372	6	10	0	21.6505	5.11628	1	1	0	4.86361	7.44186	2	4	0	6.8857	0					13001	Csnk2b		regulation of biological process;response to stimulus	chromosome;cytoplasm;membrane;nucleus	enzyme regulator activity;metal ion binding;protein binding	Pf01214
O89017	Legumain OS=Mus musculus GN=Lgmn PE=1 SV=1	High	High	High		1	435	49.341	6.39	11.7241	4	6	0	21.1385	13.1034	5	8	0	23.0848	2.75862	1	2	0	7.87127	0					19141	Lgmn	ENSMUSG00000021190.14	metabolic process;regulation of biological process;response to stimulus	endosome;vacuole	catalytic activity	Pf01650
Q4FZE6	40S ribosomal protein S7 OS=Mus musculus GN=Rps7 PE=1 SV=1	High		High		1	194	22.113	10.1	18.0412	4	5	0	19.8022	0					11.8557	2	2	0	12.8549	0					20115	Rps7	ENSMUSG00000061477.3	cell differentiation;metabolic process	cytoplasm;cytoskeleton;membrane;nucleus;ribosome	RNA binding;structural molecule activity	Pf01251
Q3U8D3	Putative uncharacterized protein OS=Mus musculus GN=Stau1 PE=2 SV=1	High	High	High		1	489	54.131	9.58	7.77096	3	3	0	19.6297	11.8609	5	7	0	30.3716	2.65849	1	1	0	5.38584	0					20853	Stau1		regulation of biological process	cytoplasm;cytosol;endoplasmic reticulum;membrane	protein binding;RNA binding	Pf00035, Pf14709
Q6YGZ1	Heparanase OS=Mus musculus GN=Hpse PE=1 SV=3	High	High	High		1	535	60.028	9.1	7.66355	4	5	0	19.382	12.7103	6	15	0	44.2003	1.86916	1	1	0	4.17335	0					15442	Hpse	ENSMUSG00000035273.14	cell organization and biogenesis;metabolic process;regulation of biological process;response to stimulus	extracellular;membrane;nucleus;vacuole	catalytic activity;protein binding	Pf03662
Q9Z2Q5	39S ribosomal protein L40, mitochondrial OS=Mus musculus GN=Mrpl40 PE=1 SV=2	High		High		1	206	24.286	9.47	20.8738	3	3	0	16.8769	0					4.36893	1	1	0	8.92307	0					18100	Mrpl40	ENSMUSG00000022706.15		mitochondrion;ribosome	RNA binding	Pf09812
P62717	60S ribosomal protein L18a OS=Mus musculus GN=Rpl18a PE=1 SV=1	High		High		1	176	20.719	10.71	21.0227	3	3	0	16.6184	0					15.3409	2	2	0	11.7092	0					76808	Rpl18a	ENSMUSG00000045128.9	metabolic process;response to stimulus	membrane;ribosome	RNA binding;structural molecule activity	Pf01775
P97376	Protein FRG1 OS=Mus musculus GN=Frg1 PE=1 SV=2	High		High		1	258	29.109	8.92	10.4651	2	2	0	16.4841	0					15.1163	3	3	0	16.7379	0					14300	Frg1	ENSMUSG00000031590.8	metabolic process	cytoplasm;nucleus;spliceosomal complex	protein binding;RNA binding	Pf06229, Pf06268
P51660	Peroxisomal multifunctional enzyme type 2 OS=Mus musculus GN=Hsd17b4 PE=1 SV=3	High	High	High		1	735	79.432	8.57	3.53741	2	2	0	15.934	1.63265	1	1	0	8.48012	4.7619	3	3	0	11.9592	0					15488	Hsd17b4	ENSMUSG00000024507.6	cell differentiation;metabolic process	membrane;mitochondrion	catalytic activity;protein binding	Pf00106, Pf01575, Pf02036, Pf08659, Pf13452, Pf13561, Pf14864
B2CY77	Laminin receptor (Fragment) OS=Mus musculus GN=Rpsa PE=2 SV=1	High		High		1	295	32.829	4.87	8.47458	2	3	0	14.0581	0					12.8814	3	3	0	22.1916	0					16785	Rpsa		cell organization and biogenesis;metabolic process;transport	cytoplasm;cytosol;membrane;nucleus;ribosome	protein binding;receptor activity;RNA binding;structural molecule activity	Pf00318
Q3TVN6	C-X-C motif chemokine OS=Mus musculus GN=Pf4 PE=1 SV=1	High	High	High		1	105	11.236	9.29	28.5714	3	7	0	13.3404	20	2	4	0	8.90732	8.57143	1	1	0	5.90285	0					56744	Pf4	ENSMUSG00000029373.7	cell organization and biogenesis;cellular component movement;defense response;regulation of biological process;response to stimulus	extracellular	protein binding	Pf00048
Q3UAD6	Endoplasmin OS=Mus musculus GN=Hsp90b1 PE=1 SV=1	High	High	High		1	802	92.418	4.82	1.74564	1	1	0	13.0383	2.36908	2	2	0	9.94476	1.74564	1	1	0	6.86985	0					22027	Hsp90b1	ENSMUSG00000020048.13	cell organization and biogenesis;metabolic process;regulation of biological process;response to stimulus;transport	cytosol;endoplasmic reticulum;extracellular;membrane;nucleus;organelle lumen	nucleotide binding;protein binding;RNA binding	Pf00183, Pf02518, Pf13589
B9EHJ3	Tight junction protein ZO-1 OS=Mus musculus GN=Tjp1 PE=1 SV=1	High	High	High		1	1685	188.736	6.67	1.30564	2	2	0	12.0291	1.60237	2	2	0	11.0671	2.25519	3	4	0	22.2674	0					21872	Tjp1	ENSMUSG00000030516.14		cell surface;cytoplasm;cytosol;membrane;nucleus	protein binding	Pf00018, Pf00595, Pf00625, Pf00791, Pf07653, Pf13180
Q9Z0N2	Eukaryotic translation initiation factor 2 subunit 3, Y-linked OS=Mus musculus GN=Eif2s3y PE=1 SV=2	High		High		1	472	51.098	8.5	6.14407	2	2	0	11.5579	0					7.20339	2	2	0	15.4212	0					26908	Eif2s3y	ENSMUSG00000069049.11	cell organization and biogenesis;metabolic process		catalytic activity;nucleotide binding;RNA binding	Pf00009, Pf03144, Pf09173
A0A0R4J0I6	Acyl-CoA dehydrogenase family member 11 OS=Mus musculus GN=Acad11 PE=1 SV=1	High	High	High		1	779	87.293	8.43	3.46598	2	2	0	11.4806	22.8498	17	29	0	89.7047	1.54044	1	1	0	4.49527	0					102632	Acad11	ENSMUSG00000090150.9	metabolic process	membrane;mitochondrion;nucleus	catalytic activity;nucleotide binding	Pf00441, Pf01636, Pf02770, Pf02771, Pf08028
Q3U089	C-X-C motif chemokine OS=Mus musculus GN=Cxcl9 PE=2 SV=1	High	High	High		1	137	15.707	9.82	11.6788	2	2	0	11.3277	11.6788	2	2	0	14.8628	10.9489	1	2	0	11.0701	0					17329	Cxcl9		cellular component movement;defense response;regulation of biological process;response to stimulus	extracellular	protein binding	Pf00048
Q80XI4	Phosphatidylinositol 5-phosphate 4-kinase type-2 beta OS=Mus musculus GN=Pip4k2b PE=1 SV=1	High		High		1	416	47.289	7.33	5.76923	2	2	0	10.597	0					10.3365	3	5	0	19.1142	0					108083	Pip4k2b	ENSMUSG00000018547.8	metabolic process;regulation of biological process	cytoplasm;endoplasmic reticulum;membrane;nucleus;vacuole	catalytic activity;nucleotide binding;protein binding	Pf01504
Q08288	Cell growth-regulating nucleolar protein OS=Mus musculus GN=Lyar PE=1 SV=2	High	Red	High		1	388	43.709	9.5	5.41237	2	2	0	10.0596	0			7	2.30204	16.7526	6	7	0	35.3563	0					17089	Lyar	ENSMUSG00000067367.9		nucleus	metal ion binding;RNA binding	Pf08790
Q9CY66	H/ACA ribonucleoprotein complex subunit 1 OS=Mus musculus GN=Gar1 PE=1 SV=1	High	High	High		1	231	23.46	11.02	11.6883	2	2	0	10.01	11.6883	2	3	0	7.23385	11.6883	2	3	0	10.1354	0					68147	Gar1	ENSMUSG00000028010.16	metabolic process	nucleus	protein binding;RNA binding	Pf04410
B2RX66	MCG124812 OS=Mus musculus GN=Taok1 PE=1 SV=1	High		High		1	1001	115.977	7.55	1.8981	2	2	0	9.74163	0					2.2977	2	2	0	7.8529	0					216965	Taok1	ENSMUSG00000017291.13	cell death;metabolic process;regulation of biological process;response to stimulus	cytoplasm	catalytic activity;enzyme regulator activity;nucleotide binding;protein binding;signal transducer activity	Pf00069, Pf02463, Pf03961, Pf07714, Pf12128, Pf12474, Pf14531
Q3TW51	Putative uncharacterized protein OS=Mus musculus GN=Snd1 PE=2 SV=1	Yellow		High		1	910	101.967	7.56	1.42857	1	1	1	6.94749	0					44.7253	42	97	0	300.59	0					56463	Snd1		cell differentiation;metabolic process;regulation of biological process	cytoplasm;cytosol;membrane;mitochondrion;nucleus	catalytic activity;protein binding;RNA binding	Pf00565, Pf00567
Q5U3K5	Rab-like protein 6 OS=Mus musculus GN=Rabl6 PE=1 SV=2	Yellow		High		1	725	79.782	5.53	2.34483	1	2	1	6.01507	0					4.41379	2	2	0	9.88945	0					227624	Rabl6	ENSMUSG00000015087.14	regulation of biological process;response to stimulus	cytoplasm;nucleus	nucleotide binding	Pf00025, Pf00071, Pf08477
Q921X9	Protein disulfide-isomerase A5 OS=Mus musculus GN=Pdia5 PE=1 SV=1	Yellow		High		1	517	59.229	7.5	3.09478	1	1	1	5.58061	0					17.6015	8	9	0	46.4528	0					72599	Pdia5	ENSMUSG00000022844.7	cellular homeostasis;metabolic process;regulation of biological process;response to stimulus	endoplasmic reticulum;organelle lumen	catalytic activity	Pf00085, Pf13098, Pf13899, Pf13905
Q80X19	Collagen alpha-1(XIV) chain OS=Mus musculus GN=Col14a1 PE=1 SV=2	Yellow	Yellow	High		1	1797	192.892	5.1	1.05732	2	2	1	5.51241	0.556483	1	1	1	3.4631	1.00167	2	2	0	6.70949	0					12818	Col14a1	ENSMUSG00000022371.15	cell organization and biogenesis;regulation of biological process	extracellular	protein binding;RNA binding	Pf00041, Pf00092, Pf01391, Pf13519
Q5NBZ3	Developmentally-regulated GTP-binding protein 1 OS=Mus musculus GN=Drg1 PE=1 SV=1	Yellow		High		1	367	40.487	8.9	2.99728	1	1	1	4.85174	0					7.08447	2	2	0	7.42647	0					13494	Drg1	ENSMUSG00000020457.13		cytoplasm;cytosol;membrane	nucleotide binding;protein binding	Pf00009, Pf01926, Pf02421, Pf02824
Q3ULL5	Eif2s2 protein OS=Mus musculus GN=Eif2s2 PE=1 SV=1	Yellow		High		1	331	38.068	5.8	3.02115	1	1	1	4.76062	0					22.3565	6	7	0	31.8513	0					67204	Eif2s2	ENSMUSG00000074656.12	cell proliferation;metabolic process	cytoplasm	metal ion binding;protein binding;RNA binding	Pf01873
Q9CXG3	Peptidyl-prolyl cis-trans isomerase-like 4 OS=Mus musculus GN=Ppil4 PE=1 SV=2	Yellow	Red	High		1	492	57.195	6.11	1.62602	1	1	1	4.3927	1.62602	1	1	7	2.32189	6.91057	3	3	0	12.6376	0					67418	Ppil4	ENSMUSG00000015757.10	metabolic process	cytoplasm;cytosol;nucleus	catalytic activity;nucleotide binding;RNA binding	Pf00076, Pf00160, Pf13893, Pf14259
Q1PG84	PBK1 OS=Mus musculus domesticus GN=Rsl1d1 PE=2 SV=1	Yellow		High		1	465	52.017	10.01	3.87097	1	1	1	4.38615	0					9.24731	2	3	0	21.7854	0					66409	Rsl1d1		cell differentiation;metabolic process;regulation of biological process	membrane;nucleus	protein binding;RNA binding	Pf00687
Q80V08	Rpl17 protein (Fragment) OS=Mus musculus GN=Rpl17 PE=2 SV=1	Yellow		High		1	194	22.42	10.33	7.21649	1	1	1	4.11783	0					5.15464	1	1	0	5.28115	0					319195	Rpl17		metabolic process;regulation of biological process	nucleus;ribosome	protein binding;RNA binding;structural molecule activity	Pf00237
P10605	Cathepsin B OS=Mus musculus GN=Ctsb PE=1 SV=2	Yellow	High	High		1	339	37.256	5.91	5.30973	1	1	1	4.10698	7.9646	3	3	0	13.844	0			0	4.21444	0					13030	Ctsb	ENSMUSG00000021939.7	cell differentiation;metabolic process;regulation of biological process;response to stimulus	cell surface;cytoplasm;extracellular;membrane;mitochondrion;vacuole	catalytic activity;protein binding	Pf00112, Pf08127
Q9DCE5	p21-activated protein kinase-interacting protein 1 OS=Mus musculus GN=Pak1ip1 PE=1 SV=2			High		1	382	42.089	8.47	0					0					7.8534	2	4	0	12.6389	0					68083	Pak1ip1	ENSMUSG00000038683.15	cell proliferation;regulation of biological process	membrane;nucleus	protein binding	Pf00400
P35700	Peroxiredoxin-1 OS=Mus musculus GN=Prdx1 PE=1 SV=1			High		1	199	22.162	8.12	0					0					16.0804	3	3	0	15.3562	0					18477	Prdx1	ENSMUSG00000028691.12	cell proliferation;cellular homeostasis;defense response;metabolic process;regulation of biological process;response to stimulus	cytoplasm;cytosol;mitochondrion;nucleus;organelle lumen	antioxidant activity;catalytic activity;protein binding;RNA binding	Pf00578, Pf08534, Pf10417
A0A087WQQ5	Kinectin OS=Mus musculus GN=Ktn1 PE=1 SV=1		High	High		1	1275	146.345	6.04	0					0.862745	1	1	0	5.91189	13.8039	13	15	0	72.5287	0					16709	Ktn1	ENSMUSG00000021843.16	cellular component movement;regulation of biological process;transport	endoplasmic reticulum;membrane	protein binding	Pf04156, Pf05557, Pf09726, Pf12128
Q8CB77	Transcription elongation factor B polypeptide 3 OS=Mus musculus GN=Tceb3 PE=1 SV=3			High		1	773	87.108	9.61	0					0					5.04528	3	3	0	17.292	0					27224	Tceb3; Eloa	ENSMUSG00000028668.5	metabolic process;regulation of biological process	nucleus	DNA binding;protein binding	Pf06881, Pf08711
Q9DD18	D-tyrosyl-tRNA(Tyr) deacylase 1 OS=Mus musculus GN=Dtd1 PE=1 SV=2		High	High		1	209	23.37	7.87	0					11.0048	2	4	0	16.3319	7.17703	1	1	0	6.70122	0					66044	Dtd1	ENSMUSG00000027430.12	metabolic process;regulation of biological process	cytoplasm;cytosol;nucleus	catalytic activity;DNA binding;metal ion binding	Pf02580
Q9CY49	Putative uncharacterized protein OS=Mus musculus GN=Tbl2 PE=2 SV=1			High		1	442	49.551	9.19	0					0					4.75113	2	2	0	7.6051	0					27368	Tbl2		cell communication;regulation of biological process;response to stimulus	cytoplasm;endoplasmic reticulum	protein binding;RNA binding	Pf00400
A2A7S7	Tyrosine--tRNA ligase OS=Mus musculus GN=Yars PE=1 SV=1		High	High		1	564	62.962	8.44	0					7.80142	4	4	0	15.7931	11.3475	6	6	0	28.6542	0					107271	Yars	ENSMUSG00000028811.11	metabolic process	cytoplasm;cytosol;nucleus	catalytic activity;nucleotide binding;RNA binding	Pf00579, Pf01588
E9Q8D0	Protein Dnajc21 OS=Mus musculus GN=Dnajc21 PE=1 SV=1			High		1	531	61.696	5.9	0					0					12.6177	4	5	0	26.0235	0					78244	Dnajc21	ENSMUSG00000044224.16		cytoplasm;nucleus	DNA binding;metal ion binding;RNA binding	Pf00226, Pf12171, Pf12874, Pf13892
P61255	60S ribosomal protein L26 OS=Mus musculus GN=Rpl26 PE=1 SV=1	High	High	High		1	145	17.248	10.55	52.4138	11	16	0	38.9676	15.1724	3	3	0	6.39425	39.3103	6	7	0	21.5716	0			6	1.28673	19941; 100034726	Rpl26; Gm15772	ENSMUSG00000060938.14	metabolic process	membrane;ribosome	protein binding;RNA binding;structural molecule activity	Pf00467
P97351	40S ribosomal protein S3a OS=Mus musculus GN=Rps3a PE=1 SV=3	High	High	High		1	264	29.866	9.73	21.2121	7	7	0	22.2803	2.27273	1	1	0	5.89921	4.54545	1	1	0	7.00826	0			12	0.674189	20091	Rps3a; Rps3a1	ENSMUSG00000028081.6	cell differentiation;metabolic process;regulation of biological process	cytoplasm;cytosol;nucleus;ribosome	protein binding;RNA binding;structural molecule activity	Pf01015
Q03265	ATP synthase subunit alpha, mitochondrial OS=Mus musculus GN=Atp5a1 PE=1 SV=1	High	High	High		1	553	59.716	9.19	5.78662	3	3	0	16.9517	6.32911	3	3	0	14.9985	6.32911	3	3	0	15.9978	1.26582	1	1	6	1.07162	11946	Atp5a1	ENSMUSG00000025428.15	metabolic process;regulation of biological process;transport	membrane;mitochondrion	catalytic activity;nucleotide binding;protein binding;RNA binding;transporter activity	Pf00006, Pf00306, Pf02663, Pf02874, Pf05943
Q9D1R9	60S ribosomal protein L34 OS=Mus musculus GN=Rpl34 PE=1 SV=2	High	High	High		1	117	13.284	11.47	7.69231	2	2	0	9.02201	6.83761	1	1	0	4.39609	6.83761	1	1	0	3.95179	6.83761	1	1	6	1.71841	619547; 68436; 100043876	Rpl34-ps1; Rpl34; Gm4705	ENSMUSG00000062006.12	metabolic process	cytoplasm;mitochondrion;ribosome	protein binding;RNA binding;structural molecule activity	Pf01199
G3X961	Kelch domain containing 4, isoform CRA_a OS=Mus musculus GN=Klhdc4 PE=1 SV=1	High	High	High		1	584	64.805	5.66	54.1096	27	52	0	213.412	22.089	9	11	0	68.7505	23.4589	10	12	0	72.6392	0			1	2.55725	234825	Klhdc4	ENSMUSG00000040263.16			protein binding	Pf01344, Pf13415, Pf13418, Pf13854, Pf13964
Q5M9M5	60S ribosomal protein L23a OS=Mus musculus GN=Rpl23a PE=1 SV=1	High	High		High	1	156	17.684	10.45	46.7949	12	39	0	80.4139	42.9487	9	9	0	43.3649	0					35.2564	6	8	0	32.8668	268449	Rpl23a	ENSMUSG00000058546.8	cell organization and biogenesis;metabolic process	nucleus;ribosome	nucleotide binding;protein binding;RNA binding;structural molecule activity	Pf00276, Pf03939
E9Q557	Desmoplakin OS=Mus musculus GN=Dsp PE=1 SV=1	High	High		High	1	2883	332.706	6.8	4.16233	11	13	0	55.4791	1.69962	4	4	0	18.4302	0					2.08117	7	7	0	22.7834	109620	Dsp	ENSMUSG00000054889.9	cell differentiation;cell organization and biogenesis;metabolic process;regulation of biological process;response to stimulus	cytoplasm;cytoskeleton;membrane;nucleus	catalytic activity;motor activity;protein binding;RNA binding;structural molecule activity	Pf00038, Pf00681, Pf01576, Pf02463, Pf04111, Pf04156, Pf05483, Pf05557, Pf05622, Pf06637, Pf06705, Pf07888, Pf10174, Pf12128
Q02257	Junction plakoglobin OS=Mus musculus GN=Jup PE=1 SV=3	High	High		High	1	745	81.749	6.14	10.0671	7	8	0	48.475	3.75839	2	3	0	18.4523	0					5.36913	4	5	0	18.5822	16480	Jup	ENSMUSG00000001552.14	cell organization and biogenesis;cellular component movement;regulation of biological process;response to stimulus	cytoplasm;cytoskeleton;cytosol;membrane;nucleus	protein binding;signal transducer activity;structural molecule activity	Pf00514
P11499	Heat shock protein HSP 90-beta OS=Mus musculus GN=Hsp90ab1 PE=1 SV=3	High	High		High	1	724	83.229	5.03	12.0166	7	7	0	38.4259	14.5028	9	9	0	59.3118	0					15.884	10	10	0	48.0395	15516	Hsp90ab1	ENSMUSG00000023944.14	cell organization and biogenesis;metabolic process;regulation of biological process;response to stimulus	cell surface;cytoplasm;cytosol;membrane;mitochondrion;nucleus	enzyme regulator activity;nucleotide binding;protein binding;RNA binding	Pf00183, Pf02518, Pf13589
Q32P04	Keratin 5 OS=Mus musculus GN=Krt5 PE=1 SV=2	High	High		High	1	580	61.729	7.75	10.8621	7	8	0	28.0322	8.96552	5	5	0	27.2428	0					8.96552	5	5	0	24.2556	110308	Krt5	ENSMUSG00000061527.6	metabolic process	cytoplasm;membrane;mitochondrion;nucleus	catalytic activity;motor activity;protein binding;structural molecule activity	Pf00038, Pf01576, Pf03961, Pf04111, Pf05957
Q5FW97	Alpha-enolase OS=Mus musculus GN=EG433182 PE=1 SV=1	High	High		High	1	434	47.111	6.8	2.99539	1	1	0	14.2648	7.37327	2	2	0	10.0047	0					2.07373	1	1	0	3.40373	13806; 433182	Eno1; Gm5506; Eno1b	ENSMUSG00000059040.4; ENSMUSG00000063524.13	metabolic process;response to stimulus	cytoplasm;membrane;nucleus	catalytic activity;metal ion binding;protein binding;RNA binding	Pf00113, Pf03952, Pf13378
PRDX1_HUMAN	(Common contaminant protein)	High	High		High	1	199	22.096	8.13	10.5528	2	2	0	12.6701	10.5528	2	2	0	12.2276	0					16.0804	3	3	0	12.171	5052	PRDX1	ENSG00000117450.13	cell proliferation;cellular homeostasis;defense response;metabolic process;regulation of biological process;response to stimulus	cytoplasm;cytosol;mitochondrion;nucleus	antioxidant activity;catalytic activity;protein binding;RNA binding	Pf00578, Pf08534, Pf10417
Q80YG4	SEC63 OS=Mus musculus GN=Sec63 PE=2 SV=1	High	High		High	1	760	87.76	5.34	1.57895	2	5	0	12.487	1.44737	1	3	0	8.88885	0					1.44737	1	1	0	6.11201	140740	Sec63		cell organization and biogenesis;metabolic process;transport	endoplasmic reticulum;membrane	protein binding;RNA binding;transporter activity	Pf00226, Pf02724, Pf02889, Pf04147
A0A0A0MQF6	Glyceraldehyde-3-phosphate dehydrogenase OS=Mus musculus GN=Gapdh PE=1 SV=1	High	High		High	1	359	38.629	8.97	6.40669	2	4	0	12.274	6.40669	2	2	0	6.32692	0					6.40669	2	2	0	11.204	14433	Gapdh	ENSMUSG00000057666.18	cell death;cell organization and biogenesis;development;metabolic process;regulation of biological process;response to stimulus	cytoplasm;cytoskeleton;cytosol;membrane;mitochondrion;nucleus	catalytic activity;nucleotide binding;protein binding	Pf00044, Pf02800
Q5FWB7	Fructose-bisphosphate aldolase OS=Mus musculus GN=Aldoa PE=1 SV=1	High	Yellow		High	1	364	39.331	8.09	10.1648	2	2	0	11.6654	0			2	2.92709	0					2.47253	1	1	0	3.48498	11674	Aldoa	ENSMUSG00000030695.14	cell organization and biogenesis;cellular homeostasis;metabolic process;regulation of biological process	cytoplasm;cytoskeleton;cytosol;membrane;mitochondrion;nucleus	catalytic activity;protein binding;RNA binding	Pf00274
P05213	Tubulin alpha-1B chain OS=Mus musculus GN=Tuba1b PE=1 SV=2	High	High		High	1	451	50.12	5.06	8.42572	2	2	0	11.3288	11.7517	3	3	0	16.4973	0					2.21729	1	1	0	3.81242	22143	Tuba1b	ENSMUSG00000023004.8	cell organization and biogenesis;metabolic process;response to stimulus	cytoplasm;cytoskeleton;cytosol	catalytic activity;nucleotide binding;protein binding;RNA binding;structural molecule activity	Pf00091, Pf03953
P99024	Tubulin beta-5 chain OS=Mus musculus GN=Tubb5 PE=1 SV=1	High	High		High	1	444	49.639	4.89	6.08108	2	2	0	10.0505	6.08108	2	2	0	8.27936	0					2.7027	1	1	0	4.29171	22154	Tubb5	ENSMUSG00000001525.10	cell organization and biogenesis;metabolic process	cytoplasm;cytoskeleton;cytosol;nucleus	catalytic activity;nucleotide binding;protein binding;structural molecule activity	Pf00091, Pf03953, Pf10644
Q9CX22	Putative uncharacterized protein OS=Mus musculus GN=Cfl1 PE=2 SV=1	High	High		High	1	229	24.78	8.34	10.0437	2	2	0	9.74532	5.24017	1	1	0	5.02628	0					5.24017	1	1	0	3.94935	12631	Cfl1		cell organization and biogenesis;cellular component movement;metabolic process;regulation of biological process;response to stimulus;transport	cytoplasm;cytoskeleton;membrane;nucleus	protein binding	Pf00241
P08882	Granzyme C OS=Mus musculus GN=Gzmc PE=1 SV=1	High	High		High	1	248	27.293	9.22	8.46774	1	1	0	9.68554	16.129	2	2	0	15.5082	0					0			0	4.13576	14940	Gzmc	ENSMUSG00000079186.2	metabolic process;response to stimulus	cytoplasm	catalytic activity	Pf00089
TRFL_HUMAN	(Common contaminant protein)	High			High	1	710	78.132	8.12	2.95775	2	2	0	9.2586	0					0					1.40845	1	1	0	4.14567	4057	LTF	ENSG00000012223.12	cellular homeostasis;defense response;metabolic process;regulation of biological process;response to stimulus;transport	cell surface;cytoplasm;extracellular;nucleus;organelle lumen	catalytic activity;DNA binding;enzyme regulator activity;metal ion binding;protein binding	Pf00405
P63101	14-3-3 protein zeta/delta OS=Mus musculus GN=Ywhaz PE=1 SV=1	High	High		High	1	245	27.754	4.79	5.71429	1	1	0	8.31759	5.71429	1	1	0	6.92824	0					8.97959	2	2	0	8.81839	22631	Ywhaz	ENSMUSG00000022285.16	cell organization and biogenesis;regulation of biological process;response to stimulus;transport	cytoplasm;cytosol;membrane;mitochondrion;nucleus	protein binding;RNA binding	Pf00244
HBB_HUMAN	(Common contaminant protein)	Yellow	High		High	1	146	15.857	7.28	8.90411	1	1	1	3.11957	15.7534	2	2	0	10.2368	0					15.7534	2	2	0	9.93062							Pf00042
Q8R0Z9	Ubc protein OS=Mus musculus GN=Ubc PE=2 SV=1				High	1	354	39.791	8.88	0					0					0					55.3672	5	16	0	29.1632	22190	Ubc		cellular homeostasis	cytoplasm;nucleus	protein binding;RNA binding	Pf00240, Pf11976, Pf13019, Pf13881, Pf14560
Q3US43	Annexin OS=Mus musculus GN=Anxa1 PE=2 SV=1				High	1	355	40.264	9.03	0					0					0					6.19718	2	2	0	8.7111	16952	Anxa1		cell differentiation;cell organization and biogenesis;cellular component movement;defense response;metabolic process;regulation of biological process;response to stimulus;transport	cell surface;cytoplasm;cytoskeleton;cytosol;endosome;extracellular;membrane;nucleus;vacuole	catalytic activity;DNA binding;enzyme regulator activity;metal ion binding;protein binding;RNA binding;structural molecule activity	Pf00191
Q64433	10 kDa heat shock protein, mitochondrial OS=Mus musculus GN=Hspe1 PE=1 SV=2		High		High	1	102	10.956	8.35	0					23.5294	2	2	0	19.8442	0					23.5294	2	3	0	12.5514	15528	Hspe1	ENSMUSG00000073676.4	cell differentiation;metabolic process;response to stimulus	cytoplasm;membrane;mitochondrion;organelle lumen	metal ion binding;nucleotide binding;protein binding;RNA binding	Pf00166
Q3TIP8	Chloride intracellular channel protein OS=Mus musculus GN=Clic1 PE=2 SV=1				High	1	241	27.055	5.27	0					0					0					9.95851	2	3	0	7.39465	114584	Clic1		regulation of biological process;transport	cytoplasm;membrane;mitochondrion;nucleus	protein binding;transporter activity	Pf00043, Pf13409, Pf13410, Pf13417
Q62261	Spectrin beta chain, non-erythrocytic 1 OS=Mus musculus GN=Sptbn1 PE=1 SV=2		High		High	1	2363	274.052	5.58	0					1.22725	2	2	0	13.733	0					0			0	2.69718	20742	Spnb2; Sptbn1	ENSMUSG00000020315.18	cell organization and biogenesis;metabolic process;regulation of biological process;transport	cytoplasm;cytoskeleton;membrane;nucleus	protein binding;RNA binding;structural molecule activity	Pf00169, Pf00307, Pf00435, Pf11971, Pf12128, Pf15410
P07356	Annexin A2 OS=Mus musculus GN=Anxa2 PE=1 SV=2		High		High	1	339	38.652	7.69	0					5.60472	2	2	0	7.66976	0					5.60472	2	2	0	9.11299	12306	Anxa2	ENSMUSG00000032231.14	cell organization and biogenesis;regulation of biological process;response to stimulus;transport	cell surface;cytoplasm;cytosol;endosome;extracellular;membrane;nucleus	enzyme regulator activity;metal ion binding;protein binding;RNA binding	Pf00191
Q69ZW4	MKIAA0899 protein (Fragment) OS=Mus musculus GN=Ap2a2 PE=2 SV=1	High				1	967	107.275	8.29	42.5026	36	66	0	244.586	0					0					0					11772	Ap2a2		regulation of biological process;transport	cytoplasm;membrane	protein binding;transporter activity	Pf01602, Pf02296, Pf02883, Pf13646
Q6P6M7	O-phosphoseryl-tRNA(Sec) selenium transferase OS=Mus musculus GN=Sepsecs PE=1 SV=2	High	High			1	504	55.29	8.06	41.0714	21	57	0	144.035	36.5079	16	25	0	89.9823	0					0					211006	Sepsecs	ENSMUSG00000029173.12	metabolic process;regulation of biological process	cytoplasm;nucleus	catalytic activity;protein binding;RNA binding	Pf05889
Q3UL48	Putative uncharacterized protein OS=Mus musculus GN=Ezr PE=2 SV=1	High				1	586	69.338	6.1	33.6177	25	51	0	138.52	0					0					0					22350	Ezr		cell organization and biogenesis;metabolic process;regulation of biological process;response to stimulus;transport	cytoplasm;cytoskeleton;cytosol;endosome;membrane	protein binding;RNA binding	Pf00373, Pf00769, Pf09379, Pf09380
O35643	AP-1 complex subunit beta-1 OS=Mus musculus GN=Ap1b1 PE=1 SV=2	High				1	943	103.869	5.17	22.5875	21	27	0	119.018	0					0					0					11764	Ap1b1	ENSMUSG00000009090.17	cell organization and biogenesis;transport	cytosol;Golgi;membrane	protein binding;transporter activity	Pf01602, Pf02883, Pf09066, Pf12717, Pf13646
P17426	AP-2 complex subunit alpha-1 OS=Mus musculus GN=Ap2a1 PE=1 SV=1	High				1	977	107.596	7.03	17.1955	16	21	0	95.2282	0					0					0					11771	Ap2a1	ENSMUSG00000060279.14	regulation of biological process;transport	membrane	protein binding;transporter activity	Pf01602, Pf02296, Pf02883, Pf13646
Q3ULF7	Actin-related protein 3 OS=Mus musculus GN=Actr3 PE=1 SV=1	High	High			1	418	47.327	5.88	36.8421	15	15	0	89.0175	30.1435	12	13	0	77.0585	0					0					74117	Actr3	ENSMUSG00000026341.16	cell differentiation;cell division;cell organization and biogenesis;cellular component movement;regulation of biological process;response to stimulus	cytoplasm;cytoskeleton;membrane	nucleotide binding;protein binding;structural molecule activity	Pf00022
P35585	AP-1 complex subunit mu-1 OS=Mus musculus GN=Ap1m1 PE=1 SV=3	High	High			1	423	48.512	7.3	39.0071	16	28	0	83.5282	7.32861	2	3	0	13.4783	0					0					11767	Ap1m1	ENSMUSG00000003033.15	cell organization and biogenesis;transport	Golgi;membrane	protein binding	Pf00928
Q8VI94	2'-5'-oligoadenylate synthase-like protein 1 OS=Mus musculus GN=Oasl1 PE=2 SV=1	High				1	511	59.051	7.14	29.1585	12	19	0	78.4225	0					0					0					231655	Oasl1	ENSMUSG00000041827.15	defense response;regulation of biological process;response to stimulus	cytoplasm;cytosol;membrane;nucleus	catalytic activity;DNA binding;nucleotide binding;protein binding;RNA binding	Pf00240, Pf10421, Pf11976
Q5SWD9	Pre-rRNA-processing protein TSR1 homolog OS=Mus musculus GN=Tsr1 PE=1 SV=1	High				1	803	92.047	6.99	19.0535	12	13	0	74.0059	0					0					0					104662	Tsr1	ENSMUSG00000038335.13	cell organization and biogenesis;metabolic process	nucleus	catalytic activity;nucleotide binding;RNA binding	Pf04950, Pf08142
P29341	Polyadenylate-binding protein 1 OS=Mus musculus GN=Pabpc1 PE=1 SV=2	High				1	636	70.626	9.5	20.4403	12	14	0	72.6557	0					0					0					18458	Pabpc1	ENSMUSG00000022283.14	metabolic process;regulation of biological process	cytoplasm;cytosol;membrane;nucleus;spliceosomal complex	nucleotide binding;protein binding;RNA binding	Pf00076, Pf00658, Pf13893, Pf14259
P46096	Synaptotagmin-1 OS=Mus musculus GN=Syt1 PE=1 SV=1	High	High			1	421	47.388	8.53	24.7031	12	14	0	71.7911	8.07601	3	5	0	17.6722	0					0					20979	Syt1	ENSMUSG00000035864.14	cell differentiation;cell organization and biogenesis;regulation of biological process;response to stimulus;transport	cytoplasm;Golgi;membrane	metal ion binding;protein binding	Pf00168
P58252	Elongation factor 2 OS=Mus musculus GN=Eef2 PE=1 SV=2	High	Yellow			1	858	95.253	6.83	11.655	10	10	0	62.5064	1.1655	1	1	1	3.73736	0					0					13629	Eef2	ENSMUSG00000034994.9	cell differentiation;cell proliferation;metabolic process;regulation of biological process;response to stimulus	cytoplasm;cytosol;membrane;nucleus;ribosome	catalytic activity;nucleotide binding;protein binding;RNA binding	Pf00009, Pf00679, Pf03144, Pf03764, Pf14492
P09103	Protein disulfide-isomerase OS=Mus musculus GN=P4hb PE=1 SV=2	High	High			1	509	57.023	4.88	24.558	12	15	0	61.5218	11.002	5	6	0	25.8239	0					0					18453	P4hb	ENSMUSG00000025130.11	cellular homeostasis;metabolic process;regulation of biological process;response to stimulus	endoplasmic reticulum;membrane;organelle lumen	catalytic activity;metal ion binding;protein binding;RNA binding	Pf00085, Pf01216, Pf13098, Pf13848, Pf13899, Pf13905
P61161	Actin-related protein 2 OS=Mus musculus GN=Actr2 PE=1 SV=1	High	High			1	394	44.732	6.74	21.5736	10	12	0	60.1468	13.198	5	5	0	27.7938	0					0					66713	Actr2	ENSMUSG00000020152.7	cell division;cell organization and biogenesis;cellular component movement;regulation of biological process;response to stimulus;transport	cytoplasm;cytoskeleton;cytosol;membrane	nucleotide binding;protein binding;structural molecule activity	Pf00022
Q8BH57	WD repeat-containing protein 48 OS=Mus musculus GN=Wdr48 PE=1 SV=1	High				1	676	75.959	7.17	18.6391	9	11	0	56.3413	0					0					0					67561	Wdr48	ENSMUSG00000032512.7	metabolic process;regulation of biological process;response to stimulus	cytoplasm;endosome;nucleus;vacuole	protein binding	Pf00400, Pf11816
P21981	Protein-glutamine gamma-glutamyltransferase 2 OS=Mus musculus GN=Tgm2 PE=1 SV=4	High				1	686	77.012	5.1	14.5773	7	7	0	48.1818	0					0					0					21817	Tgm2	ENSMUSG00000037820.15	cell organization and biogenesis;cellular homeostasis;metabolic process;regulation of biological process;response to stimulus;transport	cytoplasm;cytosol;endoplasmic reticulum;membrane;mitochondrion	catalytic activity;metal ion binding;nucleotide binding;protein binding	Pf00868, Pf00927, Pf01841
Q3V449	Nicotinamide-nucleotide adenylyltransferase OS=Mus musculus GN=Nmnat1 PE=1 SV=1	High	High			1	285	32.335	9	27.7193	7	8	0	47.7829	13.3333	2	2	0	12.8958	0					0					66454	Nmnat1	ENSMUSG00000028992.13	metabolic process;response to stimulus	nucleus	catalytic activity;nucleotide binding;protein binding	Pf01467
A0A0R4J039	Histidine-rich glycoprotein OS=Mus musculus GN=Hrg PE=1 SV=1	High	Red			1	536	60.401	7.61	14.7388	8	9	0	47.2563	1.30597	1	1	6	2.49144	0					0					94175	Hrg	ENSMUSG00000022877.8	coagulation;defense response;regulation of biological process;response to stimulus;transport	endosome;extracellular;membrane;vacuole	enzyme regulator activity;metal ion binding;protein binding
Q3V1L4	Cytosolic purine 5'-nucleotidase OS=Mus musculus GN=Nt5c2 PE=1 SV=2	High	High			1	560	64.767	6.21	15.3571	10	14	0	45.6087	6.42857	5	7	0	20.4821	0					0					76952	Nt5c2	ENSMUSG00000025041.16	metabolic process	cytoplasm	catalytic activity;metal ion binding;nucleotide binding	Pf05761
Q5DTS2	MKIAA4026 protein (Fragment) OS=Mus musculus GN=Stk10 PE=2 SV=1	High				1	986	113.96	7.36	10.3448	10	10	0	45.4301	0					0					0					20868	Stk10		metabolic process;regulation of biological process	cytoplasm;membrane	catalytic activity;nucleotide binding;protein binding;signal transducer activity	Pf00069, Pf02463, Pf03938, Pf04111, Pf07714, Pf12128, Pf12474, Pf13868, Pf13904
Q9JJN5	Carboxypeptidase N catalytic chain OS=Mus musculus GN=Cpn1 PE=1 SV=1	High	Red			1	457	51.813	8.28	23.6324	8	12	0	40.9645	0			19	1.12286	0					0					93721	Cpn1	ENSMUSG00000025196.4	metabolic process;response to stimulus	extracellular;Golgi	catalytic activity;metal ion binding	Pf00246, Pf13620, Pf13715
B2RWW2	Golgb1 protein OS=Mus musculus GN=Golgb1 PE=2 SV=1	High				1	3238	369.884	5.05	3.24274	9	9	0	38.1584	0					0					0					224139	Golgb1		metabolic process	Golgi;membrane	RNA binding	Pf04111, Pf05622, Pf07888, Pf09726, Pf12128, Pf13166
Q9R1C7	Pre-mRNA-processing factor 40 homolog A OS=Mus musculus GN=Prpf40a PE=1 SV=1	High	High			1	953	108.412	7.69	7.24029	7	8	0	37.9532	2.72823	2	2	0	8.92167	0					0					56194	Prpf40a	ENSMUSG00000061136.14	cell organization and biogenesis;cellular component movement;metabolic process;regulation of biological process	cytoplasm;cytosol;membrane;nucleus;spliceosomal complex	protein binding;RNA binding	Pf00397, Pf01846
Q64511	DNA topoisomerase 2-beta OS=Mus musculus GN=Top2b PE=1 SV=2	High				1	1612	181.795	8.29	3.72208	5	5	0	37.559	0					0					0					21974	Top2b	ENSMUSG00000017485.10	cell organization and biogenesis;cellular component movement;metabolic process;regulation of biological process	chromosome;cytoplasm;cytosol;nucleus	catalytic activity;DNA binding;metal ion binding;nucleotide binding;protein binding	Pf00204, Pf00521, Pf01751, Pf02518, Pf08070, Pf13589
Q5SWR1	AP complex subunit beta OS=Mus musculus GN=Ap2b1 PE=2 SV=1	High				1	951	105.655	5.34	9.46372	9	10	0	36.7998	0					0					0					71770	Ap2b1	ENSMUSG00000035152.14	cell organization and biogenesis;transport	cytoplasm;membrane	protein binding;transporter activity	Pf01602, Pf02883, Pf09066, Pf12717, Pf13646
A0A0R4J0Q6	E3 ubiquitin-protein ligase TRIM56 OS=Mus musculus GN=Trim56 PE=1 SV=1	High				1	734	79.479	7.88	13.3515	8	8	0	36.5479	0					0					0					384309	Trim56	ENSMUSG00000043279.9	defense response;metabolic process;regulation of biological process;response to stimulus	cytoplasm	catalytic activity;metal ion binding;protein binding;RNA binding	Pf00097, Pf00643, Pf13445, Pf13639, Pf13920, Pf13923, Pf14634, Pf15227
O54988	STE20-like serine/threonine-protein kinase OS=Mus musculus GN=Slk PE=1 SV=2	High				1	1233	141.37	5.14	5.59611	6	6	0	35.1903	0					0					0					20874	Slk	ENSMUSG00000025060.14	cell death;cell organization and biogenesis;metabolic process;regulation of biological process;response to stimulus	cytoplasm	catalytic activity;nucleotide binding;protein binding;signal transducer activity	Pf00069, Pf07714, Pf12474, Pf14531
P47962	60S ribosomal protein L5 OS=Mus musculus GN=Rpl5 PE=1 SV=3	High				1	297	34.379	9.77	21.8855	6	9	0	34.3573	0					0					0					100503670	Rpl5	ENSMUSG00000058558.12	cell organization and biogenesis;metabolic process;regulation of biological process	cytoplasm;membrane;nucleus;ribosome	protein binding;RNA binding;structural molecule activity	Pf00861, Pf14204
P42669	Transcriptional activator protein Pur-alpha OS=Mus musculus GN=Pura PE=1 SV=1	High				1	321	34.862	6.44	22.4299	6	7	0	34.0315	0					0					0					19290	Pura	ENSMUSG00000043991.4	cell death;cell differentiation;cell proliferation;metabolic process;regulation of biological process	cytoplasm;nucleus	DNA binding;protein binding;RNA binding;translation regulator activity	Pf04845
Q8BX57	PX domain-containing protein kinase-like protein OS=Mus musculus GN=Pxk PE=1 SV=2	High				1	582	65.19	9.38	10.4811	6	7	0	33.1193	0					0					0					218699	Pxk	ENSMUSG00000033885.14	defense response;metabolic process;regulation of biological process;response to stimulus	cytoplasm;cytosol;membrane;nucleus	catalytic activity;nucleotide binding;protein binding	Pf00069, Pf00787, Pf07714
Q3UWE6	MCG14935, isoform CRA_a OS=Mus musculus GN=Wdr20 PE=1 SV=1	High				1	569	62.848	8	12.1265	5	5	0	32.7432	0					0					0					69641	Wdr20a; Wdr20	ENSMUSG00000037957.14			protein binding	Pf00400
O09118	Netrin-1 OS=Mus musculus GN=Ntn1 PE=1 SV=3	High				1	604	67.766	8.78	13.5762	6	8	0	32.2504	0					0					0					18208	Ntn1	ENSMUSG00000020902.12	cell death;cell organization and biogenesis;cellular component movement;regulation of biological process;response to stimulus	cytoplasm;extracellular	protein binding	Pf00053, Pf00055, Pf00754, Pf01759
Q01853	Transitional endoplasmic reticulum ATPase OS=Mus musculus GN=Vcp PE=1 SV=4	High	High			1	806	89.266	5.26	10.4218	6	6	0	32.1985	12.531	8	9	0	51.3746	0					0					269523	Vcp	ENSMUSG00000028452.7	cell organization and biogenesis;metabolic process;regulation of biological process;response to stimulus;transport	cytoplasm;cytosol;endoplasmic reticulum;membrane;nucleus;proteasome	catalytic activity;enzyme regulator activity;nucleotide binding;protein binding;RNA binding	Pf00004, Pf00910, Pf01057, Pf01078, Pf02359, Pf02933, Pf05496, Pf05673, Pf06068, Pf07724, Pf07726, Pf07728, Pf09336, Pf13191, Pf13207, Pf13401
A0A0R4J023	Methylglutaconyl-CoA hydratase, mitochondrial OS=Mus musculus GN=Auh PE=1 SV=1	High	High			1	314	33.317	9.42	20.3822	6	6	0	31.9861	12.4204	4	4	0	16.2712	0					0					11992	Auh	ENSMUSG00000021460.16	metabolic process	mitochondrion	catalytic activity;RNA binding	Pf00378
Q5SX39	Myosin-4 OS=Mus musculus GN=Myh4 PE=2 SV=1	High	Yellow			1	1939	222.72	5.74	3.30067	5	6	0	31.7621	0			1	3.58316	0					0					17884	Myh4	ENSMUSG00000057003.12	cell organization and biogenesis;metabolic process;response to stimulus	cytoplasm;cytosol	catalytic activity;motor activity;nucleotide binding;protein binding;RNA binding	Pf00063, Pf00261, Pf01576, Pf02736, Pf04111, Pf05483, Pf05622, Pf08317, Pf09726, Pf12128
O55226	Chondroadherin OS=Mus musculus GN=Chad PE=2 SV=1	High	High			1	358	40.323	9.39	15.9218	5	6	0	31.6367	10.3352	3	3	0	17.0649	0					0					12643	Chad	ENSMUSG00000039084.8	regulation of biological process;response to stimulus	cytoplasm;extracellular	enzyme regulator activity;protein binding	Pf01462, Pf13855
P61965	WD repeat-containing protein 5 OS=Mus musculus GN=Wdr5 PE=1 SV=1	High	High			1	334	36.565	8.27	16.4671	4	5	0	31.4629	12.5749	3	3	0	19.4595	0					0					140858	Wdr5	ENSMUSG00000026917.15	cell organization and biogenesis;metabolic process;regulation of biological process	nucleus	catalytic activity;protein binding	Pf00400, Pf08662, Pf11715
Q9Z0X1	Apoptosis-inducing factor 1, mitochondrial OS=Mus musculus GN=Aifm1 PE=1 SV=1	High				1	612	66.724	9.17	9.64052	5	5	0	30.7279	0					0					0					26926	Aifm1	ENSMUSG00000036932.14	cell death;cell differentiation;cell organization and biogenesis;cellular homeostasis;metabolic process;regulation of biological process;response to stimulus	cytoplasm;cytosol;membrane;mitochondrion;nucleus	catalytic activity;DNA binding;nucleotide binding;protein binding	Pf00070, Pf07992, Pf14721, Pf14962
P40336	Vacuolar protein sorting-associated protein 26A OS=Mus musculus GN=Vps26a PE=1 SV=1	High				1	327	38.09	6.57	16.8196	4	5	0	30.5651	0					0					0					30930	Vps26a	ENSMUSG00000020078.15	transport	cytoplasm;cytosol;endosome;membrane;vacuole	protein binding;transporter activity	Pf03643
A2AS03	Helicase with zinc finger domain 2 OS=Mus musculus GN=Helz2 PE=1 SV=1	High				1	2970	333.794	8	1.95286	5	5	0	29.2071	0					0					0					229003	BC006779; Helz2	ENSMUSG00000027580.17	metabolic process;regulation of biological process	membrane;nucleus	catalytic activity;DNA binding;metal ion binding;nucleotide binding;RNA binding	Pf00773, Pf04851, Pf09848, Pf13086, Pf13087, Pf13245, Pf13538, Pf13604
Q58EW0	60S ribosomal protein L18 OS=Mus musculus GN=Rpl18 PE=1 SV=1	High	High			1	188	21.631	11.78	21.8085	4	4	0	28.4423	6.91489	1	1	0	4.95914	0					0					19899	Rpl18	ENSMUSG00000059070.16	metabolic process	cytoplasm;cytosol;endoplasmic reticulum;membrane;nucleus;ribosome	RNA binding;structural molecule activity	Pf00828
P14211	Calreticulin OS=Mus musculus GN=Calr PE=1 SV=1	High	High			1	416	47.965	4.49	17.3077	5	6	0	28.3163	2.88462	1	1	0	4.57827	0					0					12317	Calr	ENSMUSG00000003814.8	cell differentiation;cell organization and biogenesis;metabolic process;regulation of biological process;response to stimulus;transport	cell surface;cytoplasm;cytosol;endoplasmic reticulum;extracellular;Golgi;membrane;nucleus;organelle lumen	metal ion binding;protein binding;RNA binding	Pf00262
D3YVL0	Putative helicase MOV-10 OS=Mus musculus GN=Mov10 PE=1 SV=2	High				1	1077	120.911	9.1	5.94243	4	4	0	27.8144	0					0					0							ENSMUSG00000002227.15				Pf13086, Pf13087, Pf13245, Pf13401, Pf13604
Q5M9L1	60S ribosomal protein L36 OS=Mus musculus GN=Rpl36 PE=2 SV=1	High	High			1	105	12.289	11.59	28.5714	4	5	0	26.2886	16.1905	2	3	0	5.26991	0					0					54217	Rpl36		metabolic process	ribosome	structural molecule activity	Pf01158
H7BX95	Serine/arginine-rich-splicing factor 1 OS=Mus musculus GN=Srsf1 PE=1 SV=1	High				1	253	28.312	10.08	19.7628	5	6	0	25.0321	0					0					0							ENSMUSG00000018379.17; ENSMUSG00000098301.6	metabolic process	nucleus	nucleotide binding;protein binding	Pf00076, Pf13893, Pf14259
F6RG68	F-BAR domain only protein 2 OS=Mus musculus GN=Fcho2 PE=1 SV=2	High				1	803	88.203	7.17	8.59278	6	6	0	24.8402	0					0					0							ENSMUSG00000041685.15				Pf00611, Pf10291
B2RY56	RNA-binding protein 25 OS=Mus musculus GN=Rbm25 PE=1 SV=2	High	High			1	838	99.491	6.32	6.56325	6	9	0	24.7578	2.86396	2	2	0	6.62641	0					0					67039	Rbm25	ENSMUSG00000010608.15	cell death;metabolic process;regulation of biological process	cytoplasm;nucleus;spliceosomal complex	nucleotide binding;RNA binding	Pf00076, Pf01480, Pf14259
Q3TJ66	Fructose-bisphosphate aldolase OS=Mus musculus GN=Aldob PE=2 SV=1	High				1	364	39.496	8.27	13.1868	3	3	0	24.532	0					0					0					230163	Aldob		cell organization and biogenesis;metabolic process;regulation of biological process;response to stimulus	cytoplasm;cytoskeleton;cytosol;membrane;nucleus;vacuole	catalytic activity;protein binding	Pf00274
Q542V3	Serine/arginine-rich-splicing factor 4 OS=Mus musculus GN=Srsf4 PE=1 SV=1	High				1	491	56.216	11.37	7.33198	4	4	0	23.1054	0					0					0					57317	Srsf4	ENSMUSG00000028911.16	cell differentiation;metabolic process;regulation of biological process;response to stimulus	nucleus	nucleotide binding;RNA binding	Pf00076, Pf13893, Pf14259
P62069	Ubiquitin carboxyl-terminal hydrolase 46 OS=Mus musculus GN=Usp46 PE=1 SV=1	High				1	366	42.415	6.83	12.8415	4	4	0	22.6518	0					0					0					69727	Usp46	ENSMUSG00000054814.14	defense response;metabolic process;regulation of biological process;response to stimulus	cytosol;nucleus	catalytic activity;metal ion binding	Pf00443, Pf13423
Q3V117	ATP-citrate synthase OS=Mus musculus GN=Acly PE=1 SV=1	High				1	1101	120.718	7.44	4.72298	5	5	0	22.4215	0					0					0					104112	Acly	ENSMUSG00000020917.17	metabolic process	cytoplasm;cytosol;membrane;mitochondrion	catalytic activity;metal ion binding;nucleotide binding;protein binding	Pf00285, Pf00549, Pf02629, Pf08442
Q9DCZ1	GMP reductase 1 OS=Mus musculus GN=Gmpr PE=1 SV=1	High	High			1	345	37.458	7.09	18.8406	6	6	0	22.0832	0			0	4.76239	0					0					66355	Gmpr	ENSMUSG00000000253.12	metabolic process	cytoplasm	catalytic activity;metal ion binding	Pf00478, Pf01081, Pf01645
Q8CH18	Cell division cycle and apoptosis regulator protein 1 OS=Mus musculus GN=Ccar1 PE=1 SV=1	High				1	1146	131.979	5.76	3.9267	4	4	0	21.465	0					0					0					67500	Ccar1	ENSMUSG00000020074.6	cell death;metabolic process;regulation of biological process	cytoplasm	DNA binding;protein binding;RNA binding	Pf02037, Pf14443, Pf14444
P32020	Non-specific lipid-transfer protein OS=Mus musculus GN=Scp2 PE=1 SV=3	High				1	547	59.088	7.44	8.77514	3	3	0	21.3335	0					0					0					20280	Scp2	ENSMUSG00000028603.15	cell organization and biogenesis;metabolic process;regulation of biological process;transport	cytoplasm;cytosol;endoplasmic reticulum;membrane;mitochondrion;nucleus;organelle lumen	catalytic activity;protein binding;transporter activity	Pf00108, Pf00109, Pf02036, Pf02801, Pf02803, Pf08545, Pf14864
P62911	60S ribosomal protein L32 OS=Mus musculus GN=Rpl32 PE=1 SV=2	High				1	135	15.85	11.33	17.037	2	3	0	20.8891	0					0					0					19951; 652989	Rpl32; Rpl32p	ENSMUSG00000057841.5	metabolic process;response to stimulus	membrane;ribosome	RNA binding;structural molecule activity	Pf01655
Q9CVB6	Actin-related protein 2/3 complex subunit 2 OS=Mus musculus GN=Arpc2 PE=1 SV=3	High	High			1	300	34.336	7.36	17.3333	5	6	0	20.4666	8.33333	3	3	0	13.0564	0					0					76709	Arpc2	ENSMUSG00000006304.14	cell organization and biogenesis;regulation of biological process;response to stimulus	cell surface;cytoplasm;cytoskeleton;endosome;Golgi;membrane	protein binding;structural molecule activity	Pf04045
P59999	Actin-related protein 2/3 complex subunit 4 OS=Mus musculus GN=Arpc4 PE=1 SV=3	High	High			1	168	19.654	8.43	23.2143	4	5	0	19.4911	11.3095	2	2	0	9.02494	0					0					68089	Arpc4	ENSMUSG00000079426.13	cell organization and biogenesis;regulation of biological process	cytoplasm;cytoskeleton	protein binding;structural molecule activity	Pf05856
Q9WV92	Band 4.1-like protein 3 OS=Mus musculus GN=Epb41l3 PE=1 SV=1	High				1	929	103.274	5.31	5.16685	5	5	0	19.1707	0					0					0					13823	Epb4.1l3; Epb41l3	ENSMUSG00000024044.16	cell death;cell organization and biogenesis;regulation of biological process	cytoplasm;cytoskeleton;membrane	protein binding;structural molecule activity	Pf00373, Pf04382, Pf05902, Pf08736, Pf09379, Pf09380
O55125	Protein NipSnap homolog 1 OS=Mus musculus GN=Nipsnap1 PE=1 SV=1	High	High			1	284	33.342	9.44	19.0141	5	5	0	18.4331	10.2113	3	3	0	13.8218	0					0					18082	Nipsnap1	ENSMUSG00000034285.15		membrane;mitochondrion	protein binding	Pf07978
Q3UKA1	Putative uncharacterized protein OS=Mus musculus GN=Dnajc3 PE=2 SV=1	High				1	504	57.476	5.95	9.92063	4	4	0	17.9055	0					0					0					100037258	Dnajc3		metabolic process;regulation of biological process;response to stimulus	cytoplasm;cytosol;endoplasmic reticulum;membrane;organelle lumen	enzyme regulator activity;protein binding	Pf00226, Pf00515, Pf13371, Pf13414, Pf13424, Pf14559
E9Q8K8	Zinc finger CCCH domain-containing protein 4 OS=Mus musculus GN=Zc3h4 PE=1 SV=1	High	Yellow			1	1255	135.937	6.35	4.06375	2	3	0	17.7726	0			1	3.69825	0					0					330474	Zc3h4	ENSMUSG00000059273.9			metal ion binding;RNA binding	Pf00642
P47963	60S ribosomal protein L13 OS=Mus musculus GN=Rpl13 PE=1 SV=3	High				1	211	24.291	11.55	17.5355	4	4	0	17.2886	0					0					0					270106	Rpl13	ENSMUSG00000000740.12	metabolic process	membrane;nucleus;ribosome	RNA binding;structural molecule activity	Pf01294
P97863	Nuclear factor 1 B-type OS=Mus musculus GN=Nfib PE=1 SV=2	High	High			1	570	63.467	8.66	5.96491	3	3	0	17.2595	1.92982	1	1	0	7.98274	0					0					18028	Nfib	ENSMUSG00000008575.17	cell differentiation;cell organization and biogenesis;cellular component movement;metabolic process;regulation of biological process	nucleus	DNA binding	Pf00859, Pf03165, Pf10524, Pf15362
E9QAZ2	Ribosomal protein L15 OS=Mus musculus GN=Gm10020 PE=3 SV=1	High				1	204	24.062	11.58	22.549	5	5	0	17.0537	0					0					0							ENSMUSG00000057262.1	metabolic process	ribosome	structural molecule activity	Pf00827
B2RUC7	Serine-threonine kinase receptor-associated protein OS=Mus musculus GN=Strap PE=1 SV=1	High				1	350	38.418	5.12	10.2857	2	2	0	16.9777	0					0					0					20901	Strap	ENSMUSG00000030224.10	cell organization and biogenesis;metabolic process;regulation of biological process	cytoplasm;cytosol;nucleus	catalytic activity;protein binding;RNA binding	Pf00400
P62743	AP-2 complex subunit sigma OS=Mus musculus GN=Ap2s1 PE=1 SV=1	High				1	142	17.007	6.18	27.4648	4	4	0	16.8993	0					0					0					232910	Ap2s1	ENSMUSG00000008036.11	transport	membrane	transporter activity	Pf01217
Q3UCL7	Putative uncharacterized protein OS=Mus musculus GN=Rps3 PE=2 SV=1	High	High			1	243	26.658	9.52	10.6996	2	2	0	16.643	5.34979	1	1	0	6.84502	0					0					27050	Rps3		cell death;cell division;cell organization and biogenesis;metabolic process;regulation of biological process;response to stimulus	cytoplasm;cytoskeleton;cytosol;endoplasmic reticulum;membrane;mitochondrion;nucleus;organelle lumen;ribosome	catalytic activity;DNA binding;protein binding;RNA binding;structural molecule activity	Pf00189, Pf07650
Q9R0Q6	Actin-related protein 2/3 complex subunit 1A OS=Mus musculus GN=Arpc1a PE=1 SV=1	High	High			1	370	41.6	8.18	8.37838	2	3	0	16.3516	1.89189	1	1	0	6.38217	0					0					56443	Arpc1a	ENSMUSG00000029621.14	cell organization and biogenesis;regulation of biological process	cytoplasm;cytoskeleton	protein binding	Pf00400
Q9DCD9	Putative uncharacterized protein OS=Mus musculus PE=2 SV=1	High	High			1	426	45.79	5.22	10.3286	3	3	0	15.9669	20.4225	6	6	0	32.8739	0					0					16061	Igh-VJ558				protein binding	Pf07654, Pf07686
A0A087WR50	Fibronectin OS=Mus musculus GN=Fn1 PE=1 SV=1	High				1	2386	262.678	5.82	1.59262	3	3	0	15.8737	0					0					0					14268	Fn1	ENSMUSG00000026193.15	cell differentiation;cell organization and biogenesis;cellular component movement;defense response;metabolic process;regulation of biological process;response to stimulus	extracellular;membrane	enzyme regulator activity;metal ion binding;protein binding	Pf00039, Pf00040, Pf00041
Q62093	Serine/arginine-rich splicing factor 2 OS=Mus musculus GN=Srsf2 PE=1 SV=4	High	High			1	221	25.461	11.85	21.7195	3	3	0	15.7951	11.3122	2	2	0	12.2558	0					0					20382	Srsf2	ENSMUSG00000034120.18	cell organization and biogenesis;metabolic process;regulation of biological process;response to stimulus	cytosol;nucleus;spliceosomal complex	nucleotide binding;protein binding;RNA binding	Pf00076, Pf13893, Pf14259
Q7TMX4	Elongation factor Tu GTP binding domain containing 2 OS=Mus musculus GN=Eftud2 PE=2 SV=1	High				1	971	109.231	5.01	3.0896	3	3	0	15.4144	0					0					0					20624	Eftud2		metabolic process	cytosol;membrane;nucleus;spliceosomal complex	catalytic activity;nucleotide binding;protein binding;RNA binding	Pf00009, Pf00679, Pf03144, Pf03764, Pf14492
Q8CIF2	10-formyltetrahydrofolate dehydrogenase OS=Mus musculus GN=Aldh1l1 PE=2 SV=1	High				1	902	98.672	5.99	3.65854	3	3	0	15.3757	0					0					0					107747	Aldh1l1		metabolic process	cytoplasm;cytosol;mitochondrion	catalytic activity;protein binding	Pf00171, Pf00550, Pf00551, Pf02911
Q8BSY0	Aspartyl/asparaginyl beta-hydroxylase OS=Mus musculus GN=Asph PE=1 SV=1	High	High			1	741	82.991	5.08	3.91363	2	2	0	15.332	2.69906	1	2	0	8.89914	0					0					65973	Asph	ENSMUSG00000028207.18	cellular homeostasis;metabolic process;regulation of biological process;response to stimulus;transport	cytoplasm;endoplasmic reticulum;membrane	catalytic activity;metal ion binding;protein binding	Pf05118, Pf05279, Pf13414, Pf13428, Pf13432, Pf14559
Q9Z1B3	1-phosphatidylinositol 4,5-bisphosphate phosphodiesterase beta-1 OS=Mus musculus GN=Plcb1 PE=1 SV=2	High				1	1216	138.309	6.13	1.23355	2	2	0	15.0582	0					0					0					18795	Plcb1	ENSMUSG00000051177.16	cell differentiation;metabolic process;regulation of biological process;response to stimulus	cytoplasm;cytosol;membrane;nucleus	catalytic activity;enzyme regulator activity;metal ion binding;protein binding;signal transducer activity	Pf00168, Pf00387, Pf00388, Pf08703, Pf09279
Q3TAW7	Beta-galactosidase OS=Mus musculus GN=Glb1 PE=1 SV=1	High	High			1	647	73.074	7.47	6.18238	3	3	0	14.8522	15.6105	9	12	0	48.8387	0					0					12091	Glb1	ENSMUSG00000045594.10	metabolic process	cytoplasm;Golgi;vacuole	catalytic activity	Pf01301, Pf02449, Pf13364
P15105	Glutamine synthetase OS=Mus musculus GN=Glul PE=1 SV=6	High	High			1	373	42.092	7.08	12.8686	3	3	0	14.6355	13.6729	3	4	0	16.5325	0					0					14645	Glul	ENSMUSG00000026473.15	cell communication;cell organization and biogenesis;cell proliferation;metabolic process;regulation of biological process;response to stimulus	cytoplasm;cytosol;endoplasmic reticulum;mitochondrion;nucleus	catalytic activity;metal ion binding;nucleotide binding;protein binding	Pf00120, Pf03951
P41216	Long-chain-fatty-acid--CoA ligase 1 OS=Mus musculus GN=Acsl1 PE=1 SV=2	High	High			1	699	77.901	7.15	5.72246	4	4	0	14.5578	2.00286	1	1	0	5.74011	0					0					14081	Acsl1	ENSMUSG00000018796.13	metabolic process;regulation of biological process;response to stimulus;transport	endoplasmic reticulum;membrane;mitochondrion	catalytic activity;nucleotide binding	Pf00501
P62855	40S ribosomal protein S26 OS=Mus musculus GN=Rps26 PE=1 SV=3	High				1	115	13.007	11	20.8696	2	2	0	14.3966	0					0					0					27370; 100042812	Rps26; Rps26-ps1	ENSMUSG00000025362.5	metabolic process;regulation of biological process	cytoplasm;membrane;ribosome	protein binding;RNA binding;structural molecule activity	Pf01283
P47757	F-actin-capping protein subunit beta OS=Mus musculus GN=Capzb PE=1 SV=3	High				1	277	31.326	5.74	8.66426	2	2	0	14.0988	0					0					0					12345	Capzb	ENSMUSG00000028745.18	cell organization and biogenesis;regulation of biological process	cytoplasm;cytoskeleton;membrane	protein binding	Pf01115
P50544	Very long-chain specific acyl-CoA dehydrogenase, mitochondrial OS=Mus musculus GN=Acadvl PE=1 SV=3	High				1	656	70.831	8.75	5.03049	2	2	0	13.9888	0					0					0					11370	Acadvl	ENSMUSG00000018574.14	cell differentiation;metabolic process;regulation of biological process;response to stimulus	cytoplasm;cytosol;membrane;mitochondrion;nucleus	catalytic activity;nucleotide binding	Pf00441, Pf02770, Pf02771, Pf08028
Q9D8N0	Elongation factor 1-gamma OS=Mus musculus GN=Eef1g PE=1 SV=3	High				1	437	50.029	6.74	7.32265	3	3	0	13.7268	0					0					0					67160	Eef1g	ENSMUSG00000071644.10	metabolic process;response to stimulus	cytoplasm;endoplasmic reticulum;membrane;nucleus	catalytic activity;protein binding;RNA binding	Pf00043, Pf00647, Pf02798, Pf13409, Pf13410, Pf13417, Pf14497
Q6ZQB7	MKIAA0429 protein (Fragment) OS=Mus musculus GN=Mtss1 PE=2 SV=1	High				1	773	83.716	7.99	4.91591	3	4	0	13.7005	0					0					0					211401	Mtss1		cell differentiation;cell organization and biogenesis;cell proliferation;regulation of biological process;response to stimulus	cytoplasm;cytoskeleton	protein binding	Pf02205, Pf08397
E9PV24	Fibrinogen alpha chain OS=Mus musculus GN=Fga PE=1 SV=1	High				1	789	87.375	6.11	4.94297	4	4	0	13.6912	0					0					0					14161	Fga	ENSMUSG00000028001.16	cell organization and biogenesis;coagulation;defense response;metabolic process;regulation of biological process;response to stimulus	cell surface;cytoplasm;endoplasmic reticulum;extracellular	metal ion binding;protein binding;structural molecule activity	Pf00147, Pf08702, Pf12160
D3Z4E0	L-amino-acid oxidase OS=Mus musculus GN=Il4i1 PE=1 SV=1	High	High			1	638	71.097	6.96	6.73981	4	4	0	13.0239	10.3448	6	9	0	30.7626	0					0					100328588	Nup62-il4i1; Gm21948	ENSMUSG00000074141.13	metabolic process		catalytic activity	Pf01593, Pf13450
P26369	Splicing factor U2AF 65 kDa subunit OS=Mus musculus GN=U2af2 PE=1 SV=3	High				1	475	53.483	9.09	6.94737	2	2	0	12.8863	0					0					0					22185	U2af2	ENSMUSG00000030435.16	metabolic process;regulation of biological process	nucleus;spliceosomal complex	nucleotide binding;protein binding;RNA binding	Pf00076, Pf13893, Pf14259
Q923L7	Ear6 protein OS=Mus musculus GN=Ear6 PE=1 SV=1	High	High			1	155	17.346	8.43	16.129	2	2	0	12.8448	8.3871	1	1	0	7.19107	0					0					93719	Ear6	ENSMUSG00000062148.6	metabolic process		catalytic activity	Pf00074
O09167	60S ribosomal protein L21 OS=Mus musculus GN=Rpl21 PE=1 SV=3	High				1	160	18.55	10.49	29.375	4	5	0	12.8381	0					0					0					19933	Rpl21		metabolic process	cytoplasm;membrane;ribosome	protein binding;RNA binding;structural molecule activity	Pf01157
A0A0R4J124	SRSF protein kinase 2 OS=Mus musculus GN=Srpk2 PE=1 SV=1	High				1	682	76.837	4.91	4.83871	3	4	0	12.6248	0					0					0					20817	Srpk2	ENSMUSG00000062604.11	cell differentiation;cell organization and biogenesis;metabolic process;regulation of biological process;response to stimulus	cytoplasm;cytosol;nucleus	catalytic activity;metal ion binding;nucleotide binding;protein binding;RNA binding	Pf00069, Pf07714
B0V2N5	Annexin (Fragment) OS=Mus musculus GN=Anxa2 PE=1 SV=1	High				1	272	31.243	8.29	9.92647	2	2	0	12.4572	0					0					0					12306	Anxa2	ENSMUSG00000032231.14	cell organization and biogenesis;regulation of biological process;response to stimulus;transport	cell surface;cytoplasm;cytosol;endosome;extracellular;membrane;nucleus	enzyme regulator activity;metal ion binding;protein binding;RNA binding	Pf00191
Q8BKX1	Brain-specific angiogenesis inhibitor 1-associated protein 2 OS=Mus musculus GN=Baiap2 PE=1 SV=2	High	High			1	535	59.2	9.04	2.42991	1	1	0	12.3971	8.41121	4	4	0	27.9948	0					0					108100	Baiap2	ENSMUSG00000025372.16	cell organization and biogenesis;regulation of biological process;response to stimulus	cytoplasm;cytoskeleton;cytosol;endoplasmic reticulum;Golgi;membrane	protein binding	Pf00018, Pf07653, Pf08397, Pf14604
A0PCF8	Vasohibin 1 OS=Mus musculus GN=Vash1 PE=2 SV=1	High				1	375	41.819	9.39	10.1333	3	3	0	12.3494	0					0					0					238328	Vash1		regulation of biological process;response to stimulus	cytoplasm;endoplasmic reticulum;extracellular		Pf14822
A0A0R4J0C8	3'-5' exoribonuclease 1 OS=Mus musculus GN=Eri1 PE=1 SV=1	High				1	345	39.526	8.16	7.24638	3	3	0	12.0021	0					0					0					67276	Eri1	ENSMUSG00000031527.7	metabolic process;regulation of biological process	cytoplasm;nucleus	catalytic activity;metal ion binding;RNA binding	Pf00929
Q9JJ80	Ribosome production factor 2 homolog OS=Mus musculus GN=Rpf2 PE=2 SV=2	High				1	306	35.341	10.04	8.49673	2	2	0	11.8169	0					0					0					67239	Rpf2	ENSMUSG00000038510.12	cell organization and biogenesis;metabolic process	nucleus	RNA binding	Pf04427
Q8CGC6	RNA-binding protein 28 OS=Mus musculus GN=Rbm28 PE=1 SV=4	High				1	750	84.162	9.54	3.06667	2	2	0	11.8043	0					0					0					68272	Rbm28	ENSMUSG00000029701.15	metabolic process	nucleus;spliceosomal complex	nucleotide binding;RNA binding	Pf00076, Pf13893, Pf14259
Q8BX90	Fibronectin type-III domain-containing protein 3A OS=Mus musculus GN=Fndc3a PE=1 SV=3	High				1	1198	131.874	6.64	2.50417	3	3	0	11.7474	0					0					0					319448	Fndc3a	ENSMUSG00000033487.14		cytosol;Golgi;membrane	protein binding;RNA binding	Pf00041
A0A0R4J1S2	PRP40 pre-mRNA processing factor 40 homolog B (Yeast) OS=Mus musculus GN=Prpf40b PE=1 SV=1	High				1	873	99.635	7.18	2.1764	2	2	0	11.2757	0					0					0					54614	Prpf40b	ENSMUSG00000023007.15	metabolic process	nucleus;spliceosomal complex	protein binding;RNA binding	Pf00397, Pf01846
Q3TWG2	Putative uncharacterized protein OS=Mus musculus GN=Prkcsh PE=2 SV=1	High				1	521	58.657	4.45	4.03071	2	2	0	11.1326	0					0					0					19089	Prkcsh		cell organization and biogenesis;metabolic process;regulation of biological process	endoplasmic reticulum	metal ion binding;protein binding;RNA binding	Pf07915, Pf12999, Pf13015
Q64152	Transcription factor BTF3 OS=Mus musculus GN=Btf3 PE=1 SV=3	High	High			1	204	22.017	9.52	26.4706	3	3	0	11.0898	25.9804	3	4	0	11.038	0					0					218490	Btf3	ENSMUSG00000021660.14	metabolic process;regulation of biological process;transport	cytoplasm;cytosol;nucleus	RNA binding	Pf01849
Q3UUG6	TBC1 domain family member 24 OS=Mus musculus GN=Tbc1d24 PE=1 SV=2	High				1	561	63.195	7.24	4.63458	2	2	0	10.8806	0					0					0					224617	Tbc1d24	ENSMUSG00000036473.15	cell organization and biogenesis;regulation of biological process	cytoplasm;membrane	enzyme regulator activity	Pf00566, Pf07534
Q91VS8	FERM, RhoGEF and pleckstrin domain-containing protein 2 OS=Mus musculus GN=Farp2 PE=1 SV=2	High				1	1065	121.204	8.44	3.09859	2	2	0	10.7436	0					0					0					227377	Farp2	ENSMUSG00000034066.13	cell differentiation;cell organization and biogenesis;regulation of biological process;response to stimulus	cytoplasm;cytoskeleton;cytosol	protein binding	Pf00169, Pf00373, Pf00621, Pf08736, Pf09379, Pf09380
Q5M9M0	60S ribosomal protein L13a OS=Mus musculus GN=Rpl13a PE=1 SV=1	High	High			1	203	23.449	11.02	13.7931	3	3	0	10.3911	5.41872	1	1	0	6.90107	0					0					22121	Rpl13a	ENSMUSG00000074129.13	cellular component movement;metabolic process;regulation of biological process;response to stimulus	cytoplasm;membrane;nucleus;ribosome	RNA binding;structural molecule activity	Pf00572
B2RQ80	Tnik protein OS=Mus musculus GN=Tnik PE=1 SV=1	High				1	1360	154.85	7.09	2.64706	2	3	0	10.0393	0					0					0					665113	Tnik	ENSMUSG00000027692.16	cell organization and biogenesis;metabolic process;regulation of biological process;response to stimulus	cytoplasm;cytoskeleton;cytosol;endosome;membrane;nucleus	catalytic activity;nucleotide binding;protein binding;signal transducer activity	Pf00069, Pf00780, Pf07714, Pf14531
Q78IG7	Transcription factor BTF3 (Fragment) OS=Mus musculus GN=Btf3l4 PE=2 SV=1	High	Yellow			1	182	19.588	6.35	20.8791	3	3	0	10.0356	6.59341	1	1	1	3.33098	0					0					70533	Btf3l4					Pf01849
Q3TGR2	Fibrinogen beta chain OS=Mus musculus GN=Fgb PE=1 SV=1	High	Yellow			1	481	54.718	7.08	6.65281	2	3	0	9.79685	2.4948	1	1	1	3.72422	0					0					110135	Fgb	ENSMUSG00000033831.5	cell organization and biogenesis;coagulation;defense response;metabolic process;regulation of biological process;response to stimulus	cell surface;cytoplasm;extracellular	protein binding;structural molecule activity	Pf00147, Pf01920, Pf08702
Q8K234	Oasl2 protein OS=Mus musculus GN=Oasl2 PE=2 SV=1	High				1	508	58.697	6.06	3.54331	2	3	0	9.3862	0					0					0					23962	Oasl2		defense response;metabolic process;response to stimulus		catalytic activity;metal ion binding;nucleotide binding;protein binding;RNA binding	Pf00240, Pf10421
CAS1_BOVIN	(Common contaminant protein)	High	High			1	214	24.513	5.02	10.7477	2	2	0	9.33794	5.60748	1	1	0	5.04872	0					0					282208	CSN1S1	ENSBTAG00000007695.4	regulation of biological process;response to stimulus;transport	extracellular;Golgi;organelle lumen	antioxidant activity;catalytic activity;transporter activity	Pf00363
Q8BN87	Putative uncharacterized protein (Fragment) OS=Mus musculus GN=Mdk PE=2 SV=1	High				1	170	18.133	9.67	15.2941	2	2	0	9.13293	0					0					0					17242	Mdk		cell differentiation;cellular component movement;defense response;development;regulation of biological process;response to stimulus	cytoplasm;extracellular	protein binding	Pf01091, Pf05196
Q3U965	Acyl-CoA thioesterase 8, isoform CRA_c OS=Mus musculus GN=Acot8 PE=1 SV=1	High	High			1	320	35.804	7.64	4.6875	1	1	0	8.51077	29.375	8	10	0	52.3143	0					0					170789	Acot8	ENSMUSG00000017307.15	cell organization and biogenesis;metabolic process;regulation of biological process	cytoplasm;mitochondrion;organelle lumen	catalytic activity;protein binding	Pf02551, Pf13622
B2RWX2	Complement component 4B (Childo blood group) OS=Mus musculus GN=C4b PE=2 SV=1	High	High			1	1738	192.808	7.47	0.747986	1	1	0	7.77853	13.8665	22	27	0	129.063	0					0					12268	C4b		defense response;metabolic process;regulation of biological process;response to stimulus	extracellular	enzyme regulator activity;protein binding	Pf00207, Pf01759, Pf01821, Pf01835, Pf07677, Pf07678, Pf07703, Pf10569, Pf11974, Pf13249
G3X972	Protein Sec24c OS=Mus musculus GN=Sec24c PE=1 SV=1	High				1	1096	118.505	6.84	2.55474	2	2	0	7.65131	0					0					0					218811	Sec24c	ENSMUSG00000039367.9	transport		metal ion binding	Pf00626, Pf04810, Pf04811, Pf04815, Pf08033, Pf09770
P11725	Ornithine carbamoyltransferase, mitochondrial OS=Mus musculus GN=Otc PE=1 SV=1	High	High			1	354	39.74	8.73	6.77966	2	2	0	7.3985	21.1864	8	8	0	38.5324	0					0					18416	Otc	ENSMUSG00000031173.13	cell organization and biogenesis;metabolic process;response to stimulus	cytoplasm;membrane;mitochondrion;organelle lumen	catalytic activity	Pf00185, Pf02729
Q91W43	Glycine dehydrogenase (decarboxylating), mitochondrial OS=Mus musculus GN=Gldc PE=1 SV=1	High	High			1	1025	113.195	7.56	2.73171	2	3	0	7.37069	1.95122	1	1	0	6.79198	0					0					104174	Gldc	ENSMUSG00000024827.9	metabolic process	cytosol;membrane;mitochondrion;nucleus	catalytic activity;protein binding	Pf01212, Pf02347
O54962	Barrier-to-autointegration factor OS=Mus musculus GN=Banf1 PE=1 SV=1	High	High			1	89	10.096	6.09	26.9663	1	2	0	7.32544	61.7978	4	13	0	36.5499	0					0					23825	Banf1	ENSMUSG00000024844.14	metabolic process	chromosome;cytoplasm;cytosol;nucleus	DNA binding;protein binding	Pf02961
Q9WV32	Actin-related protein 2/3 complex subunit 1B OS=Mus musculus GN=Arpc1b PE=1 SV=4	High	Yellow			1	372	41.037	8.35	5.91398	2	2	0	7.26642	0			1	3.57993	0					0					11867	Arpc1b	ENSMUSG00000029622.16	cell organization and biogenesis;regulation of biological process;response to stimulus	cytoplasm;cytoskeleton	protein binding;structural molecule activity	Pf00400
CASB_BOVIN	(Common contaminant protein)	Yellow	High			1	224	25.091	5.35	11.6071	2	2	1	7.04502	8.48214	1	1	0	5.59784	0					0					281099	CSN2	ENSBTAG00000002632.5	regulation of biological process;response to stimulus;transport	extracellular;Golgi;organelle lumen	antioxidant activity;catalytic activity;enzyme regulator activity;metal ion binding;protein binding;transporter activity	Pf00363
Q5BLK2	40S ribosomal protein S20 OS=Mus musculus GN=Rps20 PE=1 SV=1	Yellow				1	119	13.364	9.94	15.1261	2	2	1	7.00685	0					0					0					67427	Rps20	ENSMUSG00000028234.6	metabolic process	cytoplasm;membrane;ribosome	RNA binding;structural molecule activity	Pf00338
Q9DC48	Pre-mRNA-processing factor 17 OS=Mus musculus GN=Cdc40 PE=2 SV=1	Yellow				1	579	65.42	7.06	3.62694	2	2	1	6.81	0					0					0					71713	Cdc40	ENSMUSG00000038446.8	cell organization and biogenesis;metabolic process	nucleus;spliceosomal complex	catalytic activity;protein binding;RNA binding	Pf00400
CAS2_BOVIN	(Common contaminant protein)	Yellow	Yellow			1	222	26.002	8.43	3.6036	1	1	1	6.61856	4.95495	1	1	1	3.51931	0					0					282209	CSN1S2	ENSBTAG00000005005.5	defense response;response to stimulus;transport	extracellular;Golgi;organelle lumen	protein binding;transporter activity	Pf00363
A6H6B3	RalA binding protein 1 OS=Mus musculus GN=Ralbp1 PE=2 SV=1	Yellow				1	648	74.985	5.92	4.78395	2	2	1	6.51275	0					0					0					19765	Ralbp1		cell organization and biogenesis;regulation of biological process;response to stimulus;transport	membrane	catalytic activity;enzyme regulator activity;protein binding;transporter activity	Pf00620
P62305	Small nuclear ribonucleoprotein E OS=Mus musculus GN=Snrpe PE=1 SV=1	Yellow	High			1	92	10.797	9.44	13.0435	1	1	1	6.23494	11.9565	1	1	0	5.44356	0					0					20643	Snrpe	ENSMUSG00000090553.8	cell organization and biogenesis;metabolic process	cytoplasm;cytosol;nucleus;spliceosomal complex	RNA binding	Pf01423
P62301	40S ribosomal protein S13 OS=Mus musculus GN=Rps13 PE=1 SV=2	Yellow				1	151	17.212	10.54	11.9205	2	2	1	5.6761	0					0					0					68052; 625298; 102642137	Rps13; Rps13-ps1; LOC102642137	ENSMUSG00000090862.3	metabolic process;regulation of biological process	membrane;nucleus;ribosome	RNA binding;structural molecule activity	Pf00312, Pf08069
G3UW82	MCG140437, isoform CRA_d OS=Mus musculus GN=Myh2 PE=1 SV=1	Yellow	High			1	1942	223.081	5.77	0.514933	1	1	1	5.5694	5.56128	10	13	0	63.7716	0					0					17882	Myh2	ENSMUSG00000033196.17	cell organization and biogenesis;cellular component movement;metabolic process;regulation of biological process;response to stimulus	Golgi	catalytic activity;motor activity;nucleotide binding;protein binding;structural molecule activity	Pf00038, Pf00063, Pf01576, Pf02736, Pf04111, Pf04156, Pf05557, Pf05622, Pf07888, Pf08317, Pf09726, Pf11559, Pf12128, Pf13514
Q6NV83	U2 snRNP-associated SURP motif-containing protein OS=Mus musculus GN=U2surp PE=1 SV=3	Yellow				1	1029	118.188	8.47	2.91545	2	2	1	5.55389	0					0					0					67958	U2surp	ENSMUSG00000032407.14	metabolic process	nucleus	nucleotide binding;RNA binding	Pf00076, Pf01805, Pf08312, Pf13893, Pf14259
P29416	Beta-hexosaminidase subunit alpha OS=Mus musculus GN=Hexa PE=1 SV=2	Yellow	High			1	528	60.574	6.54	2.08333	1	1	1	5.24638	13.447	6	7	0	47.1152	0					0					15211	Hexa	ENSMUSG00000025232.8	cell organization and biogenesis;metabolic process;regulation of biological process;reproduction;response to stimulus	membrane;vacuole	catalytic activity;protein binding	Pf00728, Pf14845
P47738	Aldehyde dehydrogenase, mitochondrial OS=Mus musculus GN=Aldh2 PE=1 SV=1	Yellow	Yellow			1	519	56.502	7.62	2.6975	1	1	1	5.13971	1.7341	1	1	1	3.61975	0					0					11669	Aldh2	ENSMUSG00000029455.14	metabolic process;regulation of biological process	mitochondrion;organelle lumen	catalytic activity;nucleotide binding;protein binding	Pf00171
Q3TGU7	Proliferation-associated 2G4 OS=Mus musculus GN=Pa2g4 PE=2 SV=1	Yellow	High			1	394	43.671	6.86	4.82234	1	1	1	4.85999	39.3401	16	18	0	93.7391	0					0					18813	Pa2g4	ENSMUSG00000025364.12	metabolic process;regulation of biological process	cytoplasm;membrane;nucleus	DNA binding;protein binding;RNA binding	Pf00557
A0A0R4IZW5	Cadherin 1, isoform CRA_b OS=Mus musculus GN=Cdh1 PE=1 SV=1	Yellow	Red			1	884	98.223	4.84	1.0181	1	1	1	4.46642	0.904977	1	2	7	2.25978	0					0					12550	Cdh1	ENSMUSG00000000303.12	cell differentiation;cell organization and biogenesis;metabolic process;regulation of biological process;response to stimulus	cell surface;cytoplasm;cytoskeleton;endosome;Golgi;membrane	metal ion binding;protein binding	Pf00028, Pf01049, Pf08758
Q3U890	Putative uncharacterized protein OS=Mus musculus GN=Hars PE=2 SV=1	Yellow	High			1	509	57.382	6	1.76817	1	1	1	4.43824	4.12574	2	3	0	16.4627	0					0					15115	Hars		cell organization and biogenesis;metabolic process	cytoplasm;cytosol;mitochondrion	catalytic activity;nucleotide binding	Pf00458, Pf00587, Pf03129, Pf13393
Q99KK9	Probable histidine--tRNA ligase, mitochondrial OS=Mus musculus GN=Hars2 PE=1 SV=1	Yellow	High			1	505	56.949	8.32	1.78218	1	1	1	4.43824	32.0792	16	17	0	82.6664	0					0					70791	Hars2	ENSMUSG00000019143.15	cell organization and biogenesis;metabolic process	cytoplasm;mitochondrion;organelle lumen	catalytic activity;nucleotide binding;protein binding;RNA binding	Pf00587, Pf03129, Pf13393
Q3UBK2	Putative uncharacterized protein OS=Mus musculus PE=2 SV=1	Yellow	High			1	215	24.906	5.74	0			1	4.13567	9.76744	2	2	0	11.7364	0					0					15289	Hmgb1		cell organization and biogenesis;cell proliferation;cellular component movement;defense response;metabolic process;regulation of biological process;response to stimulus	cytoplasm;endosome;extracellular;nucleus	DNA binding;enzyme regulator activity;protein binding;RNA binding	Pf00505, Pf09011
Q3TMX5	Arginine-rich, mutated in early stage tumors, isoform CRA_b OS=Mus musculus GN=Manf PE=1 SV=1	Yellow	High			1	179	20.375	8.25	6.14525	1	1	1	3.94719	7.82123	1	1	0	6.76404	0					0					74840	Manf	ENSMUSG00000032575.16	cell differentiation;cell organization and biogenesis;response to stimulus	endoplasmic reticulum;extracellular;nucleus	protein binding;RNA binding	Pf10208
P01027	Complement C3 OS=Mus musculus GN=C3 PE=1 SV=3	Yellow	High			1	1663	186.366	6.73	0			1	3.61398	2.64582	3	3	0	20.8818	0					0					12266	C3	ENSMUSG00000024164.15	coagulation;defense response;metabolic process;regulation of biological process;response to stimulus	extracellular	enzyme regulator activity;protein binding	Pf00207, Pf01759, Pf01821, Pf01835, Pf07677, Pf07678, Pf07703, Pf10569, Pf11974
O09159	Lysosomal alpha-mannosidase OS=Mus musculus GN=Man2b1 PE=1 SV=4	Yellow	High			1	1013	114.576	8.13	0			1	3.42351	4.1461	4	4	0	29.7495	0					0					17159	Man2b1	ENSMUSG00000005142.10	metabolic process;response to stimulus	vacuole	catalytic activity;metal ion binding	Pf01074, Pf07748, Pf09261
Q14AF6	MCG4862 OS=Mus musculus GN=Snrpd2 PE=1 SV=1	Yellow	High			1	118	13.518	9.91	7.62712	1	1	3	3.02599	24.5763	3	4	0	20.1815	0					0					107686	Snrpd2	ENSMUSG00000040824.3	cell organization and biogenesis;metabolic process	cytoplasm;cytosol;nucleus;spliceosomal complex	RNA binding	Pf01423
Q9D823	60S ribosomal protein L37 OS=Mus musculus GN=Rpl37 PE=3 SV=3	Yellow				1	97	11.071	11.74	7.21649	2	2	3	2.923	0					0					0					100502825; 67281	Gm13826; Rpl37rt; Rpl37	ENSMUSG00000041841.7	metabolic process	ribosome	metal ion binding;protein binding;RNA binding;structural molecule activity	Pf01907
Q99LL5	Periodic tryptophan protein 1 homolog OS=Mus musculus GN=Pwp1 PE=1 SV=1	Yellow	High			1	501	55.552	4.82	1.79641	1	1	3	2.9114	3.99202	2	2	0	8.19926	0					0					103136	Pwp1	ENSMUSG00000001785.12	cell organization and biogenesis;metabolic process;regulation of biological process	Golgi;nucleus	protein binding	Pf00400
P24788	Cyclin-dependent kinase 11B OS=Mus musculus GN=Cdk11b PE=1 SV=2	Red				1	784	91.458	5.39	4.08163	2	2	6	2.67743	0					0					0					12537	Cdk11b	ENSMUSG00000029062.14	metabolic process;regulation of biological process	cytoplasm;nucleus	catalytic activity;nucleotide binding	Pf00069, Pf07714, Pf14531
A0A097BVN3	Glial cell line derived neurotrophic factor family receptor alpha 1 OS=Mus musculus GN=Gfra1 PE=2 SV=1	Red	High			1	468	51.677	7.84	0			8	2.50022	6.62393	3	3	0	12.373	0					0					14585	Gfra1		cell differentiation;cell organization and biogenesis;cellular component movement;regulation of biological process;response to stimulus	membrane	protein binding;receptor activity	Pf02351
Q8C0Z1	Protein FAM234A OS=Mus musculus GN=Fam234a PE=1 SV=1	Red				1	555	60.538	5.68	3.42342	2	2	9	2.03164	0					0					0					106581	Itfg3; Fam234a	ENSMUSG00000024187.14		cell surface;membrane		Pf13360
A0A075B6A0	Ig mu chain C region (Fragment) OS=Mus musculus GN=Ighm PE=1 SV=2	Red	High			1	476	52.576	6.39	0			19	1.34461	12.605	5	6	0	34.78	0					0							ENSMUSG00000076617.9		membrane	protein binding	Pf07654, Pf07679
Q8BKZ9	Pyruvate dehydrogenase protein X component, mitochondrial OS=Mus musculus GN=Pdhx PE=1 SV=1		High			1	501	53.965	7.75	0					10.5788	4	4	0	23.3949	0					0					27402	Pdhx	ENSMUSG00000010914.10	metabolic process	mitochondrion;organelle lumen	catalytic activity	Pf00198, Pf00364, Pf02817
Q8QZR1	Tyrosine aminotransferase OS=Mus musculus GN=Tat PE=1 SV=1		High			1	454	50.532	5.53	0					34.8018	12	18	0	97.0218	0					0					234724	Tat	ENSMUSG00000001670.13	metabolic process;response to stimulus	mitochondrion	catalytic activity	Pf00155, Pf00266, Pf01041, Pf01053, Pf07706
P08071	Lactotransferrin OS=Mus musculus GN=Ltf PE=1 SV=4		High			1	707	77.788	8.53	0					55.1627	39	68	0	242.879	0					0					17002	Ltf	ENSMUSG00000032496.7	defense response;metabolic process;regulation of biological process;response to stimulus;transport	cell surface;cytoplasm;extracellular;nucleus	catalytic activity;enzyme regulator activity;metal ion binding	Pf00405, Pf12974
Q4FJK0	2,4-dienoyl-CoA reductase, mitochondrial OS=Mus musculus GN=Decr1 PE=1 SV=1		High			1	335	36.191	8.95	0					6.86567	2	2	0	14.9351	0					0					67460	Decr1	ENSMUSG00000028223.8	cell organization and biogenesis;metabolic process	cytoplasm;cytosol;mitochondrion;nucleus	catalytic activity;nucleotide binding	Pf00106, Pf08659, Pf13561
E9Q5D9	Insulin-like growth factor-binding protein 7 OS=Mus musculus GN=Igfbp7 PE=1 SV=1		High			1	313	32.782	8.35	0					15.3355	3	3	0	19.2503	0					0					29817	Igfbp7	ENSMUSG00000036256.13	regulation of biological process;response to stimulus	extracellular	protein binding	Pf07648, Pf07679
Q8BMF4	Dihydrolipoyllysine-residue acetyltransferase component of pyruvate dehydrogenase complex, mitochondrial OS=Mus musculus GN=Dlat PE=1 SV=2		High			1	642	67.899	8.57	0					23.8318	12	14	0	85.9306	0					0					235339	Dlat	ENSMUSG00000000168.9	metabolic process	mitochondrion;organelle lumen	catalytic activity	Pf00198, Pf00364, Pf02817
Q8VCT4	Carboxylesterase 1D OS=Mus musculus GN=Ces1d PE=1 SV=1		High			1	565	61.749	6.61	0					15.9292	9	12	0	64.6041	0					0					104158	Ces1d	ENSMUSG00000056973.6	cell differentiation;cell organization and biogenesis;metabolic process;response to stimulus	cytoplasm;cytosol;endoplasmic reticulum;organelle lumen	catalytic activity	Pf00135, Pf00326, Pf00756, Pf07859, Pf12695
Q9QY48	Deoxyribonuclease-2-beta OS=Mus musculus GN=Dnase2b PE=2 SV=1		High			1	354	40.768	9.42	0					7.06215	2	3	0	19.5746	0					0					56629	Dnase2b	ENSMUSG00000028185.12	metabolic process	cytoplasm;extracellular;vacuole	catalytic activity	Pf03265
P05202	Aspartate aminotransferase, mitochondrial OS=Mus musculus GN=Got2 PE=1 SV=1		High			1	430	47.381	9	0					15.814	6	6	0	32.3663	0					0					14719	Got2	ENSMUSG00000031672.8	metabolic process;response to stimulus;transport	cell surface;membrane;mitochondrion;organelle lumen	catalytic activity;protein binding;RNA binding	Pf00155
P54869	Hydroxymethylglutaryl-CoA synthase, mitochondrial OS=Mus musculus GN=Hmgcs2 PE=1 SV=2		High			1	508	56.786	8.41	0					3.93701	2	2	0	8.97344	0					0					15360	Hmgcs2	ENSMUSG00000027875.12	metabolic process	membrane;mitochondrion;organelle lumen	catalytic activity	Pf01154, Pf08540, Pf08545
G3X8T3	Carboxypeptidase OS=Mus musculus GN=Ctsa PE=1 SV=1		High			1	492	55.69	5.87	0					5.4878	2	2	0	7.58521	0					0					19025	Ctsa	ENSMUSG00000017760.15	metabolic process;regulation of biological process	membrane;mitochondrion;vacuole	catalytic activity;protein binding	Pf00450
Q3U6T2	Putative uncharacterized protein OS=Mus musculus GN=Naga PE=2 SV=1		High			1	415	47.22	6.44	0					25.0602	9	12	0	48.7199	0					0					17939	Naga		metabolic process	cytoplasm;vacuole	catalytic activity;protein binding	Pf02065
P11247	Myeloperoxidase OS=Mus musculus GN=Mpo PE=1 SV=2		High			1	718	81.13	9.55	0					3.20334	2	2	0	8.45537	0					0					17523	Mpo	ENSMUSG00000009350.13	cell organization and biogenesis;defense response;metabolic process;regulation of biological process;response to stimulus	mitochondrion;nucleus;vacuole	antioxidant activity;catalytic activity;metal ion binding	Pf03098
O35459	Delta(3,5)-Delta(2,4)-dienoyl-CoA isomerase, mitochondrial OS=Mus musculus GN=Ech1 PE=1 SV=1		High			1	327	36.095	7.71	0					35.474	12	37	0	113.356	0					0					51798	Ech1	ENSMUSG00000053898.12	metabolic process	membrane;mitochondrion	catalytic activity;protein binding	Pf00378
Q80YC5	Coagulation factor XII OS=Mus musculus GN=F12 PE=1 SV=2		High			1	597	65.658	6.84	0					4.1876	2	2	0	13.9502	0					0					58992	F12	ENSMUSG00000021492.15	coagulation;defense response;metabolic process;regulation of biological process;response to stimulus	extracellular	catalytic activity;metal ion binding;protein binding	Pf00008, Pf00039, Pf00040, Pf00051, Pf00089
Q61176	Arginase-1 OS=Mus musculus GN=Arg1 PE=1 SV=1		High			1	323	34.786	7.01	0					6.81115	2	2	0	10.2741	0					0					11846	Arg1	ENSMUSG00000019987.8	cell organization and biogenesis;metabolic process;regulation of biological process;response to stimulus	cytoplasm;membrane;nucleus	catalytic activity;metal ion binding	Pf00491
K1HB_HUMAN	(Common contaminant protein)		High			1	404	46.185	4.84	0					10.6436	4	5	0	23.331	0					0					3884	KRT33B	ENSG00000263012.1; ENSG00000131738.10	cell death;transport	cytosol;membrane	catalytic activity;motor activity;protein binding;structural molecule activity	Pf00038, Pf00529, Pf01576, Pf04156, Pf13514, Pf14362
KRHB5_HUMAN	(Common contaminant protein)		High			1	507	55.766	6.55	0					15.3846	6	6	0	27.1096	0					0					3891	KRT85	ENSG00000135443.8	cell death	cytosol	structural molecule activity	Pf00038, Pf09726
Q9DCL9	Multifunctional protein ADE2 OS=Mus musculus GN=Paics PE=1 SV=4		High			1	425	46.976	7.23	0					7.76471	2	2	0	8.07864	0					0					67054	Paics	ENSMUSG00000029247.17	metabolic process	cytoplasm;cytosol;membrane	catalytic activity;nucleotide binding;protein binding	Pf00731, Pf01259
P12265	Beta-glucuronidase OS=Mus musculus GN=Gusb PE=1 SV=2		High			1	648	74.148	6.7	0					2.77778	2	2	0	8.00012	0					0					110006	Gusb	ENSMUSG00000025534.17	metabolic process	endoplasmic reticulum;membrane;vacuole	catalytic activity;protein binding	Pf00703, Pf02836, Pf02837
KRHB4_HUMAN	(Common contaminant protein)		High			1	600	64.855	7.74	0					11.8333	5	6	0	29.6858	0					0					3890	KRT84		cell death;cell organization and biogenesis;regulation of biological process	cytosol	catalytic activity;motor activity;protein binding;structural molecule activity	Pf00038, Pf01576, Pf05557, Pf09726, Pf09728, Pf13514
P53395	Lipoamide acyltransferase component of branched-chain alpha-keto acid dehydrogenase complex, mitochondrial OS=Mus musculus GN=Dbt PE=1 SV=2		High			1	482	53.213	8.6	0					9.54357	6	6	0	23.9947	0					0					13171	Dbt	ENSMUSG00000000340.10	metabolic process	mitochondrion;organelle lumen	catalytic activity;protein binding	Pf00198, Pf00364, Pf02817
Q9QXE0	2-hydroxyacyl-CoA lyase 1 OS=Mus musculus GN=Hacl1 PE=1 SV=2		High			1	581	63.619	6.27	0					5.85198	3	3	0	21.9174	0					0					56794	Hacl1	ENSMUSG00000021884.17	cell organization and biogenesis;metabolic process		catalytic activity;metal ion binding;protein binding	Pf00205, Pf02775, Pf02776
Q3UWB1	Putative uncharacterized protein OS=Mus musculus GN=Ces1f PE=2 SV=1		High			1	561	61.659	6.39	0					9.26916	3	4	0	20.412	0					0					234564	Ces1f		metabolic process	cytoplasm;cytosol;endoplasmic reticulum	catalytic activity	Pf00135, Pf00326, Pf00756, Pf07859, Pf12695
Q61543	Golgi apparatus protein 1 OS=Mus musculus GN=Glg1 PE=1 SV=1		High			1	1175	133.646	6.84	0					17.2766	22	26	0	125.043	0					0					20340	Glg1	ENSMUSG00000003316.14	regulation of biological process	Golgi;membrane	protein binding	Pf00839
P47931	Follistatin OS=Mus musculus GN=Fst PE=2 SV=1		High			1	344	37.84	5.53	0					7.55814	2	2	0	13.9861	0					0					14313	Fst		cell differentiation;cell proliferation;regulation of biological process;response to stimulus	cytoplasm;extracellular;nucleus	protein binding	Pf00050, Pf07648, Pf09289
KRHB6_HUMAN	(Common contaminant protein)		High			1	486	53.466	5.66	0					20.3704	7	7	0	39.5679	0					0					3892	KRT86	ENSG00000170442.11	cell death;regulation of biological process;transport	cytosol	catalytic activity;motor activity;protein binding;structural molecule activity	Pf00038, Pf01576, Pf05557, Pf07888, Pf07926, Pf09726, Pf11559, Pf12128, Pf13166
P49182	Heparin cofactor 2 OS=Mus musculus GN=Serpind1 PE=1 SV=1		High			1	478	54.462	7.34	0					7.74059	4	5	0	21.0448	0					0					15160	Serpind1	ENSMUSG00000022766.12	coagulation;regulation of biological process		enzyme regulator activity	Pf00079
Q3TJQ7	Alpha-1,4 glucan phosphorylase OS=Mus musculus GN=Pygl PE=2 SV=1		High			1	850	97.395	7.06	0					2.35294	2	2	0	7.6569	0					0					110095	Pygl		cell death;metabolic process	cytoplasm	catalytic activity;nucleotide binding;protein binding	Pf00343
P28665	Murinoglobulin-1 OS=Mus musculus GN=Mug1 PE=1 SV=3		High			1	1476	165.193	6.42	0					1.42276	2	2	0	7.29802	0					0					17836	Mug1	ENSMUSG00000059908.9	regulation of biological process	extracellular	enzyme regulator activity	Pf00207, Pf01835, Pf07677, Pf07678, Pf07703, Pf10569, Pf11974, Pf13249
P28481	Collagen alpha-1(II) chain OS=Mus musculus GN=Col2a1 PE=1 SV=2		High			1	1487	141.886	6.92	0					2.75723	3	3	0	28.3227	0					0					12824	Col2a1	ENSMUSG00000022483.16	cell differentiation;cell organization and biogenesis;metabolic process;regulation of biological process;response to stimulus	cytoplasm;extracellular	metal ion binding;protein binding;structural molecule activity	Pf00093, Pf01391, Pf01410, Pf14828
Q5DTG2	MKIAA4231 protein (Fragment) OS=Mus musculus GN=Col3a1 PE=2 SV=1		High			1	1467	139.249	6.44	0					5.65781	6	8	0	32.3304	0					0					12825	Col3a1		cell organization and biogenesis;metabolic process;regulation of biological process;response to stimulus	extracellular	metal ion binding;protein binding;structural molecule activity	Pf00093, Pf01391, Pf01410, Pf14828
Q6NZQ3	Snrpf protein (Fragment) OS=Mus musculus GN=Snrpf PE=2 SV=1		High			1	112	12.194	5.03	0					18.75	2	2	0	8.97149	0					0					69878	Snrpf		cell organization and biogenesis;metabolic process	cytoplasm;cytosol;nucleus;spliceosomal complex	RNA binding	Pf01423
Q8VDD5	Myosin-9 OS=Mus musculus GN=Myh9 PE=1 SV=4		High			1	1960	226.232	5.66	0					4.08163	5	7	0	34.8105	0					0					17886	Myh9	ENSMUSG00000022443.16	cell differentiation;cell organization and biogenesis;cellular component movement;metabolic process;regulation of biological process;transport	cytoplasm;cytoskeleton;cytosol;extracellular;membrane;nucleus	catalytic activity;motor activity;nucleotide binding;protein binding;RNA binding;transporter activity	Pf00063, Pf01442, Pf01496, Pf01576, Pf01765, Pf02463, Pf02736, Pf03962, Pf04111, Pf04156, Pf05667, Pf05911, Pf06160, Pf06637, Pf07111, Pf07888, Pf08317, Pf09726, Pf09731, Pf10498, Pf11559, Pf11917, Pf12128, Pf13094, Pf13166
A0A0R4J2B2	BTB/POZ domain-containing protein KCTD12 OS=Mus musculus GN=Kctd12 PE=1 SV=1		High			1	327	35.866	5.81	0					5.8104	2	2	0	13.6466	0					0					239217	Kctd12	ENSMUSG00000098557.1	cell organization and biogenesis;regulation of biological process	membrane	protein binding;RNA binding	Pf02214
P63038	60 kDa heat shock protein, mitochondrial OS=Mus musculus GN=Hspd1 PE=1 SV=1		High			1	573	60.917	6.18	0					5.93368	2	2	0	9.20872	0					0					15510	Hspd1	ENSMUSG00000025980.14	cell organization and biogenesis;cell proliferation;metabolic process;regulation of biological process;response to stimulus;transport	cell surface;cytoplasm;cytosol;endoplasmic reticulum;endosome;Golgi;membrane;mitochondrion;organelle lumen	catalytic activity;nucleotide binding;protein binding;RNA binding	Pf00118
Q6XVG2	Cytochrome P450 2C54 OS=Mus musculus GN=Cyp2c54 PE=1 SV=1		High			1	490	55.822	7.47	0					4.08163	2	2	0	5.62299	0					0					404195	Cyp2c54	ENSMUSG00000067225.1	metabolic process	endoplasmic reticulum;membrane	catalytic activity;metal ion binding	Pf00067
P22599	Alpha-1-antitrypsin 1-2 OS=Mus musculus GN=Serpina1b PE=1 SV=2		High			1	413	45.946	5.54	0					4.84262	2	2	0	4.0052	0					0					20701	Serpina1b	ENSMUSG00000071178.11	defense response;metabolic process;regulation of biological process;response to stimulus	endoplasmic reticulum;extracellular;Golgi	enzyme regulator activity;protein binding	Pf00079
P11031	Activated RNA polymerase II transcriptional coactivator p15 OS=Mus musculus GN=Sub1 PE=1 SV=3		High			1	127	14.418	9.6	0					41.7323	4	4	0	17.8519	0					0					20024	Sub1	ENSMUSG00000022205.15	metabolic process;regulation of biological process;response to stimulus	nucleus	DNA binding;RNA binding	Pf02229
Q921I1	Serotransferrin OS=Mus musculus GN=Tf PE=1 SV=1		High			1	697	76.674	7.18	0					16.0689	10	12	0	53.4052	0					0					22041	Trf	ENSMUSG00000032554.15	cell differentiation;cell organization and biogenesis;cellular homeostasis;metabolic process;regulation of biological process;response to stimulus;transport	cell surface;endosome;extracellular;membrane	metal ion binding;protein binding;transporter activity	Pf00405, Pf12974
Q3TG75	Ornithine aminotransferase, isoform CRA_b OS=Mus musculus GN=Oat PE=1 SV=1		High			1	439	48.324	6.62	0					5.92255	3	3	0	15.0194	0					0					18242	Oat	ENSMUSG00000030934.9	cell organization and biogenesis;metabolic process	cytoplasm;mitochondrion;organelle lumen	catalytic activity;protein binding	Pf00202
Q7TN16	Hedgehog-interacting protein OS=Mus musculus GN=Hhip PE=1 SV=2		High			1	700	78.462	7.91	0					3.71429	2	2	0	12.2945	0					0					15245	Hhip	ENSMUSG00000064325.4	cell proliferation;metabolic process;regulation of biological process;response to stimulus	cell surface;cytoplasm;extracellular;membrane;nucleus	catalytic activity;metal ion binding;protein binding	Pf03024, Pf07995
J3QNG0	MCG15755 OS=Mus musculus GN=Gm5424 PE=3 SV=1		High			1	412	46.555	8.22	0					3.64078	2	2	0	4.20898	0					0					432466	Gm5424	ENSMUSG00000046687.5	metabolic process	cytoplasm	catalytic activity;nucleotide binding	Pf00764, Pf03054, Pf06508
Q3TXR9	Beta-hexosaminidase OS=Mus musculus GN=Hexb PE=1 SV=1		High			1	536	61.077	8.12	0					20.8955	11	14	0	56.2918	0					0					15212	Hexb	ENSMUSG00000021665.7	cell organization and biogenesis;cellular component movement;cellular homeostasis;metabolic process;regulation of biological process;reproduction;response to stimulus	membrane;vacuole	catalytic activity;protein binding	Pf00728, Pf14845
O09173	Homogentisate 1,2-dioxygenase OS=Mus musculus GN=Hgd PE=1 SV=2		High			1	445	49.928	7.24	0					16.1798	4	4	0	19.1349	0					0					15233	Hgd	ENSMUSG00000022821.13	metabolic process		catalytic activity;metal ion binding;protein binding	Pf04209
E9QP99	Golgin subfamily A member 3 OS=Mus musculus GN=Golga3 PE=1 SV=1		High			1	1487	167.188	5.38	0					13.8534	17	18	0	116.139	0					0					269682	Golga3	ENSMUSG00000029502.14	cell differentiation;development;metabolic process;regulation of biological process	cytoplasm;cytosol;Golgi;membrane;nucleus	protein binding	Pf02463, Pf04111, Pf04156, Pf05557, Pf07888, Pf09726, Pf10186, Pf12128, Pf13166
A0A0G2JFP4	Protein Frrs1 OS=Mus musculus GN=Frrs1 PE=1 SV=1		Yellow			1	592	66.024	8.32	0					2.7027	2	3	1	3.61662	0					0					20321	Frrs1	ENSMUSG00000033386.10	metabolic process;transport	membrane	catalytic activity;metal ion binding	Pf02014, Pf03351
Q3UWB6	Mast cell protease 8 OS=Mus musculus GN=Mcpt8 PE=1 SV=1		High			1	247	27.104	9.03	0					6.47773	2	3	0	8.63375	0					0					17231	Mcpt8	ENSMUSG00000022157.7	metabolic process;response to stimulus	cytoplasm;extracellular	catalytic activity	Pf00089
P63163	Small nuclear ribonucleoprotein-associated protein N OS=Mus musculus GN=Snrpn PE=2 SV=1		High			1	240	24.598	11.19	0					15	3	3	0	10.9261	0					0					20646	Snrpn	ENSMUSG00000102252.5	metabolic process;response to stimulus	cytoplasm;nucleus;spliceosomal complex	RNA binding	Pf01423
Q8R3H7	Heparan sulfate 2-O-sulfotransferase 1 OS=Mus musculus GN=Hs2st1 PE=1 SV=2		High			1	356	41.786	8.57	0					27.2472	9	23	0	72.2914	0					0					23908	Hs2st1	ENSMUSG00000040151.9	metabolic process	Golgi;membrane	catalytic activity	Pf03567
P62320	Small nuclear ribonucleoprotein Sm D3 OS=Mus musculus GN=Snrpd3 PE=1 SV=1		High			1	126	13.907	10.32	0					13.4921	2	2	0	5.8937	0					0					67332	Snrpd3	ENSMUSG00000020180.9	cell organization and biogenesis;metabolic process	cytoplasm;cytosol;nucleus;spliceosomal complex	protein binding;RNA binding	Pf01423
B2RQH0	Desmoglein 1 beta OS=Mus musculus GN=Dsg1b PE=1 SV=1	High	High			1	1060	114.382	4.84	2.26415	3	3	0	11.9014	1.22642	1	1	0	5.83834	0					0			6	0.896611	225256	Dsg1b	ENSMUSG00000061928.6		membrane	metal ion binding;protein binding	Pf00028, Pf01049
Q9EST1	Gasdermin-A OS=Mus musculus GN=Gsdma PE=2 SV=1	Yellow				1	446	49.562	5.57	3.58744	2	2	1	5.6206	0					0					0			13	0.625052	57911	Gsdma	ENSMUSG00000017204.4	cell death	cytoplasm;cytosol;membrane		Pf04598
P04247	Myoglobin OS=Mus musculus GN=Mb PE=1 SV=3	Yellow	Red			1	154	17.059	7.62	9.09091	2	3	1	4.55798	3.8961	1	1	9	1.65371	0					0			6	1.24569	17189	Mb	ENSMUSG00000018893.14	cell differentiation;response to stimulus;transport		metal ion binding;transporter activity	Pf00042
F6YVP7	Protein Gm10260 OS=Mus musculus GN=Gm10260 PE=3 SV=2	High	Red			1	152	17.661	10.74	21.0526	3	3	0	9.33974	7.23684	1	1	12	1.30934	0					7.23684	1	1	1	2.17497			ENSMUSG00000069117.3	metabolic process	cytosol;ribosome	RNA binding;structural molecule activity	Pf00416
CATD_HUMAN	(Common contaminant protein)	Yellow	High			1	412	44.524	6.54	2.42718	1	1	1	3.63005	4.61165	2	2	0	8.23913	0					1.94175	1	1	1	2.22064	1509	CTSD	ENSG00000117984.13	metabolic process;transport	extracellular;membrane;organelle lumen;vacuole	catalytic activity;protein binding	Pf00026, Pf07966, Pf14541, Pf14543

## Sheet: Proteins_BeadsRemoved
Accession	Description	Confidence Normal Mito	Confidence Heat Shock Mito	Confidence H2O2 Treated Mito	# Protein Groups	# AAs	MW [kDa]	calc. pI	Coverage Normal Mito	# Peptides Normal Mito	# PSMs Normal Mito	# Cumulative Decoys Normal Mito	|Log Prob| Normal Mito	Coverage Heat Shock Mito	# Peptides Heat Shock Mito	# PSMs Heat Shock Mito	# Cumulative Decoys Heat Shock Mito	|Log Prob| Heat Shock Mito	Coverage H2O2 Treated Mito	# Peptides H2O2 Treated Mito	# PSMs H2O2 Treated Mito	# Cumulative Decoys H2O2 Treated Mito	|Log Prob| H2O2 Treated Mito	Entrez Gene ID	Gene ID	Ensembl Gene ID	Biological Process	Cellular Component	Molecular Function	Pfam IDs
O54774	AP-3 complex subunit delta-1 OS=Mus musculus GN=Ap3d1 PE=1 SV=1	High	High	High	1	1199	134.996	7.37	8.67389	9	15	0	75.1262	0			0	4.95633	9.17431	10	14	0	77.489	11776	Ap3d1	ENSMUSG00000020198.7	cell organization and biogenesis;cellular component movement;regulation of biological process;transport	cytoplasm;Golgi;membrane		Pf01602, Pf06375
Q9D2G2	Dihydrolipoyllysine-residue succinyltransferase component of 2-oxoglutarate dehydrogenase complex, mitochondrial OS=Mus musculus GN=Dlst PE=1 SV=1	High	High	High	1	454	48.963	8.95	32.8194	11	26	0	74.8299	31.9383	12	37	0	89.516	4.18502	2	2	0	5.77621	78920	Dlst	ENSMUSG00000004789.9	metabolic process	membrane;mitochondrion;nucleus	catalytic activity;protein binding	Pf00198, Pf00364
A2AKK5	Acyl-coenzyme A amino acid N-acyltransferase 1 OS=Mus musculus GN=Acnat1 PE=1 SV=1	High	High	High	1	416	46.041	8.73	31.4904	10	15	0	55.9246	35.8173	12	33	0	86.355	9.85577	3	4	0	26.0922	230161	Acnat1	ENSMUSG00000070985.3	metabolic process		catalytic activity	Pf04775, Pf08840
A0A0R4J0I6	Acyl-CoA dehydrogenase family member 11 OS=Mus musculus GN=Acad11 PE=1 SV=1	High	High	High	1	779	87.293	8.43	3.46598	2	2	0	11.4806	22.8498	17	29	0	89.7047	1.54044	1	1	0	4.49527	102632	Acad11	ENSMUSG00000090150.9	metabolic process	membrane;mitochondrion;nucleus	catalytic activity;nucleotide binding	Pf00441, Pf01636, Pf02770, Pf02771, Pf08028
P24270	Catalase OS=Mus musculus GN=Cat PE=1 SV=4	High	High	High	1	527	59.758	7.88	21.0626	8	8	0	39.1859	45.351	18	26	0	117.659	10.2467	4	5	0	17.5375	12359	Cat	ENSMUSG00000027187.10	cell differentiation;cell organization and biogenesis;metabolic process;regulation of biological process;response to stimulus	cytosol;endoplasmic reticulum;Golgi;membrane;mitochondrion;vacuole	antioxidant activity;catalytic activity;metal ion binding;nucleotide binding;protein binding	Pf00199, Pf06628
O35490	Betaine--homocysteine S-methyltransferase 1 OS=Mus musculus GN=Bhmt PE=1 SV=1	High	High	High	1	407	44.992	7.9	19.9017	5	6	0	40.6685	41.2776	15	24	0	104.827	15.2334	5	6	0	28.7902	12116	Bhmt	ENSMUSG00000069324.5; ENSMUSG00000074768.5	metabolic process	cytoplasm;cytosol	catalytic activity;metal ion binding;protein binding	Pf02574
Q3TWH7	Putative uncharacterized protein OS=Mus musculus GN=Serpine2 PE=2 SV=1	High	High	High	1	397	44.18	9.77	28.2116	9	12	0	56.4897	27.9597	10	19	0	72.5855	3.02267	1	1	0	6.55845	20720	Serpine2		cell differentiation;cell organization and biogenesis;coagulation;development;regulation of biological process;response to stimulus;transport	cytosol;extracellular;membrane	enzyme regulator activity;protein binding	Pf00079
Q3UI33	Methionine aminopeptidase 2 OS=Mus musculus GN=Metap2 PE=1 SV=1	High	High	High	1	488	54.083	5.81	19.6721	8	9	0	47.4619	29.918	12	19	0	93.5827	7.17213	1	1	0	8.05799	56307	Metap2	ENSMUSG00000036112.15	metabolic process	cytoplasm;cytosol;membrane	catalytic activity;metal ion binding;protein binding;RNA binding	Pf00557
A0A0R4J1R7	Pterin-4-alpha-carbinolamine dehydratase 2 OS=Mus musculus GN=Pcbd2 PE=1 SV=1	High	High	High	1	103	11.733	6.79	46.6019	6	6	0	27.3634	70.8738	8	15	0	49.0377	14.5631	2	2	0	3.52462	72562	Pcbd2	ENSMUSG00000021496.12	cell organization and biogenesis;metabolic process;regulation of biological process	mitochondrion;nucleus	catalytic activity;protein binding	Pf01329
Q6YGZ1	Heparanase OS=Mus musculus GN=Hpse PE=1 SV=3	High	High	High	1	535	60.028	9.1	7.66355	4	5	0	19.382	12.7103	6	15	0	44.2003	1.86916	1	1	0	4.17335	15442	Hpse	ENSMUSG00000035273.14	cell organization and biogenesis;metabolic process;regulation of biological process;response to stimulus	extracellular;membrane;nucleus;vacuole	catalytic activity;protein binding	Pf03662
G3X961	Kelch domain containing 4, isoform CRA_a OS=Mus musculus GN=Klhdc4 PE=1 SV=1	High	High	High	1	584	64.805	5.66	54.1096	27	52	0	213.412	22.089	9	11	0	68.7505	23.4589	10	12	0	72.6392	234825	Klhdc4	ENSMUSG00000040263.16			protein binding	Pf01344, Pf13415, Pf13418, Pf13854, Pf13964
Q3U0N0	Putative uncharacterized protein OS=Mus musculus GN=Gzma PE=2 SV=1	High	High	High	1	260	28.581	9.36	52.6923	15	35	0	90.952	33.0769	8	9	0	54.6144	36.9231	9	18	0	59.8361	14938	Gzma	ENSMUSG00000023132.7	cell death;metabolic process;regulation of biological process	extracellular;nucleus	catalytic activity;protein binding	Pf00089, Pf09342
Q99LB2	Dehydrogenase/reductase SDR family member 4 OS=Mus musculus GN=Dhrs4 PE=1 SV=3	High	High	High	1	279	29.866	9.38	43.7276	13	24	0	77.9668	36.2007	9	9	0	60.3976	36.5591	10	18	0	60.9775	28200	Dhrs4	ENSMUSG00000022210.6	cell organization and biogenesis;metabolic process	membrane;mitochondrion;nucleus	catalytic activity;protein binding	Pf00106, Pf08659, Pf13561
Q99L27	GMP reductase 2 OS=Mus musculus GN=Gmpr2 PE=1 SV=2	High	High	High	1	348	37.994	7.44	31.3218	11	17	0	62.9115	23.8506	6	9	0	44.9075	7.18391	2	2	0	11.8284	105446	Gmpr2	ENSMUSG00000002326.5	cell differentiation;metabolic process	cytoplasm	catalytic activity;metal ion binding	Pf00478, Pf01070
Q8C196	Carbamoyl-phosphate synthase [ammonia], mitochondrial OS=Mus musculus GN=Cps1 PE=1 SV=2	High	High	High	1	1500	164.514	6.92	5.93333	7	7	0	38.0049	7.13333	9	9	0	55.0407	0.8	1	1	0	7.03922	227231	Cps1	ENSMUSG00000025991.8	cell differentiation;metabolic process;regulation of biological process;response to stimulus	cytoplasm;membrane;mitochondrion;nucleus	catalytic activity;metal ion binding;nucleotide binding;protein binding	Pf00117, Pf00289, Pf00988, Pf02142, Pf02222, Pf02786, Pf02787, Pf07478, Pf13535, Pf15632
A0A0R4J0B2	Phospholipase B-like 1 OS=Mus musculus GN=Plbd1 PE=1 SV=1	High	High	High	1	550	62.978	8.87	6.18182	3	4	0	27.2141	11.0909	5	9	0	50.5178	2	1	1	0	5.34065	66857	Plbd1	ENSMUSG00000030214.6	metabolic process	vacuole	catalytic activity	Pf04916
O89017	Legumain OS=Mus musculus GN=Lgmn PE=1 SV=1	High	High	High	1	435	49.341	6.39	11.7241	4	6	0	21.1385	13.1034	5	8	0	23.0848	2.75862	1	2	0	7.87127	19141	Lgmn	ENSMUSG00000021190.14	metabolic process;regulation of biological process;response to stimulus	endosome;vacuole	catalytic activity	Pf01650
P62889	60S ribosomal protein L30 OS=Mus musculus GN=Rpl30 PE=1 SV=2	High	High	High	1	115	12.776	9.63	63.4783	7	20	0	46.6101	51.3043	5	7	0	28.9821	50.4348	4	8	0	34.0419	19946; 667779; 666899	Rpl30; Rpl30-ps8; Gm12191	ENSMUSG00000058600.13	metabolic process	cytoplasm;membrane;nucleus;ribosome	RNA binding;structural molecule activity	Pf01248
G3UW39	Cytidine and dCMP deaminase domain-containing protein 1 OS=Mus musculus GN=Cdadc1 PE=1 SV=1	High	High	High	1	525	59.137	7.65	6.09524	5	5	0	23.29	12.381	7	7	0	35.6808	4.95238	2	2	0	10.6131	71891	Cdadc1	ENSMUSG00000021982.13			catalytic activity;metal ion binding	Pf00383
Q3U8D3	Putative uncharacterized protein OS=Mus musculus GN=Stau1 PE=2 SV=1	High	High	High	1	489	54.131	9.58	7.77096	3	3	0	19.6297	11.8609	5	7	0	30.3716	2.65849	1	1	0	5.38584	20853	Stau1		regulation of biological process	cytoplasm;cytosol;endoplasmic reticulum;membrane	protein binding;RNA binding	Pf00035, Pf14709
Q642L7	MCG13441 OS=Mus musculus GN=Rps27a PE=2 SV=1	High	High	High	1	156	17.939	9.64	58.9744	8	16	0	48.3031	24.359	3	6	0	22.0666	46.1538	6	24	0	64.0733	78294; 619900; 100042019	Rps27a; Rps27a-ps2; LOC100042019	ENSMUSG00000020460.15	metabolic process;regulation of biological process;response to stimulus	cytoplasm;cytosol;membrane;nucleus;ribosome	metal ion binding;protein binding;RNA binding;structural molecule activity	Pf00240, Pf01599, Pf11976, Pf13019, Pf13881, Pf14560
O70310	Glycylpeptide N-tetradecanoyltransferase 1 OS=Mus musculus GN=Nmt1 PE=1 SV=1	High	High	High	1	496	56.852	8	15.9274	6	8	0	52.8446	6.85484	4	5	0	25.0628	9.27419	3	4	0	22.9352	18107	Nmt1	ENSMUSG00000020936.8	metabolic process	cytoplasm;cytoskeleton;cytosol;membrane	catalytic activity	Pf01233, Pf02799
Q8BWG8	Beta-arrestin-1 OS=Mus musculus GN=Arrb1 PE=1 SV=1	High	High	High	1	418	46.943	6.28	36.3636	14	34	0	91.3016	6.9378	3	4	0	14.801	9.80861	3	4	0	17.243	109689	Arrb1	ENSMUSG00000018909.15	cell death;cell organization and biogenesis;metabolic process;regulation of biological process;response to stimulus;transport	chromosome;cytoplasm;cytosol;membrane;nucleus	DNA binding;enzyme regulator activity;protein binding	Pf00339, Pf02752
G3X9G2	Misshapen-like kinase 1 OS=Mus musculus GN=Mink1 PE=1 SV=1	High	High	High	1	1344	151.13	7.96	5.43155	9	15	0	55.366	2.38095	4	4	0	27.2019	0.892857	1	1	0	5.28192	50932	Mink1	ENSMUSG00000020827.18	cell communication;cell organization and biogenesis;cellular homeostasis;development;metabolic process;regulation of biological process;response to stimulus	cytoplasm;Golgi;membrane	catalytic activity;nucleotide binding;signal transducer activity	Pf00069, Pf00780, Pf07714, Pf14531
Q3TI79	Putative uncharacterized protein OS=Mus musculus GN=Dkc1 PE=2 SV=1	High	High	High	1	509	57.405	9.28	20.8251	11	14	0	51.3912	8.84086	4	4	0	23.318	10.8055	5	5	0	25.6153	245474	Dkc1		cell organization and biogenesis;metabolic process;regulation of biological process	nucleus	catalytic activity;protein binding;RNA binding	Pf01472, Pf01509, Pf08068
A0A0R4J038	Kininogen-1 OS=Mus musculus GN=Kng1 PE=1 SV=1	High	High	High	1	661	73.055	6.6	9.98487	7	7	0	35.94	4.99244	3	4	0	19.6529	7.26172	5	5	0	25.9162	16644	Kng1	ENSMUSG00000022875.17	cellular homeostasis;coagulation;defense response;regulation of biological process;response to stimulus	extracellular	enzyme regulator activity;protein binding	Pf00031
Q3TVN6	C-X-C motif chemokine OS=Mus musculus GN=Pf4 PE=1 SV=1	High	High	High	1	105	11.236	9.29	28.5714	3	7	0	13.3404	20	2	4	0	8.90732	8.57143	1	1	0	5.90285	56744	Pf4	ENSMUSG00000029373.7	cell organization and biogenesis;cellular component movement;defense response;regulation of biological process;response to stimulus	extracellular	protein binding	Pf00048
Q8CCP0	Nuclear export mediator factor Nemf OS=Mus musculus GN=Nemf PE=1 SV=2	High	High	High	1	1064	121.112	6.8	8.17669	8	14	0	48.9848	3.38346	3	3	0	17.718	15.2256	14	15	0	79.6821	66244	Nemf	ENSMUSG00000020982.8	transport	nucleus		Pf05670, Pf05833, Pf11923
P21460	Cystatin-C OS=Mus musculus GN=Cst3 PE=1 SV=2	High	High	High	1	140	15.521	9	29.2857	4	5	0	28.9914	28.5714	3	3	0	28.9325	7.85714	1	1	0	10.3395	13010	Cst3	ENSMUSG00000027447.6	cell death;cell organization and biogenesis;defense response;regulation of biological process;response to stimulus	cytoplasm;endoplasmic reticulum;endosome;extracellular;membrane;vacuole	enzyme regulator activity;protein binding	Pf00031
Q9CY66	H/ACA ribonucleoprotein complex subunit 1 OS=Mus musculus GN=Gar1 PE=1 SV=1	High	High	High	1	231	23.46	11.02	11.6883	2	2	0	10.01	11.6883	2	3	0	7.23385	11.6883	2	3	0	10.1354	68147	Gar1	ENSMUSG00000028010.16	metabolic process	nucleus	protein binding;RNA binding	Pf04410
P61255	60S ribosomal protein L26 OS=Mus musculus GN=Rpl26 PE=1 SV=1	High	High	High	1	145	17.248	10.55	52.4138	11	16	0	38.9676	15.1724	3	3	0	6.39425	39.3103	6	7	0	21.5716	19941; 100034726	Rpl26; Gm15772	ENSMUSG00000060938.14	metabolic process	membrane;ribosome	protein binding;RNA binding;structural molecule activity	Pf00467
Q03265	ATP synthase subunit alpha, mitochondrial OS=Mus musculus GN=Atp5a1 PE=1 SV=1	High	High	High	1	553	59.716	9.19	5.78662	3	3	0	16.9517	6.32911	3	3	0	14.9985	6.32911	3	3	0	15.9978	11946	Atp5a1	ENSMUSG00000025428.15	metabolic process;regulation of biological process;transport	membrane;mitochondrion	catalytic activity;nucleotide binding;protein binding;RNA binding;transporter activity	Pf00006, Pf00306, Pf02663, Pf02874, Pf05943
P26041	Moesin OS=Mus musculus GN=Msn PE=1 SV=3	High	High	High	1	577	67.725	6.6	47.6603	39	223	0	321.043	2.94627	2	2	0	7.33815	2.25303	1	2	0	6.37393	17698	Msn	ENSMUSG00000031207.16	cell differentiation;cell organization and biogenesis;cellular component movement;regulation of biological process;response to stimulus	cell surface;cytoplasm;cytoskeleton;cytosol;membrane;nucleus	protein binding;RNA binding	Pf00373, Pf00769, Pf09379, Pf09380
J3JS97	Arrestin, beta 2 OS=Mus musculus GN=Arrb2 PE=4 SV=1	High	High	High	1	421	47.41	7.65	39.4299	17	34	0	135.554	6.65083	2	2	0	11.7261	10.9264	4	4	0	21.8647	216869	Arrb2	ENSMUSG00000060216.15	cellular component movement;metabolic process;regulation of biological process;response to stimulus;transport	cytoplasm;membrane;nucleus	protein binding;structural molecule activity	Pf00339, Pf02752
Q60737	Casein kinase II subunit alpha OS=Mus musculus GN=Csnk2a1 PE=1 SV=2	High	High	High	1	391	45.105	7.74	32.4808	13	41	0	113.836	3.32481	2	2	0	4.5711	22.5064	7	9	0	43.2142	12995	Csnk2a1	ENSMUSG00000101523.1; ENSMUSG00000074698.10	cell death;metabolic process;regulation of biological process;response to stimulus	chromosome;cytoplasm;membrane;nucleus	catalytic activity;enzyme regulator activity;nucleotide binding;protein binding	Pf00069, Pf01633, Pf01636, Pf07714
P25688	Uricase OS=Mus musculus GN=Uox PE=1 SV=2	High	High	High	1	303	35.017	8.35	48.1848	14	21	0	74.1279	8.91089	2	2	0	7.78244	8.91089	2	2	0	9.72036	22262	Uox	ENSMUSG00000028186.14	metabolic process	mitochondrion	catalytic activity	Pf01014
P56480	ATP synthase subunit beta, mitochondrial OS=Mus musculus GN=Atp5b PE=1 SV=2	High	High	High	1	529	56.265	5.34	21.7391	7	8	0	53.4367	5.86011	2	2	0	9.69936	28.1664	10	12	0	62.3838	11947	Atp5b	ENSMUSG00000025393.12	cell differentiation;cellular homeostasis;metabolic process;regulation of biological process;transport	cell surface;membrane;mitochondrion;nucleus	catalytic activity;metal ion binding;nucleotide binding;protein binding;receptor activity;transporter activity	Pf00006, Pf00306, Pf02874
P14148	60S ribosomal protein L7 OS=Mus musculus GN=Rpl7 PE=1 SV=2	High	High	High	1	270	31.4	10.89	26.2963	8	8	0	38.4167	7.77778	2	2	0	10.8575	0			0	6.05072	19989	Rpl7	ENSMUSG00000043716.13	metabolic process	cytoplasm;membrane;nucleus;ribosome	DNA binding;protein binding;RNA binding;structural molecule activity	Pf00327, Pf08079
Q3UAD6	Endoplasmin OS=Mus musculus GN=Hsp90b1 PE=1 SV=1	High	High	High	1	802	92.418	4.82	1.74564	1	1	0	13.0383	2.36908	2	2	0	9.94476	1.74564	1	1	0	6.86985	22027	Hsp90b1	ENSMUSG00000020048.13	cell organization and biogenesis;metabolic process;regulation of biological process;response to stimulus;transport	cytosol;endoplasmic reticulum;extracellular;membrane;nucleus;organelle lumen	nucleotide binding;protein binding;RNA binding	Pf00183, Pf02518, Pf13589
B9EHJ3	Tight junction protein ZO-1 OS=Mus musculus GN=Tjp1 PE=1 SV=1	High	High	High	1	1685	188.736	6.67	1.30564	2	2	0	12.0291	1.60237	2	2	0	11.0671	2.25519	3	4	0	22.2674	21872	Tjp1	ENSMUSG00000030516.14		cell surface;cytoplasm;cytosol;membrane;nucleus	protein binding	Pf00018, Pf00595, Pf00625, Pf00791, Pf07653, Pf13180
Q3U089	C-X-C motif chemokine OS=Mus musculus GN=Cxcl9 PE=2 SV=1	High	High	High	1	137	15.707	9.82	11.6788	2	2	0	11.3277	11.6788	2	2	0	14.8628	10.9489	1	2	0	11.0701	17329	Cxcl9		cellular component movement;defense response;regulation of biological process;response to stimulus	extracellular	protein binding	Pf00048
P27659	60S ribosomal protein L3 OS=Mus musculus GN=Rpl3 PE=1 SV=3	High	High	High	1	403	46.081	10.21	31.2655	12	15	0	77.5151	2.23325	1	1	0	4.45412	2.97767	1	1	0	5.78183	27367	Rpl3	ENSMUSG00000060036.13	cell organization and biogenesis;metabolic process;response to stimulus	cytoplasm;cytosol;nucleus;ribosome	RNA binding;structural molecule activity	Pf00297
Q9R0H0	Peroxisomal acyl-coenzyme A oxidase 1 OS=Mus musculus GN=Acox1 PE=1 SV=5	High	High	High	1	661	74.601	8.48	14.5234	7	10	0	57.5581	1.81543	1	1	0	6.12089	1.66415	1	1	0	5.62072	11430	Acox1	ENSMUSG00000020777.16	cell organization and biogenesis;metabolic process;regulation of biological process	cytoplasm;membrane;mitochondrion;nucleus	catalytic activity;nucleotide binding;protein binding	Pf01756, Pf02770, Pf14749
Q3UB06	SRSF protein kinase 1 OS=Mus musculus GN=Srpk1 PE=1 SV=1	High	High	High	1	648	73.043	6.19	22.2222	10	11	0	49.8115	2.46914	1	1	0	4.47226	13.2716	6	8	0	37.471	20815	Srpk1	ENSMUSG00000004865.15	cell differentiation;cell organization and biogenesis;metabolic process;regulation of biological process;response to stimulus	cytoplasm;cytosol;endoplasmic reticulum;membrane;nucleus	catalytic activity;metal ion binding;nucleotide binding;protein binding;RNA binding	Pf00069, Pf07714
P35979	60S ribosomal protein L12 OS=Mus musculus GN=Rpl12 PE=1 SV=2	High	High	High	1	165	17.794	9.42	33.9394	4	7	0	40.58	5.45455	1	1	0	4.64566	33.9394	4	4	0	27.9239	269261	Rpl12	ENSMUSG00000038900.17	cell organization and biogenesis;metabolic process	cytoplasm;membrane;nucleus;ribosome	protein binding;RNA binding;structural molecule activity	Pf00298, Pf03946
Q9CWK0	Putative uncharacterized protein OS=Mus musculus GN=Rpl14 PE=2 SV=1	High	High	High	1	227	26.3	11.9	28.1938	6	11	0	35.7037	5.72687	1	1	0	9.63652	20.2643	4	4	0	23.7715	67115	Rpl14		metabolic process	membrane;ribosome	protein binding;RNA binding;structural molecule activity	Pf01929
Q9EQI8	39S ribosomal protein L46, mitochondrial OS=Mus musculus GN=Mrpl46 PE=1 SV=1	High	High	High	1	283	32.112	7.4	22.9682	5	5	0	26.5248	4.59364	1	1	0	4.87896	8.12721	2	2	0	9.27854	67308	Mrpl46	ENSMUSG00000030612.6		mitochondrion;ribosome	catalytic activity;structural molecule activity	Pf11788
N0E4C0	Casein kinase II subunit beta OS=Mus musculus GN=Csnk2b PE=2 SV=1	High	High	High	1	215	24.896	5.73	28.8372	6	10	0	21.6505	5.11628	1	1	0	4.86361	7.44186	2	4	0	6.8857	13001	Csnk2b		regulation of biological process;response to stimulus	chromosome;cytoplasm;membrane;nucleus	enzyme regulator activity;metal ion binding;protein binding	Pf01214
P51660	Peroxisomal multifunctional enzyme type 2 OS=Mus musculus GN=Hsd17b4 PE=1 SV=3	High	High	High	1	735	79.432	8.57	3.53741	2	2	0	15.934	1.63265	1	1	0	8.48012	4.7619	3	3	0	11.9592	15488	Hsd17b4	ENSMUSG00000024507.6	cell differentiation;metabolic process	membrane;mitochondrion	catalytic activity;protein binding	Pf00106, Pf01575, Pf02036, Pf08659, Pf13452, Pf13561, Pf14864
P97351	40S ribosomal protein S3a OS=Mus musculus GN=Rps3a PE=1 SV=3	High	High	High	1	264	29.866	9.73	21.2121	7	7	0	22.2803	2.27273	1	1	0	5.89921	4.54545	1	1	0	7.00826	20091	Rps3a; Rps3a1	ENSMUSG00000028081.6	cell differentiation;metabolic process;regulation of biological process	cytoplasm;cytosol;nucleus;ribosome	protein binding;RNA binding;structural molecule activity	Pf01015
Q9D1R9	60S ribosomal protein L34 OS=Mus musculus GN=Rpl34 PE=1 SV=2	High	High	High	1	117	13.284	11.47	7.69231	2	2	0	9.02201	6.83761	1	1	0	4.39609	6.83761	1	1	0	3.95179	619547; 68436; 100043876	Rpl34-ps1; Rpl34; Gm4705	ENSMUSG00000062006.12	metabolic process	cytoplasm;mitochondrion;ribosome	protein binding;RNA binding;structural molecule activity	Pf01199
Q9DD18	D-tyrosyl-tRNA(Tyr) deacylase 1 OS=Mus musculus GN=Dtd1 PE=1 SV=2		High	High	1	209	23.37	7.87	0					11.0048	2	4	0	16.3319	7.17703	1	1	0	6.70122	66044	Dtd1	ENSMUSG00000027430.12	metabolic process;regulation of biological process	cytoplasm;cytosol;nucleus	catalytic activity;DNA binding;metal ion binding	Pf02580
A2A7S7	Tyrosine--tRNA ligase OS=Mus musculus GN=Yars PE=1 SV=1		High	High	1	564	62.962	8.44	0					7.80142	4	4	0	15.7931	11.3475	6	6	0	28.6542	107271	Yars	ENSMUSG00000028811.11	metabolic process	cytoplasm;cytosol;nucleus	catalytic activity;nucleotide binding;RNA binding	Pf00579, Pf01588
A0A087WQQ5	Kinectin OS=Mus musculus GN=Ktn1 PE=1 SV=1		High	High	1	1275	146.345	6.04	0					0.862745	1	1	0	5.91189	13.8039	13	15	0	72.5287	16709	Ktn1	ENSMUSG00000021843.16	cellular component movement;regulation of biological process;transport	endoplasmic reticulum;membrane	protein binding	Pf04156, Pf05557, Pf09726, Pf12128
P10605	Cathepsin B OS=Mus musculus GN=Ctsb PE=1 SV=2		High	High	1	339	37.256	5.91	5.30973	1	1	1	4.10698	7.9646	3	3	0	13.844	0			0	4.21444	13030	Ctsb	ENSMUSG00000021939.7	cell differentiation;metabolic process;regulation of biological process;response to stimulus	cell surface;cytoplasm;extracellular;membrane;mitochondrion;vacuole	catalytic activity;protein binding	Pf00112, Pf08127
Q91VN6	Probable ATP-dependent RNA helicase DDX41 OS=Mus musculus GN=Ddx41 PE=1 SV=2	High		High	1	622	69.775	6.7	30.8682	18	20	0	100.42	0					8.36013	5	5	0	26.7295	72935	Ddx41	ENSMUSG00000021494.8	cell differentiation;cell proliferation;defense response;metabolic process;regulation of biological process;response to stimulus	endoplasmic reticulum;membrane;nucleus;spliceosomal complex	catalytic activity;DNA binding;metal ion binding;nucleotide binding;protein binding;RNA binding	Pf00270, Pf00271, Pf13307
P27773	Protein disulfide-isomerase A3 OS=Mus musculus GN=Pdia3 PE=1 SV=2	High		High	1	505	56.643	6.21	33.4653	15	18	0	98.1826	0					19.802	9	9	0	45.1437	14827	Pdia3	ENSMUSG00000027248.13	cell communication;cellular homeostasis;metabolic process;regulation of biological process;response to stimulus	cell surface;cytoplasm;endoplasmic reticulum;extracellular;membrane;mitochondrion;nucleus;organelle lumen	catalytic activity;protein binding;RNA binding	Pf00085, Pf13098, Pf13848, Pf13899, Pf13905
I3PQW3	LARP7 OS=Mus musculus GN=Larp7 PE=4 SV=1	High		High	1	570	64.776	9.47	23.6842	11	12	0	74.9864	0					11.2281	5	5	0	36.9112				metabolic process	nucleus	nucleotide binding;RNA binding	Pf00076, Pf05383, Pf08777, Pf13893, Pf14259
P38647	Stress-70 protein, mitochondrial OS=Mus musculus GN=Hspa9 PE=1 SV=3	High		High	1	679	73.416	6.07	18.4094	10	12	0	74.4052	0					9.42563	5	6	0	28.7414	15526	Hspa9	ENSMUSG00000024359.8	cell differentiation;cell organization and biogenesis;metabolic process;regulation of biological process;transport	cytoplasm;mitochondrion;nucleus;organelle lumen	nucleotide binding;protein binding;RNA binding	Pf00012, Pf06723
B2RY27	MCG125789, isoform CRA_a OS=Mus musculus GN=Taok3 PE=2 SV=1	High		High	1	898	105.298	7.36	13.1403	13	19	0	71.2068	0					10.4677	9	9	0	53.0069	330177	Taok3		metabolic process;regulation of biological process;response to stimulus	cytoplasm	catalytic activity;nucleotide binding;signal transducer activity	Pf00069, Pf07714, Pf09731, Pf14531
Q3UIJ2	Putative uncharacterized protein OS=Mus musculus GN=Eif2s3x PE=2 SV=1	High		High	1	472	51.073	8.4	24.5763	8	11	0	57.4638	0					23.3051	8	11	0	64.6036	26905	Eif2s3x		metabolic process	cytoplasm	catalytic activity;nucleotide binding;protein binding;RNA binding	Pf00009, Pf03144, Pf09173
P43276	Histone H1.5 OS=Mus musculus GN=Hist1h1b PE=1 SV=2	High		High	1	223	22.562	10.92	24.2152	7	10	0	56.3074	0					12.1076	2	2	0	17.339	56702	Hist1h1b	ENSMUSG00000058773.2	cell organization and biogenesis	chromosome;nucleus	DNA binding;protein binding	Pf00538
Q3USK2	Casein kinase 1, delta, isoform CRA_b OS=Mus musculus GN=Csnk1d PE=2 SV=1	High		High	1	428	49.09	9.94	19.6262	8	13	0	54.9585	0					2.80374	1	1	0	7.22269	104318	Csnk1d		cell organization and biogenesis;metabolic process;regulation of biological process;response to stimulus;transport	cytoplasm;cytoskeleton;Golgi;membrane;nucleus	catalytic activity;nucleotide binding;protein binding	Pf00069, Pf01636, Pf07714, Pf14971
Q545V8	Casein kinase II subunit alpha' OS=Mus musculus GN=Csnk2a2 PE=1 SV=1	High		High	1	350	41.189	8.56	26	9	13	0	52.6992	0					6	2	2	0	6.0513	13000	Csnk2a2	ENSMUSG00000046707.9	cell death;metabolic process;regulation of biological process;response to stimulus	chromosome;cytoplasm;membrane;nucleus	catalytic activity;nucleotide binding;protein binding	Pf00069, Pf01636, Pf07714
Q3TDA7	Protein kinase C and casein kinase substrate in neurons 2, isoform CRA_a OS=Mus musculus GN=Pacsin2 PE=1 SV=1	High		High	1	486	55.798	5.2	22.0165	10	11	0	49.4263	0					10.6996	5	5	0	23.8211	23970	Pacsin2	ENSMUSG00000016664.14	cell organization and biogenesis;metabolic process;regulation of biological process;response to stimulus;transport	cytoplasm;cytoskeleton;cytosol;endosome;membrane	catalytic activity;protein binding	Pf00018, Pf00611, Pf07653, Pf14604
Q6ZWX6	Eukaryotic translation initiation factor 2 subunit 1 OS=Mus musculus GN=Eif2s1 PE=1 SV=3	High		High	1	315	36.085	5.08	25.3968	8	9	0	42.9079	0					32.381	9	9	0	52.4102	13665	Eif2s1	ENSMUSG00000021116.9	cell communication;metabolic process;regulation of biological process;response to stimulus	cytoplasm;membrane;nucleus;ribosome	protein binding;RNA binding	Pf00575, Pf07541
Q3UEJ8	Peroxisomal sarcosine oxidase OS=Mus musculus GN=Pipox PE=1 SV=1	High		High	1	390	43.818	7.55	23.8462	8	9	0	41.5507	0					2.5641	1	1	0	4.65388	19193	Pipox	ENSMUSG00000017453.4	metabolic process		catalytic activity;protein binding	Pf00890, Pf01266, Pf13450
Q544E3	Phosphatidylinositol 5-phosphate 4-kinase type-2 alpha OS=Mus musculus GN=Pip4k2a PE=1 SV=1	High		High	1	405	46.122	6.99	13.5802	6	7	0	32.1515	0					17.5309	7	8	0	36.4103	18718	Pip4k2a	ENSMUSG00000026737.12	metabolic process;regulation of biological process	cytoplasm;membrane;nucleus;vacuole	catalytic activity;nucleotide binding	Pf01504
P43275	Histone H1.1 OS=Mus musculus GN=Hist1h1a PE=1 SV=2	High		High	1	213	21.772	10.93	16.9014	3	4	0	27.7363	0					16.9014	3	3	0	15.1702	80838	Hist1h1a	ENSMUSG00000049539.2	cell organization and biogenesis	chromosome;nucleus	DNA binding;protein binding	Pf00538
G3X9T7	Galectin OS=Mus musculus GN=Lgals9 PE=1 SV=1	High		High	1	353	39.996	9.31	15.5807	5	5	0	24.4436	0					7.08215	2	3	0	14.1335	16859	Lgals9	ENSMUSG00000001123.15	regulation of biological process;response to stimulus	cytoplasm;cytosol;extracellular;nucleus	enzyme regulator activity;protein binding	Pf00337
Q64514	Tripeptidyl-peptidase 2 OS=Mus musculus GN=Tpp2 PE=1 SV=3	High		High	1	1262	139.791	6.58	5.30903	5	5	0	24.2998	0					0.792393	1	1	0	4.48214	22019	Tpp2	ENSMUSG00000041763.14	metabolic process	cytoplasm;cytosol;nucleus	catalytic activity	Pf00082, Pf12580, Pf13739
P62852	40S ribosomal protein S25 OS=Mus musculus GN=Rps25 PE=1 SV=1	High		High	1	125	13.734	10.11	30.4	5	8	0	22.2718	0					24	3	3	0	13.4567	75617	Rps25	ENSMUSG00000009927.9	cell organization and biogenesis	cytoplasm;nucleus;ribosome	RNA binding;structural molecule activity	Pf03297
Q4FZE6	40S ribosomal protein S7 OS=Mus musculus GN=Rps7 PE=1 SV=1	High		High	1	194	22.113	10.1	18.0412	4	5	0	19.8022	0					11.8557	2	2	0	12.8549	20115	Rps7	ENSMUSG00000061477.3	cell differentiation;metabolic process	cytoplasm;cytoskeleton;membrane;nucleus;ribosome	RNA binding;structural molecule activity	Pf01251
Q9Z2Q5	39S ribosomal protein L40, mitochondrial OS=Mus musculus GN=Mrpl40 PE=1 SV=2	High		High	1	206	24.286	9.47	20.8738	3	3	0	16.8769	0					4.36893	1	1	0	8.92307	18100	Mrpl40	ENSMUSG00000022706.15		mitochondrion;ribosome	RNA binding	Pf09812
P62717	60S ribosomal protein L18a OS=Mus musculus GN=Rpl18a PE=1 SV=1	High		High	1	176	20.719	10.71	21.0227	3	3	0	16.6184	0					15.3409	2	2	0	11.7092	76808	Rpl18a	ENSMUSG00000045128.9	metabolic process;response to stimulus	membrane;ribosome	RNA binding;structural molecule activity	Pf01775
P97376	Protein FRG1 OS=Mus musculus GN=Frg1 PE=1 SV=2	High		High	1	258	29.109	8.92	10.4651	2	2	0	16.4841	0					15.1163	3	3	0	16.7379	14300	Frg1	ENSMUSG00000031590.8	metabolic process	cytoplasm;nucleus;spliceosomal complex	protein binding;RNA binding	Pf06229, Pf06268
B2CY77	Laminin receptor (Fragment) OS=Mus musculus GN=Rpsa PE=2 SV=1	High		High	1	295	32.829	4.87	8.47458	2	3	0	14.0581	0					12.8814	3	3	0	22.1916	16785	Rpsa		cell organization and biogenesis;metabolic process;transport	cytoplasm;cytosol;membrane;nucleus;ribosome	protein binding;receptor activity;RNA binding;structural molecule activity	Pf00318
Q9Z0N2	Eukaryotic translation initiation factor 2 subunit 3, Y-linked OS=Mus musculus GN=Eif2s3y PE=1 SV=2	High		High	1	472	51.098	8.5	6.14407	2	2	0	11.5579	0					7.20339	2	2	0	15.4212	26908	Eif2s3y	ENSMUSG00000069049.11	cell organization and biogenesis;metabolic process		catalytic activity;nucleotide binding;RNA binding	Pf00009, Pf03144, Pf09173
Q80XI4	Phosphatidylinositol 5-phosphate 4-kinase type-2 beta OS=Mus musculus GN=Pip4k2b PE=1 SV=1	High		High	1	416	47.289	7.33	5.76923	2	2	0	10.597	0					10.3365	3	5	0	19.1142	108083	Pip4k2b	ENSMUSG00000018547.8	metabolic process;regulation of biological process	cytoplasm;endoplasmic reticulum;membrane;nucleus;vacuole	catalytic activity;nucleotide binding;protein binding	Pf01504
B2RX66	MCG124812 OS=Mus musculus GN=Taok1 PE=1 SV=1	High		High	1	1001	115.977	7.55	1.8981	2	2	0	9.74163	0					2.2977	2	2	0	7.8529	216965	Taok1	ENSMUSG00000017291.13	cell death;metabolic process;regulation of biological process;response to stimulus	cytoplasm	catalytic activity;enzyme regulator activity;nucleotide binding;protein binding;signal transducer activity	Pf00069, Pf02463, Pf03961, Pf07714, Pf12128, Pf12474, Pf14531
Q9DCE5	p21-activated protein kinase-interacting protein 1 OS=Mus musculus GN=Pak1ip1 PE=1 SV=2			High	1	382	42.089	8.47	0					0					7.8534	2	4	0	12.6389	68083	Pak1ip1	ENSMUSG00000038683.15	cell proliferation;regulation of biological process	membrane;nucleus	protein binding	Pf00400
P35700	Peroxiredoxin-1 OS=Mus musculus GN=Prdx1 PE=1 SV=1			High	1	199	22.162	8.12	0					0					16.0804	3	3	0	15.3562	18477	Prdx1	ENSMUSG00000028691.12	cell proliferation;cellular homeostasis;defense response;metabolic process;regulation of biological process;response to stimulus	cytoplasm;cytosol;mitochondrion;nucleus;organelle lumen	antioxidant activity;catalytic activity;protein binding;RNA binding	Pf00578, Pf08534, Pf10417
Q8CB77	Transcription elongation factor B polypeptide 3 OS=Mus musculus GN=Tceb3 PE=1 SV=3			High	1	773	87.108	9.61	0					0					5.04528	3	3	0	17.292	27224	Tceb3; Eloa	ENSMUSG00000028668.5	metabolic process;regulation of biological process	nucleus	DNA binding;protein binding	Pf06881, Pf08711
Q9CY49	Putative uncharacterized protein OS=Mus musculus GN=Tbl2 PE=2 SV=1			High	1	442	49.551	9.19	0					0					4.75113	2	2	0	7.6051	27368	Tbl2		cell communication;regulation of biological process;response to stimulus	cytoplasm;endoplasmic reticulum	protein binding;RNA binding	Pf00400
E9Q8D0	Protein Dnajc21 OS=Mus musculus GN=Dnajc21 PE=1 SV=1			High	1	531	61.696	5.9	0					0					12.6177	4	5	0	26.0235	78244	Dnajc21	ENSMUSG00000044224.16		cytoplasm;nucleus	DNA binding;metal ion binding;RNA binding	Pf00226, Pf12171, Pf12874, Pf13892
Q3TW51	Putative uncharacterized protein OS=Mus musculus GN=Snd1 PE=2 SV=1			High	1	910	101.967	7.56	1.42857	1	1	1	6.94749	0					44.7253	42	97	0	300.59	56463	Snd1		cell differentiation;metabolic process;regulation of biological process	cytoplasm;cytosol;membrane;mitochondrion;nucleus	catalytic activity;protein binding;RNA binding	Pf00565, Pf00567
Q5U3K5	Rab-like protein 6 OS=Mus musculus GN=Rabl6 PE=1 SV=2			High	1	725	79.782	5.53	2.34483	1	2	1	6.01507	0					4.41379	2	2	0	9.88945	227624	Rabl6	ENSMUSG00000015087.14	regulation of biological process;response to stimulus	cytoplasm;nucleus	nucleotide binding	Pf00025, Pf00071, Pf08477
Q921X9	Protein disulfide-isomerase A5 OS=Mus musculus GN=Pdia5 PE=1 SV=1			High	1	517	59.229	7.5	3.09478	1	1	1	5.58061	0					17.6015	8	9	0	46.4528	72599	Pdia5	ENSMUSG00000022844.7	cellular homeostasis;metabolic process;regulation of biological process;response to stimulus	endoplasmic reticulum;organelle lumen	catalytic activity	Pf00085, Pf13098, Pf13899, Pf13905
Q5NBZ3	Developmentally-regulated GTP-binding protein 1 OS=Mus musculus GN=Drg1 PE=1 SV=1			High	1	367	40.487	8.9	2.99728	1	1	1	4.85174	0					7.08447	2	2	0	7.42647	13494	Drg1	ENSMUSG00000020457.13		cytoplasm;cytosol;membrane	nucleotide binding;protein binding	Pf00009, Pf01926, Pf02421, Pf02824
Q3ULL5	Eif2s2 protein OS=Mus musculus GN=Eif2s2 PE=1 SV=1			High	1	331	38.068	5.8	3.02115	1	1	1	4.76062	0					22.3565	6	7	0	31.8513	67204	Eif2s2	ENSMUSG00000074656.12	cell proliferation;metabolic process	cytoplasm	metal ion binding;protein binding;RNA binding	Pf01873
Q1PG84	PBK1 OS=Mus musculus domesticus GN=Rsl1d1 PE=2 SV=1			High	1	465	52.017	10.01	3.87097	1	1	1	4.38615	0					9.24731	2	3	0	21.7854	66409	Rsl1d1		cell differentiation;metabolic process;regulation of biological process	membrane;nucleus	protein binding;RNA binding	Pf00687
Q80V08	Rpl17 protein (Fragment) OS=Mus musculus GN=Rpl17 PE=2 SV=1			High	1	194	22.42	10.33	7.21649	1	1	1	4.11783	0					5.15464	1	1	0	5.28115	319195	Rpl17		metabolic process;regulation of biological process	nucleus;ribosome	protein binding;RNA binding;structural molecule activity	Pf00237
Q9CZI5	Putative uncharacterized protein OS=Mus musculus GN=Rps23 PE=2 SV=1	High		High	1	145	16.007	10.43	33.1034	5	8	0	25.8965	7.58621	1	1	2	3.07169	7.58621	1	2	0	9.55386	66475	Rps23		metabolic process	membrane;ribosome	RNA binding;structural molecule activity	Pf00164
O55142	60S ribosomal protein L35a OS=Mus musculus GN=Rpl35a PE=1 SV=2	High		High	1	110	12.546	10.89	40	9	13	0	26.4869	0			8	1.69094	21.8182	3	4	0	9.00594	100043423; 57808; 100042363; 100302576; 100040169; 100046034; 100048620	Rpl35a-ps4; Rpl35a; Rpl35a-ps2; Gm10243; Rpl35a-ps5; LOC100862595; Gm14279; LOC100048620	ENSMUSG00000060636.13	metabolic process	membrane;mitochondrion;ribosome	RNA binding;structural molecule activity	Pf01247
Q08288	Cell growth-regulating nucleolar protein OS=Mus musculus GN=Lyar PE=1 SV=2	High		High	1	388	43.709	9.5	5.41237	2	2	0	10.0596	0			7	2.30204	16.7526	6	7	0	35.3563	17089	Lyar	ENSMUSG00000067367.9		nucleus	metal ion binding;RNA binding	Pf08790
Q80X19	Collagen alpha-1(XIV) chain OS=Mus musculus GN=Col14a1 PE=1 SV=2			High	1	1797	192.892	5.1	1.05732	2	2	1	5.51241	0.556483	1	1	1	3.4631	1.00167	2	2	0	6.70949	12818	Col14a1	ENSMUSG00000022371.15	cell organization and biogenesis;regulation of biological process	extracellular	protein binding;RNA binding	Pf00041, Pf00092, Pf01391, Pf13519
Q9CXG3	Peptidyl-prolyl cis-trans isomerase-like 4 OS=Mus musculus GN=Ppil4 PE=1 SV=2			High	1	492	57.195	6.11	1.62602	1	1	1	4.3927	1.62602	1	1	7	2.32189	6.91057	3	3	0	12.6376	67418	Ppil4	ENSMUSG00000015757.10	metabolic process	cytoplasm;cytosol;nucleus	catalytic activity;nucleotide binding;RNA binding	Pf00076, Pf00160, Pf13893, Pf14259
Q9DCZ1	GMP reductase 1 OS=Mus musculus GN=Gmpr PE=1 SV=1	High	High		1	345	37.458	7.09	18.8406	6	6	0	22.0832	0			0	4.76239	0					66355	Gmpr	ENSMUSG00000000253.12	metabolic process	cytoplasm	catalytic activity;metal ion binding	Pf00478, Pf01081, Pf01645
B2RWX2	Complement component 4B (Childo blood group) OS=Mus musculus GN=C4b PE=2 SV=1	High	High		1	1738	192.808	7.47	0.747986	1	1	0	7.77853	13.8665	22	27	0	129.063	0					12268	C4b		defense response;metabolic process;regulation of biological process;response to stimulus	extracellular	enzyme regulator activity;protein binding	Pf00207, Pf01759, Pf01821, Pf01835, Pf07677, Pf07678, Pf07703, Pf10569, Pf11974, Pf13249
Q6P6M7	O-phosphoseryl-tRNA(Sec) selenium transferase OS=Mus musculus GN=Sepsecs PE=1 SV=2	High	High		1	504	55.29	8.06	41.0714	21	57	0	144.035	36.5079	16	25	0	89.9823	0					211006	Sepsecs	ENSMUSG00000029173.12	metabolic process;regulation of biological process	cytoplasm;nucleus	catalytic activity;protein binding;RNA binding	Pf05889
Q3ULF7	Actin-related protein 3 OS=Mus musculus GN=Actr3 PE=1 SV=1	High	High		1	418	47.327	5.88	36.8421	15	15	0	89.0175	30.1435	12	13	0	77.0585	0					74117	Actr3	ENSMUSG00000026341.16	cell differentiation;cell division;cell organization and biogenesis;cellular component movement;regulation of biological process;response to stimulus	cytoplasm;cytoskeleton;membrane	nucleotide binding;protein binding;structural molecule activity	Pf00022
O54962	Barrier-to-autointegration factor OS=Mus musculus GN=Banf1 PE=1 SV=1	High	High		1	89	10.096	6.09	26.9663	1	2	0	7.32544	61.7978	4	13	0	36.5499	0					23825	Banf1	ENSMUSG00000024844.14	metabolic process	chromosome;cytoplasm;cytosol;nucleus	DNA binding;protein binding	Pf02961
Q3TAW7	Beta-galactosidase OS=Mus musculus GN=Glb1 PE=1 SV=1	High	High		1	647	73.074	7.47	6.18238	3	3	0	14.8522	15.6105	9	12	0	48.8387	0					12091	Glb1	ENSMUSG00000045594.10	metabolic process	cytoplasm;Golgi;vacuole	catalytic activity	Pf01301, Pf02449, Pf13364
Q3U965	Acyl-CoA thioesterase 8, isoform CRA_c OS=Mus musculus GN=Acot8 PE=1 SV=1	High	High		1	320	35.804	7.64	4.6875	1	1	0	8.51077	29.375	8	10	0	52.3143	0					170789	Acot8	ENSMUSG00000017307.15	cell organization and biogenesis;metabolic process;regulation of biological process	cytoplasm;mitochondrion;organelle lumen	catalytic activity;protein binding	Pf02551, Pf13622
Q01853	Transitional endoplasmic reticulum ATPase OS=Mus musculus GN=Vcp PE=1 SV=4	High	High		1	806	89.266	5.26	10.4218	6	6	0	32.1985	12.531	8	9	0	51.3746	0					269523	Vcp	ENSMUSG00000028452.7	cell organization and biogenesis;metabolic process;regulation of biological process;response to stimulus;transport	cytoplasm;cytosol;endoplasmic reticulum;membrane;nucleus;proteasome	catalytic activity;enzyme regulator activity;nucleotide binding;protein binding;RNA binding	Pf00004, Pf00910, Pf01057, Pf01078, Pf02359, Pf02933, Pf05496, Pf05673, Pf06068, Pf07724, Pf07726, Pf07728, Pf09336, Pf13191, Pf13207, Pf13401
D3Z4E0	L-amino-acid oxidase OS=Mus musculus GN=Il4i1 PE=1 SV=1	High	High		1	638	71.097	6.96	6.73981	4	4	0	13.0239	10.3448	6	9	0	30.7626	0					100328588	Nup62-il4i1; Gm21948	ENSMUSG00000074141.13	metabolic process		catalytic activity	Pf01593, Pf13450
P11725	Ornithine carbamoyltransferase, mitochondrial OS=Mus musculus GN=Otc PE=1 SV=1	High	High		1	354	39.74	8.73	6.77966	2	2	0	7.3985	21.1864	8	8	0	38.5324	0					18416	Otc	ENSMUSG00000031173.13	cell organization and biogenesis;metabolic process;response to stimulus	cytoplasm;membrane;mitochondrion;organelle lumen	catalytic activity	Pf00185, Pf02729
Q3V1L4	Cytosolic purine 5'-nucleotidase OS=Mus musculus GN=Nt5c2 PE=1 SV=2	High	High		1	560	64.767	6.21	15.3571	10	14	0	45.6087	6.42857	5	7	0	20.4821	0					76952	Nt5c2	ENSMUSG00000025041.16	metabolic process	cytoplasm	catalytic activity;metal ion binding;nucleotide binding	Pf05761
P09103	Protein disulfide-isomerase OS=Mus musculus GN=P4hb PE=1 SV=2	High	High		1	509	57.023	4.88	24.558	12	15	0	61.5218	11.002	5	6	0	25.8239	0					18453	P4hb	ENSMUSG00000025130.11	cellular homeostasis;metabolic process;regulation of biological process;response to stimulus	endoplasmic reticulum;membrane;organelle lumen	catalytic activity;metal ion binding;protein binding;RNA binding	Pf00085, Pf01216, Pf13098, Pf13848, Pf13899, Pf13905
Q9DCD9	Putative uncharacterized protein OS=Mus musculus PE=2 SV=1	High	High		1	426	45.79	5.22	10.3286	3	3	0	15.9669	20.4225	6	6	0	32.8739	0					16061	Igh-VJ558				protein binding	Pf07654, Pf07686
P46096	Synaptotagmin-1 OS=Mus musculus GN=Syt1 PE=1 SV=1	High	High		1	421	47.388	8.53	24.7031	12	14	0	71.7911	8.07601	3	5	0	17.6722	0					20979	Syt1	ENSMUSG00000035864.14	cell differentiation;cell organization and biogenesis;regulation of biological process;response to stimulus;transport	cytoplasm;Golgi;membrane	metal ion binding;protein binding	Pf00168
P61161	Actin-related protein 2 OS=Mus musculus GN=Actr2 PE=1 SV=1	High	High		1	394	44.732	6.74	21.5736	10	12	0	60.1468	13.198	5	5	0	27.7938	0					66713	Actr2	ENSMUSG00000020152.7	cell division;cell organization and biogenesis;cellular component movement;regulation of biological process;response to stimulus;transport	cytoplasm;cytoskeleton;cytosol;membrane	nucleotide binding;protein binding;structural molecule activity	Pf00022
A0A0R4J023	Methylglutaconyl-CoA hydratase, mitochondrial OS=Mus musculus GN=Auh PE=1 SV=1	High	High		1	314	33.317	9.42	20.3822	6	6	0	31.9861	12.4204	4	4	0	16.2712	0					11992	Auh	ENSMUSG00000021460.16	metabolic process	mitochondrion	catalytic activity;RNA binding	Pf00378
P15105	Glutamine synthetase OS=Mus musculus GN=Glul PE=1 SV=6	High	High		1	373	42.092	7.08	12.8686	3	3	0	14.6355	13.6729	3	4	0	16.5325	0					14645	Glul	ENSMUSG00000026473.15	cell communication;cell organization and biogenesis;cell proliferation;metabolic process;regulation of biological process;response to stimulus	cytoplasm;cytosol;endoplasmic reticulum;mitochondrion;nucleus	catalytic activity;metal ion binding;nucleotide binding;protein binding	Pf00120, Pf03951
Q8BKX1	Brain-specific angiogenesis inhibitor 1-associated protein 2 OS=Mus musculus GN=Baiap2 PE=1 SV=2	High	High		1	535	59.2	9.04	2.42991	1	1	0	12.3971	8.41121	4	4	0	27.9948	0					108100	Baiap2	ENSMUSG00000025372.16	cell organization and biogenesis;regulation of biological process;response to stimulus	cytoplasm;cytoskeleton;cytosol;endoplasmic reticulum;Golgi;membrane	protein binding	Pf00018, Pf07653, Pf08397, Pf14604
Q64152	Transcription factor BTF3 OS=Mus musculus GN=Btf3 PE=1 SV=3	High	High		1	204	22.017	9.52	26.4706	3	3	0	11.0898	25.9804	3	4	0	11.038	0					218490	Btf3	ENSMUSG00000021660.14	metabolic process;regulation of biological process;transport	cytoplasm;cytosol;nucleus	RNA binding	Pf01849
P35585	AP-1 complex subunit mu-1 OS=Mus musculus GN=Ap1m1 PE=1 SV=3	High	High		1	423	48.512	7.3	39.0071	16	28	0	83.5282	7.32861	2	3	0	13.4783	0					11767	Ap1m1	ENSMUSG00000003033.15	cell organization and biogenesis;transport	Golgi;membrane	protein binding	Pf00928
O55226	Chondroadherin OS=Mus musculus GN=Chad PE=2 SV=1	High	High		1	358	40.323	9.39	15.9218	5	6	0	31.6367	10.3352	3	3	0	17.0649	0					12643	Chad	ENSMUSG00000039084.8	regulation of biological process;response to stimulus	cytoplasm;extracellular	enzyme regulator activity;protein binding	Pf01462, Pf13855
P61965	WD repeat-containing protein 5 OS=Mus musculus GN=Wdr5 PE=1 SV=1	High	High		1	334	36.565	8.27	16.4671	4	5	0	31.4629	12.5749	3	3	0	19.4595	0					140858	Wdr5	ENSMUSG00000026917.15	cell organization and biogenesis;metabolic process;regulation of biological process	nucleus	catalytic activity;protein binding	Pf00400, Pf08662, Pf11715
Q5M9L1	60S ribosomal protein L36 OS=Mus musculus GN=Rpl36 PE=2 SV=1	High	High		1	105	12.289	11.59	28.5714	4	5	0	26.2886	16.1905	2	3	0	5.26991	0					54217	Rpl36		metabolic process	ribosome	structural molecule activity	Pf01158
Q9CVB6	Actin-related protein 2/3 complex subunit 2 OS=Mus musculus GN=Arpc2 PE=1 SV=3	High	High		1	300	34.336	7.36	17.3333	5	6	0	20.4666	8.33333	3	3	0	13.0564	0					76709	Arpc2	ENSMUSG00000006304.14	cell organization and biogenesis;regulation of biological process;response to stimulus	cell surface;cytoplasm;cytoskeleton;endosome;Golgi;membrane	protein binding;structural molecule activity	Pf04045
O55125	Protein NipSnap homolog 1 OS=Mus musculus GN=Nipsnap1 PE=1 SV=1	High	High		1	284	33.342	9.44	19.0141	5	5	0	18.4331	10.2113	3	3	0	13.8218	0					18082	Nipsnap1	ENSMUSG00000034285.15		membrane;mitochondrion	protein binding	Pf07978
Q3V449	Nicotinamide-nucleotide adenylyltransferase OS=Mus musculus GN=Nmnat1 PE=1 SV=1	High	High		1	285	32.335	9	27.7193	7	8	0	47.7829	13.3333	2	2	0	12.8958	0					66454	Nmnat1	ENSMUSG00000028992.13	metabolic process;response to stimulus	nucleus	catalytic activity;nucleotide binding;protein binding	Pf01467
Q9R1C7	Pre-mRNA-processing factor 40 homolog A OS=Mus musculus GN=Prpf40a PE=1 SV=1	High	High		1	953	108.412	7.69	7.24029	7	8	0	37.9532	2.72823	2	2	0	8.92167	0					56194	Prpf40a	ENSMUSG00000061136.14	cell organization and biogenesis;cellular component movement;metabolic process;regulation of biological process	cytoplasm;cytosol;membrane;nucleus;spliceosomal complex	protein binding;RNA binding	Pf00397, Pf01846
B2RY56	RNA-binding protein 25 OS=Mus musculus GN=Rbm25 PE=1 SV=2	High	High		1	838	99.491	6.32	6.56325	6	9	0	24.7578	2.86396	2	2	0	6.62641	0					67039	Rbm25	ENSMUSG00000010608.15	cell death;metabolic process;regulation of biological process	cytoplasm;nucleus;spliceosomal complex	nucleotide binding;RNA binding	Pf00076, Pf01480, Pf14259
P59999	Actin-related protein 2/3 complex subunit 4 OS=Mus musculus GN=Arpc4 PE=1 SV=3	High	High		1	168	19.654	8.43	23.2143	4	5	0	19.4911	11.3095	2	2	0	9.02494	0					68089	Arpc4	ENSMUSG00000079426.13	cell organization and biogenesis;regulation of biological process	cytoplasm;cytoskeleton	protein binding;structural molecule activity	Pf05856
Q62093	Serine/arginine-rich splicing factor 2 OS=Mus musculus GN=Srsf2 PE=1 SV=4	High	High		1	221	25.461	11.85	21.7195	3	3	0	15.7951	11.3122	2	2	0	12.2558	0					20382	Srsf2	ENSMUSG00000034120.18	cell organization and biogenesis;metabolic process;regulation of biological process;response to stimulus	cytosol;nucleus;spliceosomal complex	nucleotide binding;protein binding;RNA binding	Pf00076, Pf13893, Pf14259
Q8BSY0	Aspartyl/asparaginyl beta-hydroxylase OS=Mus musculus GN=Asph PE=1 SV=1	High	High		1	741	82.991	5.08	3.91363	2	2	0	15.332	2.69906	1	2	0	8.89914	0					65973	Asph	ENSMUSG00000028207.18	cellular homeostasis;metabolic process;regulation of biological process;response to stimulus;transport	cytoplasm;endoplasmic reticulum;membrane	catalytic activity;metal ion binding;protein binding	Pf05118, Pf05279, Pf13414, Pf13428, Pf13432, Pf14559
Q58EW0	60S ribosomal protein L18 OS=Mus musculus GN=Rpl18 PE=1 SV=1	High	High		1	188	21.631	11.78	21.8085	4	4	0	28.4423	6.91489	1	1	0	4.95914	0					19899	Rpl18	ENSMUSG00000059070.16	metabolic process	cytoplasm;cytosol;endoplasmic reticulum;membrane;nucleus;ribosome	RNA binding;structural molecule activity	Pf00828
P14211	Calreticulin OS=Mus musculus GN=Calr PE=1 SV=1	High	High		1	416	47.965	4.49	17.3077	5	6	0	28.3163	2.88462	1	1	0	4.57827	0					12317	Calr	ENSMUSG00000003814.8	cell differentiation;cell organization and biogenesis;metabolic process;regulation of biological process;response to stimulus;transport	cell surface;cytoplasm;cytosol;endoplasmic reticulum;extracellular;Golgi;membrane;nucleus;organelle lumen	metal ion binding;protein binding;RNA binding	Pf00262
P97863	Nuclear factor 1 B-type OS=Mus musculus GN=Nfib PE=1 SV=2	High	High		1	570	63.467	8.66	5.96491	3	3	0	17.2595	1.92982	1	1	0	7.98274	0					18028	Nfib	ENSMUSG00000008575.17	cell differentiation;cell organization and biogenesis;cellular component movement;metabolic process;regulation of biological process	nucleus	DNA binding	Pf00859, Pf03165, Pf10524, Pf15362
Q3UCL7	Putative uncharacterized protein OS=Mus musculus GN=Rps3 PE=2 SV=1	High	High		1	243	26.658	9.52	10.6996	2	2	0	16.643	5.34979	1	1	0	6.84502	0					27050	Rps3		cell death;cell division;cell organization and biogenesis;metabolic process;regulation of biological process;response to stimulus	cytoplasm;cytoskeleton;cytosol;endoplasmic reticulum;membrane;mitochondrion;nucleus;organelle lumen;ribosome	catalytic activity;DNA binding;protein binding;RNA binding;structural molecule activity	Pf00189, Pf07650
Q9R0Q6	Actin-related protein 2/3 complex subunit 1A OS=Mus musculus GN=Arpc1a PE=1 SV=1	High	High		1	370	41.6	8.18	8.37838	2	3	0	16.3516	1.89189	1	1	0	6.38217	0					56443	Arpc1a	ENSMUSG00000029621.14	cell organization and biogenesis;regulation of biological process	cytoplasm;cytoskeleton	protein binding	Pf00400
P41216	Long-chain-fatty-acid--CoA ligase 1 OS=Mus musculus GN=Acsl1 PE=1 SV=2	High	High		1	699	77.901	7.15	5.72246	4	4	0	14.5578	2.00286	1	1	0	5.74011	0					14081	Acsl1	ENSMUSG00000018796.13	metabolic process;regulation of biological process;response to stimulus;transport	endoplasmic reticulum;membrane;mitochondrion	catalytic activity;nucleotide binding	Pf00501
Q923L7	Ear6 protein OS=Mus musculus GN=Ear6 PE=1 SV=1	High	High		1	155	17.346	8.43	16.129	2	2	0	12.8448	8.3871	1	1	0	7.19107	0					93719	Ear6	ENSMUSG00000062148.6	metabolic process		catalytic activity	Pf00074
Q5M9M0	60S ribosomal protein L13a OS=Mus musculus GN=Rpl13a PE=1 SV=1	High	High		1	203	23.449	11.02	13.7931	3	3	0	10.3911	5.41872	1	1	0	6.90107	0					22121	Rpl13a	ENSMUSG00000074129.13	cellular component movement;metabolic process;regulation of biological process;response to stimulus	cytoplasm;membrane;nucleus;ribosome	RNA binding;structural molecule activity	Pf00572
CAS1_BOVIN	(Common contaminant protein)	High	High		1	214	24.513	5.02	10.7477	2	2	0	9.33794	5.60748	1	1	0	5.04872	0					282208	CSN1S1	ENSBTAG00000007695.4	regulation of biological process;response to stimulus;transport	extracellular;Golgi;organelle lumen	antioxidant activity;catalytic activity;transporter activity	Pf00363
Q91W43	Glycine dehydrogenase (decarboxylating), mitochondrial OS=Mus musculus GN=Gldc PE=1 SV=1	High	High		1	1025	113.195	7.56	2.73171	2	3	0	7.37069	1.95122	1	1	0	6.79198	0					104174	Gldc	ENSMUSG00000024827.9	metabolic process	cytosol;membrane;mitochondrion;nucleus	catalytic activity;protein binding	Pf01212, Pf02347
B2RQH0	Desmoglein 1 beta OS=Mus musculus GN=Dsg1b PE=1 SV=1	High	High		1	1060	114.382	4.84	2.26415	3	3	0	11.9014	1.22642	1	1	0	5.83834	0					225256	Dsg1b	ENSMUSG00000061928.6		membrane	metal ion binding;protein binding	Pf00028, Pf01049
P08071	Lactotransferrin OS=Mus musculus GN=Ltf PE=1 SV=4		High		1	707	77.788	8.53	0					55.1627	39	68	0	242.879	0					17002	Ltf	ENSMUSG00000032496.7	defense response;metabolic process;regulation of biological process;response to stimulus;transport	cell surface;cytoplasm;extracellular;nucleus	catalytic activity;enzyme regulator activity;metal ion binding	Pf00405, Pf12974
O35459	Delta(3,5)-Delta(2,4)-dienoyl-CoA isomerase, mitochondrial OS=Mus musculus GN=Ech1 PE=1 SV=1		High		1	327	36.095	7.71	0					35.474	12	37	0	113.356	0					51798	Ech1	ENSMUSG00000053898.12	metabolic process	membrane;mitochondrion	catalytic activity;protein binding	Pf00378
Q61543	Golgi apparatus protein 1 OS=Mus musculus GN=Glg1 PE=1 SV=1		High		1	1175	133.646	6.84	0					17.2766	22	26	0	125.043	0					20340	Glg1	ENSMUSG00000003316.14	regulation of biological process	Golgi;membrane	protein binding	Pf00839
Q8R3H7	Heparan sulfate 2-O-sulfotransferase 1 OS=Mus musculus GN=Hs2st1 PE=1 SV=2		High		1	356	41.786	8.57	0					27.2472	9	23	0	72.2914	0					23908	Hs2st1	ENSMUSG00000040151.9	metabolic process	Golgi;membrane	catalytic activity	Pf03567
Q8QZR1	Tyrosine aminotransferase OS=Mus musculus GN=Tat PE=1 SV=1		High		1	454	50.532	5.53	0					34.8018	12	18	0	97.0218	0					234724	Tat	ENSMUSG00000001670.13	metabolic process;response to stimulus	mitochondrion	catalytic activity	Pf00155, Pf00266, Pf01041, Pf01053, Pf07706
E9QP99	Golgin subfamily A member 3 OS=Mus musculus GN=Golga3 PE=1 SV=1		High		1	1487	167.188	5.38	0					13.8534	17	18	0	116.139	0					269682	Golga3	ENSMUSG00000029502.14	cell differentiation;development;metabolic process;regulation of biological process	cytoplasm;cytosol;Golgi;membrane;nucleus	protein binding	Pf02463, Pf04111, Pf04156, Pf05557, Pf07888, Pf09726, Pf10186, Pf12128, Pf13166
Q8BMF4	Dihydrolipoyllysine-residue acetyltransferase component of pyruvate dehydrogenase complex, mitochondrial OS=Mus musculus GN=Dlat PE=1 SV=2		High		1	642	67.899	8.57	0					23.8318	12	14	0	85.9306	0					235339	Dlat	ENSMUSG00000000168.9	metabolic process	mitochondrion;organelle lumen	catalytic activity	Pf00198, Pf00364, Pf02817
Q3TXR9	Beta-hexosaminidase OS=Mus musculus GN=Hexb PE=1 SV=1		High		1	536	61.077	8.12	0					20.8955	11	14	0	56.2918	0					15212	Hexb	ENSMUSG00000021665.7	cell organization and biogenesis;cellular component movement;cellular homeostasis;metabolic process;regulation of biological process;reproduction;response to stimulus	membrane;vacuole	catalytic activity;protein binding	Pf00728, Pf14845
Q8VCT4	Carboxylesterase 1D OS=Mus musculus GN=Ces1d PE=1 SV=1		High		1	565	61.749	6.61	0					15.9292	9	12	0	64.6041	0					104158	Ces1d	ENSMUSG00000056973.6	cell differentiation;cell organization and biogenesis;metabolic process;response to stimulus	cytoplasm;cytosol;endoplasmic reticulum;organelle lumen	catalytic activity	Pf00135, Pf00326, Pf00756, Pf07859, Pf12695
Q3U6T2	Putative uncharacterized protein OS=Mus musculus GN=Naga PE=2 SV=1		High		1	415	47.22	6.44	0					25.0602	9	12	0	48.7199	0					17939	Naga		metabolic process	cytoplasm;vacuole	catalytic activity;protein binding	Pf02065
Q921I1	Serotransferrin OS=Mus musculus GN=Tf PE=1 SV=1		High		1	697	76.674	7.18	0					16.0689	10	12	0	53.4052	0					22041	Trf	ENSMUSG00000032554.15	cell differentiation;cell organization and biogenesis;cellular homeostasis;metabolic process;regulation of biological process;response to stimulus;transport	cell surface;endosome;extracellular;membrane	metal ion binding;protein binding;transporter activity	Pf00405, Pf12974
Q5DTG2	MKIAA4231 protein (Fragment) OS=Mus musculus GN=Col3a1 PE=2 SV=1		High		1	1467	139.249	6.44	0					5.65781	6	8	0	32.3304	0					12825	Col3a1		cell organization and biogenesis;metabolic process;regulation of biological process;response to stimulus	extracellular	metal ion binding;protein binding;structural molecule activity	Pf00093, Pf01391, Pf01410, Pf14828
KRHB6_HUMAN	(Common contaminant protein)		High		1	486	53.466	5.66	0					20.3704	7	7	0	39.5679	0					3892	KRT86	ENSG00000170442.11	cell death;regulation of biological process;transport	cytosol	catalytic activity;motor activity;protein binding;structural molecule activity	Pf00038, Pf01576, Pf05557, Pf07888, Pf07926, Pf09726, Pf11559, Pf12128, Pf13166
Q8VDD5	Myosin-9 OS=Mus musculus GN=Myh9 PE=1 SV=4		High		1	1960	226.232	5.66	0					4.08163	5	7	0	34.8105	0					17886	Myh9	ENSMUSG00000022443.16	cell differentiation;cell organization and biogenesis;cellular component movement;metabolic process;regulation of biological process;transport	cytoplasm;cytoskeleton;cytosol;extracellular;membrane;nucleus	catalytic activity;motor activity;nucleotide binding;protein binding;RNA binding;transporter activity	Pf00063, Pf01442, Pf01496, Pf01576, Pf01765, Pf02463, Pf02736, Pf03962, Pf04111, Pf04156, Pf05667, Pf05911, Pf06160, Pf06637, Pf07111, Pf07888, Pf08317, Pf09726, Pf09731, Pf10498, Pf11559, Pf11917, Pf12128, Pf13094, Pf13166
P05202	Aspartate aminotransferase, mitochondrial OS=Mus musculus GN=Got2 PE=1 SV=1		High		1	430	47.381	9	0					15.814	6	6	0	32.3663	0					14719	Got2	ENSMUSG00000031672.8	metabolic process;response to stimulus;transport	cell surface;membrane;mitochondrion;organelle lumen	catalytic activity;protein binding;RNA binding	Pf00155
KRHB5_HUMAN	(Common contaminant protein)		High		1	507	55.766	6.55	0					15.3846	6	6	0	27.1096	0					3891	KRT85	ENSG00000135443.8	cell death	cytosol	structural molecule activity	Pf00038, Pf09726
KRHB4_HUMAN	(Common contaminant protein)		High		1	600	64.855	7.74	0					11.8333	5	6	0	29.6858	0					3890	KRT84		cell death;cell organization and biogenesis;regulation of biological process	cytosol	catalytic activity;motor activity;protein binding;structural molecule activity	Pf00038, Pf01576, Pf05557, Pf09726, Pf09728, Pf13514
P53395	Lipoamide acyltransferase component of branched-chain alpha-keto acid dehydrogenase complex, mitochondrial OS=Mus musculus GN=Dbt PE=1 SV=2		High		1	482	53.213	8.6	0					9.54357	6	6	0	23.9947	0					13171	Dbt	ENSMUSG00000000340.10	metabolic process	mitochondrion;organelle lumen	catalytic activity;protein binding	Pf00198, Pf00364, Pf02817
K1HB_HUMAN	(Common contaminant protein)		High		1	404	46.185	4.84	0					10.6436	4	5	0	23.331	0					3884	KRT33B	ENSG00000263012.1; ENSG00000131738.10	cell death;transport	cytosol;membrane	catalytic activity;motor activity;protein binding;structural molecule activity	Pf00038, Pf00529, Pf01576, Pf04156, Pf13514, Pf14362
P49182	Heparin cofactor 2 OS=Mus musculus GN=Serpind1 PE=1 SV=1		High		1	478	54.462	7.34	0					7.74059	4	5	0	21.0448	0					15160	Serpind1	ENSMUSG00000022766.12	coagulation;regulation of biological process		enzyme regulator activity	Pf00079
Q8BKZ9	Pyruvate dehydrogenase protein X component, mitochondrial OS=Mus musculus GN=Pdhx PE=1 SV=1		High		1	501	53.965	7.75	0					10.5788	4	4	0	23.3949	0					27402	Pdhx	ENSMUSG00000010914.10	metabolic process	mitochondrion;organelle lumen	catalytic activity	Pf00198, Pf00364, Pf02817
Q3UWB1	Putative uncharacterized protein OS=Mus musculus GN=Ces1f PE=2 SV=1		High		1	561	61.659	6.39	0					9.26916	3	4	0	20.412	0					234564	Ces1f		metabolic process	cytoplasm;cytosol;endoplasmic reticulum	catalytic activity	Pf00135, Pf00326, Pf00756, Pf07859, Pf12695
P11031	Activated RNA polymerase II transcriptional coactivator p15 OS=Mus musculus GN=Sub1 PE=1 SV=3		High		1	127	14.418	9.6	0					41.7323	4	4	0	17.8519	0					20024	Sub1	ENSMUSG00000022205.15	metabolic process;regulation of biological process;response to stimulus	nucleus	DNA binding;RNA binding	Pf02229
O09173	Homogentisate 1,2-dioxygenase OS=Mus musculus GN=Hgd PE=1 SV=2		High		1	445	49.928	7.24	0					16.1798	4	4	0	19.1349	0					15233	Hgd	ENSMUSG00000022821.13	metabolic process		catalytic activity;metal ion binding;protein binding	Pf04209
E9Q5D9	Insulin-like growth factor-binding protein 7 OS=Mus musculus GN=Igfbp7 PE=1 SV=1		High		1	313	32.782	8.35	0					15.3355	3	3	0	19.2503	0					29817	Igfbp7	ENSMUSG00000036256.13	regulation of biological process;response to stimulus	extracellular	protein binding	Pf07648, Pf07679
Q9QY48	Deoxyribonuclease-2-beta OS=Mus musculus GN=Dnase2b PE=2 SV=1		High		1	354	40.768	9.42	0					7.06215	2	3	0	19.5746	0					56629	Dnase2b	ENSMUSG00000028185.12	metabolic process	cytoplasm;extracellular;vacuole	catalytic activity	Pf03265
Q9QXE0	2-hydroxyacyl-CoA lyase 1 OS=Mus musculus GN=Hacl1 PE=1 SV=2		High		1	581	63.619	6.27	0					5.85198	3	3	0	21.9174	0					56794	Hacl1	ENSMUSG00000021884.17	cell organization and biogenesis;metabolic process		catalytic activity;metal ion binding;protein binding	Pf00205, Pf02775, Pf02776
P28481	Collagen alpha-1(II) chain OS=Mus musculus GN=Col2a1 PE=1 SV=2		High		1	1487	141.886	6.92	0					2.75723	3	3	0	28.3227	0					12824	Col2a1	ENSMUSG00000022483.16	cell differentiation;cell organization and biogenesis;metabolic process;regulation of biological process;response to stimulus	cytoplasm;extracellular	metal ion binding;protein binding;structural molecule activity	Pf00093, Pf01391, Pf01410, Pf14828
Q3TG75	Ornithine aminotransferase, isoform CRA_b OS=Mus musculus GN=Oat PE=1 SV=1		High		1	439	48.324	6.62	0					5.92255	3	3	0	15.0194	0					18242	Oat	ENSMUSG00000030934.9	cell organization and biogenesis;metabolic process	cytoplasm;mitochondrion;organelle lumen	catalytic activity;protein binding	Pf00202
Q3UWB6	Mast cell protease 8 OS=Mus musculus GN=Mcpt8 PE=1 SV=1		High		1	247	27.104	9.03	0					6.47773	2	3	0	8.63375	0					17231	Mcpt8	ENSMUSG00000022157.7	metabolic process;response to stimulus	cytoplasm;extracellular	catalytic activity	Pf00089
P63163	Small nuclear ribonucleoprotein-associated protein N OS=Mus musculus GN=Snrpn PE=2 SV=1		High		1	240	24.598	11.19	0					15	3	3	0	10.9261	0					20646	Snrpn	ENSMUSG00000102252.5	metabolic process;response to stimulus	cytoplasm;nucleus;spliceosomal complex	RNA binding	Pf01423
Q4FJK0	2,4-dienoyl-CoA reductase, mitochondrial OS=Mus musculus GN=Decr1 PE=1 SV=1		High		1	335	36.191	8.95	0					6.86567	2	2	0	14.9351	0					67460	Decr1	ENSMUSG00000028223.8	cell organization and biogenesis;metabolic process	cytoplasm;cytosol;mitochondrion;nucleus	catalytic activity;nucleotide binding	Pf00106, Pf08659, Pf13561
P54869	Hydroxymethylglutaryl-CoA synthase, mitochondrial OS=Mus musculus GN=Hmgcs2 PE=1 SV=2		High		1	508	56.786	8.41	0					3.93701	2	2	0	8.97344	0					15360	Hmgcs2	ENSMUSG00000027875.12	metabolic process	membrane;mitochondrion;organelle lumen	catalytic activity	Pf01154, Pf08540, Pf08545
G3X8T3	Carboxypeptidase OS=Mus musculus GN=Ctsa PE=1 SV=1		High		1	492	55.69	5.87	0					5.4878	2	2	0	7.58521	0					19025	Ctsa	ENSMUSG00000017760.15	metabolic process;regulation of biological process	membrane;mitochondrion;vacuole	catalytic activity;protein binding	Pf00450
P11247	Myeloperoxidase OS=Mus musculus GN=Mpo PE=1 SV=2		High		1	718	81.13	9.55	0					3.20334	2	2	0	8.45537	0					17523	Mpo	ENSMUSG00000009350.13	cell organization and biogenesis;defense response;metabolic process;regulation of biological process;response to stimulus	mitochondrion;nucleus;vacuole	antioxidant activity;catalytic activity;metal ion binding	Pf03098
Q80YC5	Coagulation factor XII OS=Mus musculus GN=F12 PE=1 SV=2		High		1	597	65.658	6.84	0					4.1876	2	2	0	13.9502	0					58992	F12	ENSMUSG00000021492.15	coagulation;defense response;metabolic process;regulation of biological process;response to stimulus	extracellular	catalytic activity;metal ion binding;protein binding	Pf00008, Pf00039, Pf00040, Pf00051, Pf00089
Q61176	Arginase-1 OS=Mus musculus GN=Arg1 PE=1 SV=1		High		1	323	34.786	7.01	0					6.81115	2	2	0	10.2741	0					11846	Arg1	ENSMUSG00000019987.8	cell organization and biogenesis;metabolic process;regulation of biological process;response to stimulus	cytoplasm;membrane;nucleus	catalytic activity;metal ion binding	Pf00491
Q9DCL9	Multifunctional protein ADE2 OS=Mus musculus GN=Paics PE=1 SV=4		High		1	425	46.976	7.23	0					7.76471	2	2	0	8.07864	0					67054	Paics	ENSMUSG00000029247.17	metabolic process	cytoplasm;cytosol;membrane	catalytic activity;nucleotide binding;protein binding	Pf00731, Pf01259
P12265	Beta-glucuronidase OS=Mus musculus GN=Gusb PE=1 SV=2		High		1	648	74.148	6.7	0					2.77778	2	2	0	8.00012	0					110006	Gusb	ENSMUSG00000025534.17	metabolic process	endoplasmic reticulum;membrane;vacuole	catalytic activity;protein binding	Pf00703, Pf02836, Pf02837
P47931	Follistatin OS=Mus musculus GN=Fst PE=2 SV=1		High		1	344	37.84	5.53	0					7.55814	2	2	0	13.9861	0					14313	Fst		cell differentiation;cell proliferation;regulation of biological process;response to stimulus	cytoplasm;extracellular;nucleus	protein binding	Pf00050, Pf07648, Pf09289
Q3TJQ7	Alpha-1,4 glucan phosphorylase OS=Mus musculus GN=Pygl PE=2 SV=1		High		1	850	97.395	7.06	0					2.35294	2	2	0	7.6569	0					110095	Pygl		cell death;metabolic process	cytoplasm	catalytic activity;nucleotide binding;protein binding	Pf00343
P28665	Murinoglobulin-1 OS=Mus musculus GN=Mug1 PE=1 SV=3		High		1	1476	165.193	6.42	0					1.42276	2	2	0	7.29802	0					17836	Mug1	ENSMUSG00000059908.9	regulation of biological process	extracellular	enzyme regulator activity	Pf00207, Pf01835, Pf07677, Pf07678, Pf07703, Pf10569, Pf11974, Pf13249
Q6NZQ3	Snrpf protein (Fragment) OS=Mus musculus GN=Snrpf PE=2 SV=1		High		1	112	12.194	5.03	0					18.75	2	2	0	8.97149	0					69878	Snrpf		cell organization and biogenesis;metabolic process	cytoplasm;cytosol;nucleus;spliceosomal complex	RNA binding	Pf01423
A0A0R4J2B2	BTB/POZ domain-containing protein KCTD12 OS=Mus musculus GN=Kctd12 PE=1 SV=1		High		1	327	35.866	5.81	0					5.8104	2	2	0	13.6466	0					239217	Kctd12	ENSMUSG00000098557.1	cell organization and biogenesis;regulation of biological process	membrane	protein binding;RNA binding	Pf02214
P63038	60 kDa heat shock protein, mitochondrial OS=Mus musculus GN=Hspd1 PE=1 SV=1		High		1	573	60.917	6.18	0					5.93368	2	2	0	9.20872	0					15510	Hspd1	ENSMUSG00000025980.14	cell organization and biogenesis;cell proliferation;metabolic process;regulation of biological process;response to stimulus;transport	cell surface;cytoplasm;cytosol;endoplasmic reticulum;endosome;Golgi;membrane;mitochondrion;organelle lumen	catalytic activity;nucleotide binding;protein binding;RNA binding	Pf00118
Q6XVG2	Cytochrome P450 2C54 OS=Mus musculus GN=Cyp2c54 PE=1 SV=1		High		1	490	55.822	7.47	0					4.08163	2	2	0	5.62299	0					404195	Cyp2c54	ENSMUSG00000067225.1	metabolic process	endoplasmic reticulum;membrane	catalytic activity;metal ion binding	Pf00067
P22599	Alpha-1-antitrypsin 1-2 OS=Mus musculus GN=Serpina1b PE=1 SV=2		High		1	413	45.946	5.54	0					4.84262	2	2	0	4.0052	0					20701	Serpina1b	ENSMUSG00000071178.11	defense response;metabolic process;regulation of biological process;response to stimulus	endoplasmic reticulum;extracellular;Golgi	enzyme regulator activity;protein binding	Pf00079
Q7TN16	Hedgehog-interacting protein OS=Mus musculus GN=Hhip PE=1 SV=2		High		1	700	78.462	7.91	0					3.71429	2	2	0	12.2945	0					15245	Hhip	ENSMUSG00000064325.4	cell proliferation;metabolic process;regulation of biological process;response to stimulus	cell surface;cytoplasm;extracellular;membrane;nucleus	catalytic activity;metal ion binding;protein binding	Pf03024, Pf07995
J3QNG0	MCG15755 OS=Mus musculus GN=Gm5424 PE=3 SV=1		High		1	412	46.555	8.22	0					3.64078	2	2	0	4.20898	0					432466	Gm5424	ENSMUSG00000046687.5	metabolic process	cytoplasm	catalytic activity;nucleotide binding	Pf00764, Pf03054, Pf06508
P62320	Small nuclear ribonucleoprotein Sm D3 OS=Mus musculus GN=Snrpd3 PE=1 SV=1		High		1	126	13.907	10.32	0					13.4921	2	2	0	5.8937	0					67332	Snrpd3	ENSMUSG00000020180.9	cell organization and biogenesis;metabolic process	cytoplasm;cytosol;nucleus;spliceosomal complex	protein binding;RNA binding	Pf01423
A0A075B6A0	Ig mu chain C region (Fragment) OS=Mus musculus GN=Ighm PE=1 SV=2		High		1	476	52.576	6.39	0			19	1.34461	12.605	5	6	0	34.78	0							ENSMUSG00000076617.9		membrane	protein binding	Pf07654, Pf07679
A0A097BVN3	Glial cell line derived neurotrophic factor family receptor alpha 1 OS=Mus musculus GN=Gfra1 PE=2 SV=1		High		1	468	51.677	7.84	0			8	2.50022	6.62393	3	3	0	12.373	0					14585	Gfra1		cell differentiation;cell organization and biogenesis;cellular component movement;regulation of biological process;response to stimulus	membrane	protein binding;receptor activity	Pf02351
Q3TGU7	Proliferation-associated 2G4 OS=Mus musculus GN=Pa2g4 PE=2 SV=1		High		1	394	43.671	6.86	4.82234	1	1	1	4.85999	39.3401	16	18	0	93.7391	0					18813	Pa2g4	ENSMUSG00000025364.12	metabolic process;regulation of biological process	cytoplasm;membrane;nucleus	DNA binding;protein binding;RNA binding	Pf00557
Q99KK9	Probable histidine--tRNA ligase, mitochondrial OS=Mus musculus GN=Hars2 PE=1 SV=1		High		1	505	56.949	8.32	1.78218	1	1	1	4.43824	32.0792	16	17	0	82.6664	0					70791	Hars2	ENSMUSG00000019143.15	cell organization and biogenesis;metabolic process	cytoplasm;mitochondrion;organelle lumen	catalytic activity;nucleotide binding;protein binding;RNA binding	Pf00587, Pf03129, Pf13393
G3UW82	MCG140437, isoform CRA_d OS=Mus musculus GN=Myh2 PE=1 SV=1		High		1	1942	223.081	5.77	0.514933	1	1	1	5.5694	5.56128	10	13	0	63.7716	0					17882	Myh2	ENSMUSG00000033196.17	cell organization and biogenesis;cellular component movement;metabolic process;regulation of biological process;response to stimulus	Golgi	catalytic activity;motor activity;nucleotide binding;protein binding;structural molecule activity	Pf00038, Pf00063, Pf01576, Pf02736, Pf04111, Pf04156, Pf05557, Pf05622, Pf07888, Pf08317, Pf09726, Pf11559, Pf12128, Pf13514
P29416	Beta-hexosaminidase subunit alpha OS=Mus musculus GN=Hexa PE=1 SV=2		High		1	528	60.574	6.54	2.08333	1	1	1	5.24638	13.447	6	7	0	47.1152	0					15211	Hexa	ENSMUSG00000025232.8	cell organization and biogenesis;metabolic process;regulation of biological process;reproduction;response to stimulus	membrane;vacuole	catalytic activity;protein binding	Pf00728, Pf14845
O09159	Lysosomal alpha-mannosidase OS=Mus musculus GN=Man2b1 PE=1 SV=4		High		1	1013	114.576	8.13	0			1	3.42351	4.1461	4	4	0	29.7495	0					17159	Man2b1	ENSMUSG00000005142.10	metabolic process;response to stimulus	vacuole	catalytic activity;metal ion binding	Pf01074, Pf07748, Pf09261
Q14AF6	MCG4862 OS=Mus musculus GN=Snrpd2 PE=1 SV=1		High		1	118	13.518	9.91	7.62712	1	1	3	3.02599	24.5763	3	4	0	20.1815	0					107686	Snrpd2	ENSMUSG00000040824.3	cell organization and biogenesis;metabolic process	cytoplasm;cytosol;nucleus;spliceosomal complex	RNA binding	Pf01423
Q3U890	Putative uncharacterized protein OS=Mus musculus GN=Hars PE=2 SV=1		High		1	509	57.382	6	1.76817	1	1	1	4.43824	4.12574	2	3	0	16.4627	0					15115	Hars		cell organization and biogenesis;metabolic process	cytoplasm;cytosol;mitochondrion	catalytic activity;nucleotide binding	Pf00458, Pf00587, Pf03129, Pf13393
P01027	Complement C3 OS=Mus musculus GN=C3 PE=1 SV=3		High		1	1663	186.366	6.73	0			1	3.61398	2.64582	3	3	0	20.8818	0					12266	C3	ENSMUSG00000024164.15	coagulation;defense response;metabolic process;regulation of biological process;response to stimulus	extracellular	enzyme regulator activity;protein binding	Pf00207, Pf01759, Pf01821, Pf01835, Pf07677, Pf07678, Pf07703, Pf10569, Pf11974
Q3UBK2	Putative uncharacterized protein OS=Mus musculus PE=2 SV=1		High		1	215	24.906	5.74	0			1	4.13567	9.76744	2	2	0	11.7364	0					15289	Hmgb1		cell organization and biogenesis;cell proliferation;cellular component movement;defense response;metabolic process;regulation of biological process;response to stimulus	cytoplasm;endosome;extracellular;nucleus	DNA binding;enzyme regulator activity;protein binding;RNA binding	Pf00505, Pf09011
Q99LL5	Periodic tryptophan protein 1 homolog OS=Mus musculus GN=Pwp1 PE=1 SV=1		High		1	501	55.552	4.82	1.79641	1	1	3	2.9114	3.99202	2	2	0	8.19926	0					103136	Pwp1	ENSMUSG00000001785.12	cell organization and biogenesis;metabolic process;regulation of biological process	Golgi;nucleus	protein binding	Pf00400
CATD_HUMAN	(Common contaminant protein)		High		1	412	44.524	6.54	2.42718	1	1	1	3.63005	4.61165	2	2	0	8.23913	0					1509	CTSD	ENSG00000117984.13	metabolic process;transport	extracellular;membrane;organelle lumen;vacuole	catalytic activity;protein binding	Pf00026, Pf07966, Pf14541, Pf14543
CASB_BOVIN	(Common contaminant protein)		High		1	224	25.091	5.35	11.6071	2	2	1	7.04502	8.48214	1	1	0	5.59784	0					281099	CSN2	ENSBTAG00000002632.5	regulation of biological process;response to stimulus;transport	extracellular;Golgi;organelle lumen	antioxidant activity;catalytic activity;enzyme regulator activity;metal ion binding;protein binding;transporter activity	Pf00363
P62305	Small nuclear ribonucleoprotein E OS=Mus musculus GN=Snrpe PE=1 SV=1		High		1	92	10.797	9.44	13.0435	1	1	1	6.23494	11.9565	1	1	0	5.44356	0					20643	Snrpe	ENSMUSG00000090553.8	cell organization and biogenesis;metabolic process	cytoplasm;cytosol;nucleus;spliceosomal complex	RNA binding	Pf01423
Q3TMX5	Arginine-rich, mutated in early stage tumors, isoform CRA_b OS=Mus musculus GN=Manf PE=1 SV=1		High		1	179	20.375	8.25	6.14525	1	1	1	3.94719	7.82123	1	1	0	6.76404	0					74840	Manf	ENSMUSG00000032575.16	cell differentiation;cell organization and biogenesis;response to stimulus	endoplasmic reticulum;extracellular;nucleus	protein binding;RNA binding	Pf10208
Q69ZW4	MKIAA0899 protein (Fragment) OS=Mus musculus GN=Ap2a2 PE=2 SV=1	High			1	967	107.275	8.29	42.5026	36	66	0	244.586	0					0					11772	Ap2a2		regulation of biological process;transport	cytoplasm;membrane	protein binding;transporter activity	Pf01602, Pf02296, Pf02883, Pf13646
Q3UL48	Putative uncharacterized protein OS=Mus musculus GN=Ezr PE=2 SV=1	High			1	586	69.338	6.1	33.6177	25	51	0	138.52	0					0					22350	Ezr		cell organization and biogenesis;metabolic process;regulation of biological process;response to stimulus;transport	cytoplasm;cytoskeleton;cytosol;endosome;membrane	protein binding;RNA binding	Pf00373, Pf00769, Pf09379, Pf09380
O35643	AP-1 complex subunit beta-1 OS=Mus musculus GN=Ap1b1 PE=1 SV=2	High			1	943	103.869	5.17	22.5875	21	27	0	119.018	0					0					11764	Ap1b1	ENSMUSG00000009090.17	cell organization and biogenesis;transport	cytosol;Golgi;membrane	protein binding;transporter activity	Pf01602, Pf02883, Pf09066, Pf12717, Pf13646
P17426	AP-2 complex subunit alpha-1 OS=Mus musculus GN=Ap2a1 PE=1 SV=1	High			1	977	107.596	7.03	17.1955	16	21	0	95.2282	0					0					11771	Ap2a1	ENSMUSG00000060279.14	regulation of biological process;transport	membrane	protein binding;transporter activity	Pf01602, Pf02296, Pf02883, Pf13646
Q8VI94	2'-5'-oligoadenylate synthase-like protein 1 OS=Mus musculus GN=Oasl1 PE=2 SV=1	High			1	511	59.051	7.14	29.1585	12	19	0	78.4225	0					0					231655	Oasl1	ENSMUSG00000041827.15	defense response;regulation of biological process;response to stimulus	cytoplasm;cytosol;membrane;nucleus	catalytic activity;DNA binding;nucleotide binding;protein binding;RNA binding	Pf00240, Pf10421, Pf11976
Q5SWD9	Pre-rRNA-processing protein TSR1 homolog OS=Mus musculus GN=Tsr1 PE=1 SV=1	High			1	803	92.047	6.99	19.0535	12	13	0	74.0059	0					0					104662	Tsr1	ENSMUSG00000038335.13	cell organization and biogenesis;metabolic process	nucleus	catalytic activity;nucleotide binding;RNA binding	Pf04950, Pf08142
P29341	Polyadenylate-binding protein 1 OS=Mus musculus GN=Pabpc1 PE=1 SV=2	High			1	636	70.626	9.5	20.4403	12	14	0	72.6557	0					0					18458	Pabpc1	ENSMUSG00000022283.14	metabolic process;regulation of biological process	cytoplasm;cytosol;membrane;nucleus;spliceosomal complex	nucleotide binding;protein binding;RNA binding	Pf00076, Pf00658, Pf13893, Pf14259
Q8BH57	WD repeat-containing protein 48 OS=Mus musculus GN=Wdr48 PE=1 SV=1	High			1	676	75.959	7.17	18.6391	9	11	0	56.3413	0					0					67561	Wdr48	ENSMUSG00000032512.7	metabolic process;regulation of biological process;response to stimulus	cytoplasm;endosome;nucleus;vacuole	protein binding	Pf00400, Pf11816
P21981	Protein-glutamine gamma-glutamyltransferase 2 OS=Mus musculus GN=Tgm2 PE=1 SV=4	High			1	686	77.012	5.1	14.5773	7	7	0	48.1818	0					0					21817	Tgm2	ENSMUSG00000037820.15	cell organization and biogenesis;cellular homeostasis;metabolic process;regulation of biological process;response to stimulus;transport	cytoplasm;cytosol;endoplasmic reticulum;membrane;mitochondrion	catalytic activity;metal ion binding;nucleotide binding;protein binding	Pf00868, Pf00927, Pf01841
Q5DTS2	MKIAA4026 protein (Fragment) OS=Mus musculus GN=Stk10 PE=2 SV=1	High			1	986	113.96	7.36	10.3448	10	10	0	45.4301	0					0					20868	Stk10		metabolic process;regulation of biological process	cytoplasm;membrane	catalytic activity;nucleotide binding;protein binding;signal transducer activity	Pf00069, Pf02463, Pf03938, Pf04111, Pf07714, Pf12128, Pf12474, Pf13868, Pf13904
B2RWW2	Golgb1 protein OS=Mus musculus GN=Golgb1 PE=2 SV=1	High			1	3238	369.884	5.05	3.24274	9	9	0	38.1584	0					0					224139	Golgb1		metabolic process	Golgi;membrane	RNA binding	Pf04111, Pf05622, Pf07888, Pf09726, Pf12128, Pf13166
Q64511	DNA topoisomerase 2-beta OS=Mus musculus GN=Top2b PE=1 SV=2	High			1	1612	181.795	8.29	3.72208	5	5	0	37.559	0					0					21974	Top2b	ENSMUSG00000017485.10	cell organization and biogenesis;cellular component movement;metabolic process;regulation of biological process	chromosome;cytoplasm;cytosol;nucleus	catalytic activity;DNA binding;metal ion binding;nucleotide binding;protein binding	Pf00204, Pf00521, Pf01751, Pf02518, Pf08070, Pf13589
Q5SWR1	AP complex subunit beta OS=Mus musculus GN=Ap2b1 PE=2 SV=1	High			1	951	105.655	5.34	9.46372	9	10	0	36.7998	0					0					71770	Ap2b1	ENSMUSG00000035152.14	cell organization and biogenesis;transport	cytoplasm;membrane	protein binding;transporter activity	Pf01602, Pf02883, Pf09066, Pf12717, Pf13646
A0A0R4J0Q6	E3 ubiquitin-protein ligase TRIM56 OS=Mus musculus GN=Trim56 PE=1 SV=1	High			1	734	79.479	7.88	13.3515	8	8	0	36.5479	0					0					384309	Trim56	ENSMUSG00000043279.9	defense response;metabolic process;regulation of biological process;response to stimulus	cytoplasm	catalytic activity;metal ion binding;protein binding;RNA binding	Pf00097, Pf00643, Pf13445, Pf13639, Pf13920, Pf13923, Pf14634, Pf15227
O54988	STE20-like serine/threonine-protein kinase OS=Mus musculus GN=Slk PE=1 SV=2	High			1	1233	141.37	5.14	5.59611	6	6	0	35.1903	0					0					20874	Slk	ENSMUSG00000025060.14	cell death;cell organization and biogenesis;metabolic process;regulation of biological process;response to stimulus	cytoplasm	catalytic activity;nucleotide binding;protein binding;signal transducer activity	Pf00069, Pf07714, Pf12474, Pf14531
P47962	60S ribosomal protein L5 OS=Mus musculus GN=Rpl5 PE=1 SV=3	High			1	297	34.379	9.77	21.8855	6	9	0	34.3573	0					0					100503670	Rpl5	ENSMUSG00000058558.12	cell organization and biogenesis;metabolic process;regulation of biological process	cytoplasm;membrane;nucleus;ribosome	protein binding;RNA binding;structural molecule activity	Pf00861, Pf14204
P42669	Transcriptional activator protein Pur-alpha OS=Mus musculus GN=Pura PE=1 SV=1	High			1	321	34.862	6.44	22.4299	6	7	0	34.0315	0					0					19290	Pura	ENSMUSG00000043991.4	cell death;cell differentiation;cell proliferation;metabolic process;regulation of biological process	cytoplasm;nucleus	DNA binding;protein binding;RNA binding;translation regulator activity	Pf04845
Q8BX57	PX domain-containing protein kinase-like protein OS=Mus musculus GN=Pxk PE=1 SV=2	High			1	582	65.19	9.38	10.4811	6	7	0	33.1193	0					0					218699	Pxk	ENSMUSG00000033885.14	defense response;metabolic process;regulation of biological process;response to stimulus	cytoplasm;cytosol;membrane;nucleus	catalytic activity;nucleotide binding;protein binding	Pf00069, Pf00787, Pf07714
Q3UWE6	MCG14935, isoform CRA_a OS=Mus musculus GN=Wdr20 PE=1 SV=1	High			1	569	62.848	8	12.1265	5	5	0	32.7432	0					0					69641	Wdr20a; Wdr20	ENSMUSG00000037957.14			protein binding	Pf00400
O09118	Netrin-1 OS=Mus musculus GN=Ntn1 PE=1 SV=3	High			1	604	67.766	8.78	13.5762	6	8	0	32.2504	0					0					18208	Ntn1	ENSMUSG00000020902.12	cell death;cell organization and biogenesis;cellular component movement;regulation of biological process;response to stimulus	cytoplasm;extracellular	protein binding	Pf00053, Pf00055, Pf00754, Pf01759
Q9Z0X1	Apoptosis-inducing factor 1, mitochondrial OS=Mus musculus GN=Aifm1 PE=1 SV=1	High			1	612	66.724	9.17	9.64052	5	5	0	30.7279	0					0					26926	Aifm1	ENSMUSG00000036932.14	cell death;cell differentiation;cell organization and biogenesis;cellular homeostasis;metabolic process;regulation of biological process;response to stimulus	cytoplasm;cytosol;membrane;mitochondrion;nucleus	catalytic activity;DNA binding;nucleotide binding;protein binding	Pf00070, Pf07992, Pf14721, Pf14962
P40336	Vacuolar protein sorting-associated protein 26A OS=Mus musculus GN=Vps26a PE=1 SV=1	High			1	327	38.09	6.57	16.8196	4	5	0	30.5651	0					0					30930	Vps26a	ENSMUSG00000020078.15	transport	cytoplasm;cytosol;endosome;membrane;vacuole	protein binding;transporter activity	Pf03643
A2AS03	Helicase with zinc finger domain 2 OS=Mus musculus GN=Helz2 PE=1 SV=1	High			1	2970	333.794	8	1.95286	5	5	0	29.2071	0					0					229003	BC006779; Helz2	ENSMUSG00000027580.17	metabolic process;regulation of biological process	membrane;nucleus	catalytic activity;DNA binding;metal ion binding;nucleotide binding;RNA binding	Pf00773, Pf04851, Pf09848, Pf13086, Pf13087, Pf13245, Pf13538, Pf13604
D3YVL0	Putative helicase MOV-10 OS=Mus musculus GN=Mov10 PE=1 SV=2	High			1	1077	120.911	9.1	5.94243	4	4	0	27.8144	0					0							ENSMUSG00000002227.15				Pf13086, Pf13087, Pf13245, Pf13401, Pf13604
H7BX95	Serine/arginine-rich-splicing factor 1 OS=Mus musculus GN=Srsf1 PE=1 SV=1	High			1	253	28.312	10.08	19.7628	5	6	0	25.0321	0					0							ENSMUSG00000018379.17; ENSMUSG00000098301.6	metabolic process	nucleus	nucleotide binding;protein binding	Pf00076, Pf13893, Pf14259
F6RG68	F-BAR domain only protein 2 OS=Mus musculus GN=Fcho2 PE=1 SV=2	High			1	803	88.203	7.17	8.59278	6	6	0	24.8402	0					0							ENSMUSG00000041685.15				Pf00611, Pf10291
Q3TJ66	Fructose-bisphosphate aldolase OS=Mus musculus GN=Aldob PE=2 SV=1	High			1	364	39.496	8.27	13.1868	3	3	0	24.532	0					0					230163	Aldob		cell organization and biogenesis;metabolic process;regulation of biological process;response to stimulus	cytoplasm;cytoskeleton;cytosol;membrane;nucleus;vacuole	catalytic activity;protein binding	Pf00274
Q542V3	Serine/arginine-rich-splicing factor 4 OS=Mus musculus GN=Srsf4 PE=1 SV=1	High			1	491	56.216	11.37	7.33198	4	4	0	23.1054	0					0					57317	Srsf4	ENSMUSG00000028911.16	cell differentiation;metabolic process;regulation of biological process;response to stimulus	nucleus	nucleotide binding;RNA binding	Pf00076, Pf13893, Pf14259
P62069	Ubiquitin carboxyl-terminal hydrolase 46 OS=Mus musculus GN=Usp46 PE=1 SV=1	High			1	366	42.415	6.83	12.8415	4	4	0	22.6518	0					0					69727	Usp46	ENSMUSG00000054814.14	defense response;metabolic process;regulation of biological process;response to stimulus	cytosol;nucleus	catalytic activity;metal ion binding	Pf00443, Pf13423
Q3V117	ATP-citrate synthase OS=Mus musculus GN=Acly PE=1 SV=1	High			1	1101	120.718	7.44	4.72298	5	5	0	22.4215	0					0					104112	Acly	ENSMUSG00000020917.17	metabolic process	cytoplasm;cytosol;membrane;mitochondrion	catalytic activity;metal ion binding;nucleotide binding;protein binding	Pf00285, Pf00549, Pf02629, Pf08442
Q8CH18	Cell division cycle and apoptosis regulator protein 1 OS=Mus musculus GN=Ccar1 PE=1 SV=1	High			1	1146	131.979	5.76	3.9267	4	4	0	21.465	0					0					67500	Ccar1	ENSMUSG00000020074.6	cell death;metabolic process;regulation of biological process	cytoplasm	DNA binding;protein binding;RNA binding	Pf02037, Pf14443, Pf14444
P32020	Non-specific lipid-transfer protein OS=Mus musculus GN=Scp2 PE=1 SV=3	High			1	547	59.088	7.44	8.77514	3	3	0	21.3335	0					0					20280	Scp2	ENSMUSG00000028603.15	cell organization and biogenesis;metabolic process;regulation of biological process;transport	cytoplasm;cytosol;endoplasmic reticulum;membrane;mitochondrion;nucleus;organelle lumen	catalytic activity;protein binding;transporter activity	Pf00108, Pf00109, Pf02036, Pf02801, Pf02803, Pf08545, Pf14864
P62911	60S ribosomal protein L32 OS=Mus musculus GN=Rpl32 PE=1 SV=2	High			1	135	15.85	11.33	17.037	2	3	0	20.8891	0					0					19951; 652989	Rpl32; Rpl32p	ENSMUSG00000057841.5	metabolic process;response to stimulus	membrane;ribosome	RNA binding;structural molecule activity	Pf01655
Q9WV92	Band 4.1-like protein 3 OS=Mus musculus GN=Epb41l3 PE=1 SV=1	High			1	929	103.274	5.31	5.16685	5	5	0	19.1707	0					0					13823	Epb4.1l3; Epb41l3	ENSMUSG00000024044.16	cell death;cell organization and biogenesis;regulation of biological process	cytoplasm;cytoskeleton;membrane	protein binding;structural molecule activity	Pf00373, Pf04382, Pf05902, Pf08736, Pf09379, Pf09380
Q3UKA1	Putative uncharacterized protein OS=Mus musculus GN=Dnajc3 PE=2 SV=1	High			1	504	57.476	5.95	9.92063	4	4	0	17.9055	0					0					100037258	Dnajc3		metabolic process;regulation of biological process;response to stimulus	cytoplasm;cytosol;endoplasmic reticulum;membrane;organelle lumen	enzyme regulator activity;protein binding	Pf00226, Pf00515, Pf13371, Pf13414, Pf13424, Pf14559
P47963	60S ribosomal protein L13 OS=Mus musculus GN=Rpl13 PE=1 SV=3	High			1	211	24.291	11.55	17.5355	4	4	0	17.2886	0					0					270106	Rpl13	ENSMUSG00000000740.12	metabolic process	membrane;nucleus;ribosome	RNA binding;structural molecule activity	Pf01294
E9QAZ2	Ribosomal protein L15 OS=Mus musculus GN=Gm10020 PE=3 SV=1	High			1	204	24.062	11.58	22.549	5	5	0	17.0537	0					0							ENSMUSG00000057262.1	metabolic process	ribosome	structural molecule activity	Pf00827
B2RUC7	Serine-threonine kinase receptor-associated protein OS=Mus musculus GN=Strap PE=1 SV=1	High			1	350	38.418	5.12	10.2857	2	2	0	16.9777	0					0					20901	Strap	ENSMUSG00000030224.10	cell organization and biogenesis;metabolic process;regulation of biological process	cytoplasm;cytosol;nucleus	catalytic activity;protein binding;RNA binding	Pf00400
P62743	AP-2 complex subunit sigma OS=Mus musculus GN=Ap2s1 PE=1 SV=1	High			1	142	17.007	6.18	27.4648	4	4	0	16.8993	0					0					232910	Ap2s1	ENSMUSG00000008036.11	transport	membrane	transporter activity	Pf01217
A0A087WR50	Fibronectin OS=Mus musculus GN=Fn1 PE=1 SV=1	High			1	2386	262.678	5.82	1.59262	3	3	0	15.8737	0					0					14268	Fn1	ENSMUSG00000026193.15	cell differentiation;cell organization and biogenesis;cellular component movement;defense response;metabolic process;regulation of biological process;response to stimulus	extracellular;membrane	enzyme regulator activity;metal ion binding;protein binding	Pf00039, Pf00040, Pf00041
Q7TMX4	Elongation factor Tu GTP binding domain containing 2 OS=Mus musculus GN=Eftud2 PE=2 SV=1	High			1	971	109.231	5.01	3.0896	3	3	0	15.4144	0					0					20624	Eftud2		metabolic process	cytosol;membrane;nucleus;spliceosomal complex	catalytic activity;nucleotide binding;protein binding;RNA binding	Pf00009, Pf00679, Pf03144, Pf03764, Pf14492
Q8CIF2	10-formyltetrahydrofolate dehydrogenase OS=Mus musculus GN=Aldh1l1 PE=2 SV=1	High			1	902	98.672	5.99	3.65854	3	3	0	15.3757	0					0					107747	Aldh1l1		metabolic process	cytoplasm;cytosol;mitochondrion	catalytic activity;protein binding	Pf00171, Pf00550, Pf00551, Pf02911
Q9Z1B3	1-phosphatidylinositol 4,5-bisphosphate phosphodiesterase beta-1 OS=Mus musculus GN=Plcb1 PE=1 SV=2	High			1	1216	138.309	6.13	1.23355	2	2	0	15.0582	0					0					18795	Plcb1	ENSMUSG00000051177.16	cell differentiation;metabolic process;regulation of biological process;response to stimulus	cytoplasm;cytosol;membrane;nucleus	catalytic activity;enzyme regulator activity;metal ion binding;protein binding;signal transducer activity	Pf00168, Pf00387, Pf00388, Pf08703, Pf09279
P62855	40S ribosomal protein S26 OS=Mus musculus GN=Rps26 PE=1 SV=3	High			1	115	13.007	11	20.8696	2	2	0	14.3966	0					0					27370; 100042812	Rps26; Rps26-ps1	ENSMUSG00000025362.5	metabolic process;regulation of biological process	cytoplasm;membrane;ribosome	protein binding;RNA binding;structural molecule activity	Pf01283
P47757	F-actin-capping protein subunit beta OS=Mus musculus GN=Capzb PE=1 SV=3	High			1	277	31.326	5.74	8.66426	2	2	0	14.0988	0					0					12345	Capzb	ENSMUSG00000028745.18	cell organization and biogenesis;regulation of biological process	cytoplasm;cytoskeleton;membrane	protein binding	Pf01115
P50544	Very long-chain specific acyl-CoA dehydrogenase, mitochondrial OS=Mus musculus GN=Acadvl PE=1 SV=3	High			1	656	70.831	8.75	5.03049	2	2	0	13.9888	0					0					11370	Acadvl	ENSMUSG00000018574.14	cell differentiation;metabolic process;regulation of biological process;response to stimulus	cytoplasm;cytosol;membrane;mitochondrion;nucleus	catalytic activity;nucleotide binding	Pf00441, Pf02770, Pf02771, Pf08028
Q9D8N0	Elongation factor 1-gamma OS=Mus musculus GN=Eef1g PE=1 SV=3	High			1	437	50.029	6.74	7.32265	3	3	0	13.7268	0					0					67160	Eef1g	ENSMUSG00000071644.10	metabolic process;response to stimulus	cytoplasm;endoplasmic reticulum;membrane;nucleus	catalytic activity;protein binding;RNA binding	Pf00043, Pf00647, Pf02798, Pf13409, Pf13410, Pf13417, Pf14497
Q6ZQB7	MKIAA0429 protein (Fragment) OS=Mus musculus GN=Mtss1 PE=2 SV=1	High			1	773	83.716	7.99	4.91591	3	4	0	13.7005	0					0					211401	Mtss1		cell differentiation;cell organization and biogenesis;cell proliferation;regulation of biological process;response to stimulus	cytoplasm;cytoskeleton	protein binding	Pf02205, Pf08397
E9PV24	Fibrinogen alpha chain OS=Mus musculus GN=Fga PE=1 SV=1	High			1	789	87.375	6.11	4.94297	4	4	0	13.6912	0					0					14161	Fga	ENSMUSG00000028001.16	cell organization and biogenesis;coagulation;defense response;metabolic process;regulation of biological process;response to stimulus	cell surface;cytoplasm;endoplasmic reticulum;extracellular	metal ion binding;protein binding;structural molecule activity	Pf00147, Pf08702, Pf12160
P26369	Splicing factor U2AF 65 kDa subunit OS=Mus musculus GN=U2af2 PE=1 SV=3	High			1	475	53.483	9.09	6.94737	2	2	0	12.8863	0					0					22185	U2af2	ENSMUSG00000030435.16	metabolic process;regulation of biological process	nucleus;spliceosomal complex	nucleotide binding;protein binding;RNA binding	Pf00076, Pf13893, Pf14259
O09167	60S ribosomal protein L21 OS=Mus musculus GN=Rpl21 PE=1 SV=3	High			1	160	18.55	10.49	29.375	4	5	0	12.8381	0					0					19933	Rpl21		metabolic process	cytoplasm;membrane;ribosome	protein binding;RNA binding;structural molecule activity	Pf01157
A0A0R4J124	SRSF protein kinase 2 OS=Mus musculus GN=Srpk2 PE=1 SV=1	High			1	682	76.837	4.91	4.83871	3	4	0	12.6248	0					0					20817	Srpk2	ENSMUSG00000062604.11	cell differentiation;cell organization and biogenesis;metabolic process;regulation of biological process;response to stimulus	cytoplasm;cytosol;nucleus	catalytic activity;metal ion binding;nucleotide binding;protein binding;RNA binding	Pf00069, Pf07714
B0V2N5	Annexin (Fragment) OS=Mus musculus GN=Anxa2 PE=1 SV=1	High			1	272	31.243	8.29	9.92647	2	2	0	12.4572	0					0					12306	Anxa2	ENSMUSG00000032231.14	cell organization and biogenesis;regulation of biological process;response to stimulus;transport	cell surface;cytoplasm;cytosol;endosome;extracellular;membrane;nucleus	enzyme regulator activity;metal ion binding;protein binding;RNA binding	Pf00191
A0PCF8	Vasohibin 1 OS=Mus musculus GN=Vash1 PE=2 SV=1	High			1	375	41.819	9.39	10.1333	3	3	0	12.3494	0					0					238328	Vash1		regulation of biological process;response to stimulus	cytoplasm;endoplasmic reticulum;extracellular		Pf14822
A0A0R4J0C8	3'-5' exoribonuclease 1 OS=Mus musculus GN=Eri1 PE=1 SV=1	High			1	345	39.526	8.16	7.24638	3	3	0	12.0021	0					0					67276	Eri1	ENSMUSG00000031527.7	metabolic process;regulation of biological process	cytoplasm;nucleus	catalytic activity;metal ion binding;RNA binding	Pf00929
Q9JJ80	Ribosome production factor 2 homolog OS=Mus musculus GN=Rpf2 PE=2 SV=2	High			1	306	35.341	10.04	8.49673	2	2	0	11.8169	0					0					67239	Rpf2	ENSMUSG00000038510.12	cell organization and biogenesis;metabolic process	nucleus	RNA binding	Pf04427
Q8CGC6	RNA-binding protein 28 OS=Mus musculus GN=Rbm28 PE=1 SV=4	High			1	750	84.162	9.54	3.06667	2	2	0	11.8043	0					0					68272	Rbm28	ENSMUSG00000029701.15	metabolic process	nucleus;spliceosomal complex	nucleotide binding;RNA binding	Pf00076, Pf13893, Pf14259
Q8BX90	Fibronectin type-III domain-containing protein 3A OS=Mus musculus GN=Fndc3a PE=1 SV=3	High			1	1198	131.874	6.64	2.50417	3	3	0	11.7474	0					0					319448	Fndc3a	ENSMUSG00000033487.14		cytosol;Golgi;membrane	protein binding;RNA binding	Pf00041
A0A0R4J1S2	PRP40 pre-mRNA processing factor 40 homolog B (Yeast) OS=Mus musculus GN=Prpf40b PE=1 SV=1	High			1	873	99.635	7.18	2.1764	2	2	0	11.2757	0					0					54614	Prpf40b	ENSMUSG00000023007.15	metabolic process	nucleus;spliceosomal complex	protein binding;RNA binding	Pf00397, Pf01846
Q3TWG2	Putative uncharacterized protein OS=Mus musculus GN=Prkcsh PE=2 SV=1	High			1	521	58.657	4.45	4.03071	2	2	0	11.1326	0					0					19089	Prkcsh		cell organization and biogenesis;metabolic process;regulation of biological process	endoplasmic reticulum	metal ion binding;protein binding;RNA binding	Pf07915, Pf12999, Pf13015
Q3UUG6	TBC1 domain family member 24 OS=Mus musculus GN=Tbc1d24 PE=1 SV=2	High			1	561	63.195	7.24	4.63458	2	2	0	10.8806	0					0					224617	Tbc1d24	ENSMUSG00000036473.15	cell organization and biogenesis;regulation of biological process	cytoplasm;membrane	enzyme regulator activity	Pf00566, Pf07534
Q91VS8	FERM, RhoGEF and pleckstrin domain-containing protein 2 OS=Mus musculus GN=Farp2 PE=1 SV=2	High			1	1065	121.204	8.44	3.09859	2	2	0	10.7436	0					0					227377	Farp2	ENSMUSG00000034066.13	cell differentiation;cell organization and biogenesis;regulation of biological process;response to stimulus	cytoplasm;cytoskeleton;cytosol	protein binding	Pf00169, Pf00373, Pf00621, Pf08736, Pf09379, Pf09380
B2RQ80	Tnik protein OS=Mus musculus GN=Tnik PE=1 SV=1	High			1	1360	154.85	7.09	2.64706	2	3	0	10.0393	0					0					665113	Tnik	ENSMUSG00000027692.16	cell organization and biogenesis;metabolic process;regulation of biological process;response to stimulus	cytoplasm;cytoskeleton;cytosol;endosome;membrane;nucleus	catalytic activity;nucleotide binding;protein binding;signal transducer activity	Pf00069, Pf00780, Pf07714, Pf14531
Q8K234	Oasl2 protein OS=Mus musculus GN=Oasl2 PE=2 SV=1	High			1	508	58.697	6.06	3.54331	2	3	0	9.3862	0					0					23962	Oasl2		defense response;metabolic process;response to stimulus		catalytic activity;metal ion binding;nucleotide binding;protein binding;RNA binding	Pf00240, Pf10421
Q8BN87	Putative uncharacterized protein (Fragment) OS=Mus musculus GN=Mdk PE=2 SV=1	High			1	170	18.133	9.67	15.2941	2	2	0	9.13293	0					0					17242	Mdk		cell differentiation;cellular component movement;defense response;development;regulation of biological process;response to stimulus	cytoplasm;extracellular	protein binding	Pf01091, Pf05196
G3X972	Protein Sec24c OS=Mus musculus GN=Sec24c PE=1 SV=1	High			1	1096	118.505	6.84	2.55474	2	2	0	7.65131	0					0					218811	Sec24c	ENSMUSG00000039367.9	transport		metal ion binding	Pf00626, Pf04810, Pf04811, Pf04815, Pf08033, Pf09770
P24788	Cyclin-dependent kinase 11B OS=Mus musculus GN=Cdk11b PE=1 SV=2				1	784	91.458	5.39	4.08163	2	2	6	2.67743	0					0					12537	Cdk11b	ENSMUSG00000029062.14	metabolic process;regulation of biological process	cytoplasm;nucleus	catalytic activity;nucleotide binding	Pf00069, Pf07714, Pf14531
Q8C0Z1	Protein FAM234A OS=Mus musculus GN=Fam234a PE=1 SV=1				1	555	60.538	5.68	3.42342	2	2	9	2.03164	0					0					106581	Itfg3; Fam234a	ENSMUSG00000024187.14		cell surface;membrane		Pf13360
Q5BLK2	40S ribosomal protein S20 OS=Mus musculus GN=Rps20 PE=1 SV=1				1	119	13.364	9.94	15.1261	2	2	1	7.00685	0					0					67427	Rps20	ENSMUSG00000028234.6	metabolic process	cytoplasm;membrane;ribosome	RNA binding;structural molecule activity	Pf00338
Q9DC48	Pre-mRNA-processing factor 17 OS=Mus musculus GN=Cdc40 PE=2 SV=1				1	579	65.42	7.06	3.62694	2	2	1	6.81	0					0					71713	Cdc40	ENSMUSG00000038446.8	cell organization and biogenesis;metabolic process	nucleus;spliceosomal complex	catalytic activity;protein binding;RNA binding	Pf00400
A6H6B3	RalA binding protein 1 OS=Mus musculus GN=Ralbp1 PE=2 SV=1				1	648	74.985	5.92	4.78395	2	2	1	6.51275	0					0					19765	Ralbp1		cell organization and biogenesis;regulation of biological process;response to stimulus;transport	membrane	catalytic activity;enzyme regulator activity;protein binding;transporter activity	Pf00620
P62301	40S ribosomal protein S13 OS=Mus musculus GN=Rps13 PE=1 SV=2				1	151	17.212	10.54	11.9205	2	2	1	5.6761	0					0					68052; 625298; 102642137	Rps13; Rps13-ps1; LOC102642137	ENSMUSG00000090862.3	metabolic process;regulation of biological process	membrane;nucleus;ribosome	RNA binding;structural molecule activity	Pf00312, Pf08069
Q6NV83	U2 snRNP-associated SURP motif-containing protein OS=Mus musculus GN=U2surp PE=1 SV=3				1	1029	118.188	8.47	2.91545	2	2	1	5.55389	0					0					67958	U2surp	ENSMUSG00000032407.14	metabolic process	nucleus	nucleotide binding;RNA binding	Pf00076, Pf01805, Pf08312, Pf13893, Pf14259
Q9D823	60S ribosomal protein L37 OS=Mus musculus GN=Rpl37 PE=3 SV=3				1	97	11.071	11.74	7.21649	2	2	3	2.923	0					0					100502825; 67281	Gm13826; Rpl37rt; Rpl37	ENSMUSG00000041841.7	metabolic process	ribosome	metal ion binding;protein binding;RNA binding;structural molecule activity	Pf01907
Q9EST1	Gasdermin-A OS=Mus musculus GN=Gsdma PE=2 SV=1				1	446	49.562	5.57	3.58744	2	2	1	5.6206	0					0					57911	Gsdma	ENSMUSG00000017204.4	cell death	cytoplasm;cytosol;membrane		Pf04598
A0A0G2JFP4	Protein Frrs1 OS=Mus musculus GN=Frrs1 PE=1 SV=1				1	592	66.024	8.32	0					2.7027	2	3	1	3.61662	0					20321	Frrs1	ENSMUSG00000033386.10	metabolic process;transport	membrane	catalytic activity;metal ion binding	Pf02014, Pf03351
Q5SX39	Myosin-4 OS=Mus musculus GN=Myh4 PE=2 SV=1	High			1	1939	222.72	5.74	3.30067	5	6	0	31.7621	0			1	3.58316	0					17884	Myh4	ENSMUSG00000057003.12	cell organization and biogenesis;metabolic process;response to stimulus	cytoplasm;cytosol	catalytic activity;motor activity;nucleotide binding;protein binding;RNA binding	Pf00063, Pf00261, Pf01576, Pf02736, Pf04111, Pf05483, Pf05622, Pf08317, Pf09726, Pf12128
E9Q8K8	Zinc finger CCCH domain-containing protein 4 OS=Mus musculus GN=Zc3h4 PE=1 SV=1	High			1	1255	135.937	6.35	4.06375	2	3	0	17.7726	0			1	3.69825	0					330474	Zc3h4	ENSMUSG00000059273.9			metal ion binding;RNA binding	Pf00642
Q9WV32	Actin-related protein 2/3 complex subunit 1B OS=Mus musculus GN=Arpc1b PE=1 SV=4	High			1	372	41.037	8.35	5.91398	2	2	0	7.26642	0			1	3.57993	0					11867	Arpc1b	ENSMUSG00000029622.16	cell organization and biogenesis;regulation of biological process;response to stimulus	cytoplasm;cytoskeleton	protein binding;structural molecule activity	Pf00400
P58252	Elongation factor 2 OS=Mus musculus GN=Eef2 PE=1 SV=2	High			1	858	95.253	6.83	11.655	10	10	0	62.5064	1.1655	1	1	1	3.73736	0					13629	Eef2	ENSMUSG00000034994.9	cell differentiation;cell proliferation;metabolic process;regulation of biological process;response to stimulus	cytoplasm;cytosol;membrane;nucleus;ribosome	catalytic activity;nucleotide binding;protein binding;RNA binding	Pf00009, Pf00679, Pf03144, Pf03764, Pf14492
Q78IG7	Transcription factor BTF3 (Fragment) OS=Mus musculus GN=Btf3l4 PE=2 SV=1	High			1	182	19.588	6.35	20.8791	3	3	0	10.0356	6.59341	1	1	1	3.33098	0					70533	Btf3l4					Pf01849
Q3TGR2	Fibrinogen beta chain OS=Mus musculus GN=Fgb PE=1 SV=1	High			1	481	54.718	7.08	6.65281	2	3	0	9.79685	2.4948	1	1	1	3.72422	0					110135	Fgb	ENSMUSG00000033831.5	cell organization and biogenesis;coagulation;defense response;metabolic process;regulation of biological process;response to stimulus	cell surface;cytoplasm;extracellular	protein binding;structural molecule activity	Pf00147, Pf01920, Pf08702
Q9JJN5	Carboxypeptidase N catalytic chain OS=Mus musculus GN=Cpn1 PE=1 SV=1	High			1	457	51.813	8.28	23.6324	8	12	0	40.9645	0			19	1.12286	0					93721	Cpn1	ENSMUSG00000025196.4	metabolic process;response to stimulus	extracellular;Golgi	catalytic activity;metal ion binding	Pf00246, Pf13620, Pf13715
A0A0R4J039	Histidine-rich glycoprotein OS=Mus musculus GN=Hrg PE=1 SV=1	High			1	536	60.401	7.61	14.7388	8	9	0	47.2563	1.30597	1	1	6	2.49144	0					94175	Hrg	ENSMUSG00000022877.8	coagulation;defense response;regulation of biological process;response to stimulus;transport	endosome;extracellular;membrane;vacuole	enzyme regulator activity;metal ion binding;protein binding
F6YVP7	Protein Gm10260 OS=Mus musculus GN=Gm10260 PE=3 SV=2	High			1	152	17.661	10.74	21.0526	3	3	0	9.33974	7.23684	1	1	12	1.30934	0							ENSMUSG00000069117.3	metabolic process	cytosol;ribosome	RNA binding;structural molecule activity	Pf00416
CAS2_BOVIN	(Common contaminant protein)				1	222	26.002	8.43	3.6036	1	1	1	6.61856	4.95495	1	1	1	3.51931	0					282209	CSN1S2	ENSBTAG00000005005.5	defense response;response to stimulus;transport	extracellular;Golgi;organelle lumen	protein binding;transporter activity	Pf00363
P47738	Aldehyde dehydrogenase, mitochondrial OS=Mus musculus GN=Aldh2 PE=1 SV=1				1	519	56.502	7.62	2.6975	1	1	1	5.13971	1.7341	1	1	1	3.61975	0					11669	Aldh2	ENSMUSG00000029455.14	metabolic process;regulation of biological process	mitochondrion;organelle lumen	catalytic activity;nucleotide binding;protein binding	Pf00171
A0A0R4IZW5	Cadherin 1, isoform CRA_b OS=Mus musculus GN=Cdh1 PE=1 SV=1				1	884	98.223	4.84	1.0181	1	1	1	4.46642	0.904977	1	2	7	2.25978	0					12550	Cdh1	ENSMUSG00000000303.12	cell differentiation;cell organization and biogenesis;metabolic process;regulation of biological process;response to stimulus	cell surface;cytoplasm;cytoskeleton;endosome;Golgi;membrane	metal ion binding;protein binding	Pf00028, Pf01049, Pf08758
P04247	Myoglobin OS=Mus musculus GN=Mb PE=1 SV=3				1	154	17.059	7.62	9.09091	2	3	1	4.55798	3.8961	1	1	9	1.65371	0					17189	Mb	ENSMUSG00000018893.14	cell differentiation;response to stimulus;transport		metal ion binding;transporter activity	Pf00042
Q64426	Histone H2A (Fragment) OS=Mus musculus domesticus GN=H2A PE=2 SV=1	High	High		1	137	14.737	10.59	20.438	2	3	0	12.7285	8.0292	1	1	0	4.10766	6.56934	1	1	2	2.8856	319192	Hist2h2aa2		regulation of biological process	chromosome;nucleus	DNA binding;protein binding	Pf00125, Pf00808
Q3TWV4	AP-2 complex subunit mu OS=Mus musculus GN=Ap2m1 PE=1 SV=1	High	High		1	433	49.358	9.54	45.2656	21	54	0	126.415	25.8661	10	12	0	58.2211	0			6	2.39902	11773	Ap2m1	ENSMUSG00000022841.14	cell organization and biogenesis;regulation of biological process;transport	membrane;mitochondrion	protein binding	Pf00928
Q3TJL8	Putative uncharacterized protein OS=Mus musculus GN=Pdia6 PE=2 SV=1	High			1	445	48.64	5.19	15.5056	6	8	0	37.5434	0					0			5	2.4154	71853	Pdia6		cellular homeostasis;metabolic process;regulation of biological process;response to stimulus;transport	cytosol;endoplasmic reticulum;membrane;organelle lumen	catalytic activity	Pf00085, Pf13098, Pf13848, Pf13899, Pf13905
P22752	Histone H2A type 1 OS=Mus musculus GN=Hist1h2ab PE=1 SV=3		High		1	130	14.127	11.05	0			9	1.91915	20.7692	3	7	0	8.75837	6.92308	1	1	2	2.8856	319166; 665433; 319172; 319191; 319164; 319165; 319170; 319163; 319167; 319171	Hist1h2ae; Hist1h2ao; Hist1h2ab; Hist1h2ai; Hist1h2ac; Hist1h2ad; Hist1h2an; Hist1h2aa; Hist1h2ag; Hist1h2ap	ENSMUSG00000069272.5; ENSMUSG00000071478.5; ENSMUSG00000069270.5; ENSMUSG00000071516.2; ENSMUSG00000069309.2; ENSMUSG00000094248.1; ENSMUSG00000094777.2; ENSMUSG00000061615.2; ENSMUSG00000069301.5	cell organization and biogenesis;regulation of biological process	chromosome;nucleus	DNA binding;protein binding	Pf00125, Pf00808

## Sheet: Proteins_Unique_HS vs Normal
Accession	Description	Description	Confidence Heat Shock Mito	# Protein Groups	# AAs	MW [kDa]	calc. pI	Coverage Heat Shock Mito	# Peptides Heat Shock Mito	# PSMs Heat Shock Mito	# Cumulative Decoys Heat Shock Mito	|Log Prob| Heat Shock Mito	Entrez Gene ID	Gene ID	Ensembl Gene ID	Biological Process	Cellular Component	Molecular Function	Pfam IDs
Q3UBK2	Putative uncharacterized protein OS=Mus musculus PE=2 SV=1	Putative uncharacterized protein OS=Mus musculus	High	1	215	24.906	5.74	9.76744	2	2	0	11.7364	15289	Hmgb1		cell organization and biogenesis;cell proliferation;cellular component movement;defense response;metabolic process;regulation of biological process;response to stimulus	cytoplasm;endosome;extracellular;nucleus	DNA binding;enzyme regulator activity;protein binding;RNA binding	Pf00505, Pf09011
P01027	Complement C3 OS=Mus musculus GN=C3 PE=1 SV=3	C3	High	1	1663	186.366	6.73	2.64582	3	3	0	20.8818	12266	C3	ENSMUSG00000024164.15	coagulation;defense response;metabolic process;regulation of biological process;response to stimulus	extracellular	enzyme regulator activity;protein binding	Pf00207, Pf01759, Pf01821, Pf01835, Pf07677, Pf07678, Pf07703, Pf10569, Pf11974
O09159	Lysosomal alpha-mannosidase OS=Mus musculus GN=Man2b1 PE=1 SV=4	Man2b1	High	1	1013	114.576	8.13	4.1461	4	4	0	29.7495	17159	Man2b1	ENSMUSG00000005142.10	metabolic process;response to stimulus	vacuole	catalytic activity;metal ion binding	Pf01074, Pf07748, Pf09261
A0A097BVN3	Glial cell line derived neurotrophic factor family receptor alpha 1 OS=Mus musculus GN=Gfra1 PE=2 SV=1	Gfra1	High	1	468	51.677	7.84	6.62393	3	3	0	12.373	14585	Gfra1		cell differentiation;cell organization and biogenesis;cellular component movement;regulation of biological process;response to stimulus	membrane	protein binding;receptor activity	Pf02351
A0A075B6A0	Ig mu chain C region (Fragment) OS=Mus musculus GN=Ighm PE=1 SV=2	Ighm	High	1	476	52.576	6.39	12.605	5	6	0	34.78			ENSMUSG00000076617.9		membrane	protein binding	Pf07654, Pf07679
Q8BKZ9	Pyruvate dehydrogenase protein X component, mitochondrial OS=Mus musculus GN=Pdhx PE=1 SV=1	Pdhx	High	1	501	53.965	7.75	10.5788	4	4	0	23.3949	27402	Pdhx	ENSMUSG00000010914.10	metabolic process	mitochondrion;organelle lumen	catalytic activity	Pf00198, Pf00364, Pf02817
Q8QZR1	Tyrosine aminotransferase OS=Mus musculus GN=Tat PE=1 SV=1	Tat	High	1	454	50.532	5.53	34.8018	12	18	0	97.0218	234724	Tat	ENSMUSG00000001670.13	metabolic process;response to stimulus	mitochondrion	catalytic activity	Pf00155, Pf00266, Pf01041, Pf01053, Pf07706
P08071	Lactotransferrin OS=Mus musculus GN=Ltf PE=1 SV=4	Ltf	High	1	707	77.788	8.53	55.1627	39	68	0	242.879	17002	Ltf	ENSMUSG00000032496.7	defense response;metabolic process;regulation of biological process;response to stimulus;transport	cell surface;cytoplasm;extracellular;nucleus	catalytic activity;enzyme regulator activity;metal ion binding	Pf00405, Pf12974
Q4FJK0	2,4-dienoyl-CoA reductase, mitochondrial OS=Mus musculus GN=Decr1 PE=1 SV=1	Decr1	High	1	335	36.191	8.95	6.86567	2	2	0	14.9351	67460	Decr1	ENSMUSG00000028223.8	cell organization and biogenesis;metabolic process	cytoplasm;cytosol;mitochondrion;nucleus	catalytic activity;nucleotide binding	Pf00106, Pf08659, Pf13561
E9Q5D9	Insulin-like growth factor-binding protein 7 OS=Mus musculus GN=Igfbp7 PE=1 SV=1	Igfbp7	High	1	313	32.782	8.35	15.3355	3	3	0	19.2503	29817	Igfbp7	ENSMUSG00000036256.13	regulation of biological process;response to stimulus	extracellular	protein binding	Pf07648, Pf07679
Q8BMF4	Dihydrolipoyllysine-residue acetyltransferase component of pyruvate dehydrogenase complex, mitochondrial OS=Mus musculus GN=Dlat PE=1 SV=2	Dlat	High	1	642	67.899	8.57	23.8318	12	14	0	85.9306	235339	Dlat	ENSMUSG00000000168.9	metabolic process	mitochondrion;organelle lumen	catalytic activity	Pf00198, Pf00364, Pf02817
Q8VCT4	Carboxylesterase 1D OS=Mus musculus GN=Ces1d PE=1 SV=1	Ces1d	High	1	565	61.749	6.61	15.9292	9	12	0	64.6041	104158	Ces1d	ENSMUSG00000056973.6	cell differentiation;cell organization and biogenesis;metabolic process;response to stimulus	cytoplasm;cytosol;endoplasmic reticulum;organelle lumen	catalytic activity	Pf00135, Pf00326, Pf00756, Pf07859, Pf12695
Q9QY48	Deoxyribonuclease-2-beta OS=Mus musculus GN=Dnase2b PE=2 SV=1	Dnase2b	High	1	354	40.768	9.42	7.06215	2	3	0	19.5746	56629	Dnase2b	ENSMUSG00000028185.12	metabolic process	cytoplasm;extracellular;vacuole	catalytic activity	Pf03265
P05202	Aspartate aminotransferase, mitochondrial OS=Mus musculus GN=Got2 PE=1 SV=1	Got2	High	1	430	47.381	9	15.814	6	6	0	32.3663	14719	Got2	ENSMUSG00000031672.8	metabolic process;response to stimulus;transport	cell surface;membrane;mitochondrion;organelle lumen	catalytic activity;protein binding;RNA binding	Pf00155
P54869	Hydroxymethylglutaryl-CoA synthase, mitochondrial OS=Mus musculus GN=Hmgcs2 PE=1 SV=2	Hmgcs2	High	1	508	56.786	8.41	3.93701	2	2	0	8.97344	15360	Hmgcs2	ENSMUSG00000027875.12	metabolic process	membrane;mitochondrion;organelle lumen	catalytic activity	Pf01154, Pf08540, Pf08545
G3X8T3	Carboxypeptidase OS=Mus musculus GN=Ctsa PE=1 SV=1	Ctsa	High	1	492	55.69	5.87	5.4878	2	2	0	7.58521	19025	Ctsa	ENSMUSG00000017760.15	metabolic process;regulation of biological process	membrane;mitochondrion;vacuole	catalytic activity;protein binding	Pf00450
Q3U6T2	Putative uncharacterized protein OS=Mus musculus GN=Naga PE=2 SV=1	Naga	High	1	415	47.22	6.44	25.0602	9	12	0	48.7199	17939	Naga		metabolic process	cytoplasm;vacuole	catalytic activity;protein binding	Pf02065
P11247	Myeloperoxidase OS=Mus musculus GN=Mpo PE=1 SV=2	Mpo	High	1	718	81.13	9.55	3.20334	2	2	0	8.45537	17523	Mpo	ENSMUSG00000009350.13	cell organization and biogenesis;defense response;metabolic process;regulation of biological process;response to stimulus	mitochondrion;nucleus;vacuole	antioxidant activity;catalytic activity;metal ion binding	Pf03098
O35459	Delta(3,5)-Delta(2,4)-dienoyl-CoA isomerase, mitochondrial OS=Mus musculus GN=Ech1 PE=1 SV=1	Ech1	High	1	327	36.095	7.71	35.474	12	37	0	113.356	51798	Ech1	ENSMUSG00000053898.12	metabolic process	membrane;mitochondrion	catalytic activity;protein binding	Pf00378
Q80YC5	Coagulation factor XII OS=Mus musculus GN=F12 PE=1 SV=2	F12	High	1	597	65.658	6.84	4.1876	2	2	0	13.9502	58992	F12	ENSMUSG00000021492.15	coagulation;defense response;metabolic process;regulation of biological process;response to stimulus	extracellular	catalytic activity;metal ion binding;protein binding	Pf00008, Pf00039, Pf00040, Pf00051, Pf00089
Q61176	Arginase-1 OS=Mus musculus GN=Arg1 PE=1 SV=1	Arg1	High	1	323	34.786	7.01	6.81115	2	2	0	10.2741	11846	Arg1	ENSMUSG00000019987.8	cell organization and biogenesis;metabolic process;regulation of biological process;response to stimulus	cytoplasm;membrane;nucleus	catalytic activity;metal ion binding	Pf00491
K1HB_HUMAN	(Common contaminant protein)	(Common contaminant protein)	High	1	404	46.185	4.84	10.6436	4	5	0	23.331	3884	KRT33B	ENSG00000263012.1; ENSG00000131738.10	cell death;transport	cytosol;membrane	catalytic activity;motor activity;protein binding;structural molecule activity	Pf00038, Pf00529, Pf01576, Pf04156, Pf13514, Pf14362
KRHB5_HUMAN	(Common contaminant protein)	(Common contaminant protein)	High	1	507	55.766	6.55	15.3846	6	6	0	27.1096	3891	KRT85	ENSG00000135443.8	cell death	cytosol	structural molecule activity	Pf00038, Pf09726
Q9DCL9	Multifunctional protein ADE2 OS=Mus musculus GN=Paics PE=1 SV=4	Paics	High	1	425	46.976	7.23	7.76471	2	2	0	8.07864	67054	Paics	ENSMUSG00000029247.17	metabolic process	cytoplasm;cytosol;membrane	catalytic activity;nucleotide binding;protein binding	Pf00731, Pf01259
P12265	Beta-glucuronidase OS=Mus musculus GN=Gusb PE=1 SV=2	Gusb	High	1	648	74.148	6.7	2.77778	2	2	0	8.00012	110006	Gusb	ENSMUSG00000025534.17	metabolic process	endoplasmic reticulum;membrane;vacuole	catalytic activity;protein binding	Pf00703, Pf02836, Pf02837
KRHB4_HUMAN	(Common contaminant protein)	(Common contaminant protein)	High	1	600	64.855	7.74	11.8333	5	6	0	29.6858	3890	KRT84		cell death;cell organization and biogenesis;regulation of biological process	cytosol	catalytic activity;motor activity;protein binding;structural molecule activity	Pf00038, Pf01576, Pf05557, Pf09726, Pf09728, Pf13514
P53395	Lipoamide acyltransferase component of branched-chain alpha-keto acid dehydrogenase complex, mitochondrial OS=Mus musculus GN=Dbt PE=1 SV=2	Dbt	High	1	482	53.213	8.6	9.54357	6	6	0	23.9947	13171	Dbt	ENSMUSG00000000340.10	metabolic process	mitochondrion;organelle lumen	catalytic activity;protein binding	Pf00198, Pf00364, Pf02817
Q9QXE0	2-hydroxyacyl-CoA lyase 1 OS=Mus musculus GN=Hacl1 PE=1 SV=2	Hacl1	High	1	581	63.619	6.27	5.85198	3	3	0	21.9174	56794	Hacl1	ENSMUSG00000021884.17	cell organization and biogenesis;metabolic process		catalytic activity;metal ion binding;protein binding	Pf00205, Pf02775, Pf02776
Q3UWB1	Putative uncharacterized protein OS=Mus musculus GN=Ces1f PE=2 SV=1	Ces1f	High	1	561	61.659	6.39	9.26916	3	4	0	20.412	234564	Ces1f		metabolic process	cytoplasm;cytosol;endoplasmic reticulum	catalytic activity	Pf00135, Pf00326, Pf00756, Pf07859, Pf12695
Q61543	Golgi apparatus protein 1 OS=Mus musculus GN=Glg1 PE=1 SV=1	Glg1	High	1	1175	133.646	6.84	17.2766	22	26	0	125.043	20340	Glg1	ENSMUSG00000003316.14	regulation of biological process	Golgi;membrane	protein binding	Pf00839
P47931	Follistatin OS=Mus musculus GN=Fst PE=2 SV=1	Fst	High	1	344	37.84	5.53	7.55814	2	2	0	13.9861	14313	Fst		cell differentiation;cell proliferation;regulation of biological process;response to stimulus	cytoplasm;extracellular;nucleus	protein binding	Pf00050, Pf07648, Pf09289
KRHB6_HUMAN	(Common contaminant protein)	(Common contaminant protein)	High	1	486	53.466	5.66	20.3704	7	7	0	39.5679	3892	KRT86	ENSG00000170442.11	cell death;regulation of biological process;transport	cytosol	catalytic activity;motor activity;protein binding;structural molecule activity	Pf00038, Pf01576, Pf05557, Pf07888, Pf07926, Pf09726, Pf11559, Pf12128, Pf13166
P49182	Heparin cofactor 2 OS=Mus musculus GN=Serpind1 PE=1 SV=1	Serpind1	High	1	478	54.462	7.34	7.74059	4	5	0	21.0448	15160	Serpind1	ENSMUSG00000022766.12	coagulation;regulation of biological process		enzyme regulator activity	Pf00079
Q3TJQ7	Alpha-1,4 glucan phosphorylase OS=Mus musculus GN=Pygl PE=2 SV=1	Pygl	High	1	850	97.395	7.06	2.35294	2	2	0	7.6569	110095	Pygl		cell death;metabolic process	cytoplasm	catalytic activity;nucleotide binding;protein binding	Pf00343
A0A087WQQ5	Kinectin OS=Mus musculus GN=Ktn1 PE=1 SV=1	Ktn1	High	1	1275	146.345	6.04	0.862745	1	1	0	5.91189	16709	Ktn1	ENSMUSG00000021843.16	cellular component movement;regulation of biological process;transport	endoplasmic reticulum;membrane	protein binding	Pf04156, Pf05557, Pf09726, Pf12128
P28665	Murinoglobulin-1 OS=Mus musculus GN=Mug1 PE=1 SV=3	Mug1	High	1	1476	165.193	6.42	1.42276	2	2	0	7.29802	17836	Mug1	ENSMUSG00000059908.9	regulation of biological process	extracellular	enzyme regulator activity	Pf00207, Pf01835, Pf07677, Pf07678, Pf07703, Pf10569, Pf11974, Pf13249
P28481	Collagen alpha-1(II) chain OS=Mus musculus GN=Col2a1 PE=1 SV=2	Col2a1	High	1	1487	141.886	6.92	2.75723	3	3	0	28.3227	12824	Col2a1	ENSMUSG00000022483.16	cell differentiation;cell organization and biogenesis;metabolic process;regulation of biological process;response to stimulus	cytoplasm;extracellular	metal ion binding;protein binding;structural molecule activity	Pf00093, Pf01391, Pf01410, Pf14828
Q5DTG2	MKIAA4231 protein (Fragment) OS=Mus musculus GN=Col3a1 PE=2 SV=1	Col3a1	High	1	1467	139.249	6.44	5.65781	6	8	0	32.3304	12825	Col3a1		cell organization and biogenesis;metabolic process;regulation of biological process;response to stimulus	extracellular	metal ion binding;protein binding;structural molecule activity	Pf00093, Pf01391, Pf01410, Pf14828
Q6NZQ3	Snrpf protein (Fragment) OS=Mus musculus GN=Snrpf PE=2 SV=1	Snrpf	High	1	112	12.194	5.03	18.75	2	2	0	8.97149	69878	Snrpf		cell organization and biogenesis;metabolic process	cytoplasm;cytosol;nucleus;spliceosomal complex	RNA binding	Pf01423
Q8VDD5	Myosin-9 OS=Mus musculus GN=Myh9 PE=1 SV=4	Myh9	High	1	1960	226.232	5.66	4.08163	5	7	0	34.8105	17886	Myh9	ENSMUSG00000022443.16	cell differentiation;cell organization and biogenesis;cellular component movement;metabolic process;regulation of biological process;transport	cytoplasm;cytoskeleton;cytosol;extracellular;membrane;nucleus	catalytic activity;motor activity;nucleotide binding;protein binding;RNA binding;transporter activity	Pf00063, Pf01442, Pf01496, Pf01576, Pf01765, Pf02463, Pf02736, Pf03962, Pf04111, Pf04156, Pf05667, Pf05911, Pf06160, Pf06637, Pf07111, Pf07888, Pf08317, Pf09726, Pf09731, Pf10498, Pf11559, Pf11917, Pf12128, Pf13094, Pf13166
Q9DD18	D-tyrosyl-tRNA(Tyr) deacylase 1 OS=Mus musculus GN=Dtd1 PE=1 SV=2	Dtd1	High	1	209	23.37	7.87	11.0048	2	4	0	16.3319	66044	Dtd1	ENSMUSG00000027430.12	metabolic process;regulation of biological process	cytoplasm;cytosol;nucleus	catalytic activity;DNA binding;metal ion binding	Pf02580
A0A0R4J2B2	BTB/POZ domain-containing protein KCTD12 OS=Mus musculus GN=Kctd12 PE=1 SV=1	Kctd12	High	1	327	35.866	5.81	5.8104	2	2	0	13.6466	239217	Kctd12	ENSMUSG00000098557.1	cell organization and biogenesis;regulation of biological process	membrane	protein binding;RNA binding	Pf02214
P63038	60 kDa heat shock protein, mitochondrial OS=Mus musculus GN=Hspd1 PE=1 SV=1	Hspd1	High	1	573	60.917	6.18	5.93368	2	2	0	9.20872	15510	Hspd1	ENSMUSG00000025980.14	cell organization and biogenesis;cell proliferation;metabolic process;regulation of biological process;response to stimulus;transport	cell surface;cytoplasm;cytosol;endoplasmic reticulum;endosome;Golgi;membrane;mitochondrion;organelle lumen	catalytic activity;nucleotide binding;protein binding;RNA binding	Pf00118
Q6XVG2	Cytochrome P450 2C54 OS=Mus musculus GN=Cyp2c54 PE=1 SV=1	Cyp2c54	High	1	490	55.822	7.47	4.08163	2	2	0	5.62299	404195	Cyp2c54	ENSMUSG00000067225.1	metabolic process	endoplasmic reticulum;membrane	catalytic activity;metal ion binding	Pf00067
P22599	Alpha-1-antitrypsin 1-2 OS=Mus musculus GN=Serpina1b PE=1 SV=2	Serpina1b	High	1	413	45.946	5.54	4.84262	2	2	0	4.0052	20701	Serpina1b	ENSMUSG00000071178.11	defense response;metabolic process;regulation of biological process;response to stimulus	endoplasmic reticulum;extracellular;Golgi	enzyme regulator activity;protein binding	Pf00079
P11031	Activated RNA polymerase II transcriptional coactivator p15 OS=Mus musculus GN=Sub1 PE=1 SV=3	Sub1	High	1	127	14.418	9.6	41.7323	4	4	0	17.8519	20024	Sub1	ENSMUSG00000022205.15	metabolic process;regulation of biological process;response to stimulus	nucleus	DNA binding;RNA binding	Pf02229
A2A7S7	Tyrosine--tRNA ligase OS=Mus musculus GN=Yars PE=1 SV=1	Yars	High	1	564	62.962	8.44	7.80142	4	4	0	15.7931	107271	Yars	ENSMUSG00000028811.11	metabolic process	cytoplasm;cytosol;nucleus	catalytic activity;nucleotide binding;RNA binding	Pf00579, Pf01588
Q921I1	Serotransferrin OS=Mus musculus GN=Tf PE=1 SV=1	Tf	High	1	697	76.674	7.18	16.0689	10	12	0	53.4052	22041	Trf	ENSMUSG00000032554.15	cell differentiation;cell organization and biogenesis;cellular homeostasis;metabolic process;regulation of biological process;response to stimulus;transport	cell surface;endosome;extracellular;membrane	metal ion binding;protein binding;transporter activity	Pf00405, Pf12974
Q3TG75	Ornithine aminotransferase, isoform CRA_b OS=Mus musculus GN=Oat PE=1 SV=1	Oat	High	1	439	48.324	6.62	5.92255	3	3	0	15.0194	18242	Oat	ENSMUSG00000030934.9	cell organization and biogenesis;metabolic process	cytoplasm;mitochondrion;organelle lumen	catalytic activity;protein binding	Pf00202
Q7TN16	Hedgehog-interacting protein OS=Mus musculus GN=Hhip PE=1 SV=2	Hhip	High	1	700	78.462	7.91	3.71429	2	2	0	12.2945	15245	Hhip	ENSMUSG00000064325.4	cell proliferation;metabolic process;regulation of biological process;response to stimulus	cell surface;cytoplasm;extracellular;membrane;nucleus	catalytic activity;metal ion binding;protein binding	Pf03024, Pf07995
J3QNG0	MCG15755 OS=Mus musculus GN=Gm5424 PE=3 SV=1	Gm5424	High	1	412	46.555	8.22	3.64078	2	2	0	4.20898	432466	Gm5424	ENSMUSG00000046687.5	metabolic process	cytoplasm	catalytic activity;nucleotide binding	Pf00764, Pf03054, Pf06508
Q3TXR9	Beta-hexosaminidase OS=Mus musculus GN=Hexb PE=1 SV=1	Hexb	High	1	536	61.077	8.12	20.8955	11	14	0	56.2918	15212	Hexb	ENSMUSG00000021665.7	cell organization and biogenesis;cellular component movement;cellular homeostasis;metabolic process;regulation of biological process;reproduction;response to stimulus	membrane;vacuole	catalytic activity;protein binding	Pf00728, Pf14845
O09173	Homogentisate 1,2-dioxygenase OS=Mus musculus GN=Hgd PE=1 SV=2	Hgd	High	1	445	49.928	7.24	16.1798	4	4	0	19.1349	15233	Hgd	ENSMUSG00000022821.13	metabolic process		catalytic activity;metal ion binding;protein binding	Pf04209
E9QP99	Golgin subfamily A member 3 OS=Mus musculus GN=Golga3 PE=1 SV=1	Golga3	High	1	1487	167.188	5.38	13.8534	17	18	0	116.139	269682	Golga3	ENSMUSG00000029502.14	cell differentiation;development;metabolic process;regulation of biological process	cytoplasm;cytosol;Golgi;membrane;nucleus	protein binding	Pf02463, Pf04111, Pf04156, Pf05557, Pf07888, Pf09726, Pf10186, Pf12128, Pf13166
Q3UWB6	Mast cell protease 8 OS=Mus musculus GN=Mcpt8 PE=1 SV=1	Mcpt8	High	1	247	27.104	9.03	6.47773	2	3	0	8.63375	17231	Mcpt8	ENSMUSG00000022157.7	metabolic process;response to stimulus	cytoplasm;extracellular	catalytic activity	Pf00089
P63163	Small nuclear ribonucleoprotein-associated protein N OS=Mus musculus GN=Snrpn PE=2 SV=1	Snrpn	High	1	240	24.598	11.19	15	3	3	0	10.9261	20646	Snrpn	ENSMUSG00000102252.5	metabolic process;response to stimulus	cytoplasm;nucleus;spliceosomal complex	RNA binding	Pf01423
Q8R3H7	Heparan sulfate 2-O-sulfotransferase 1 OS=Mus musculus GN=Hs2st1 PE=1 SV=2	Hs2st1	High	1	356	41.786	8.57	27.2472	9	23	0	72.2914	23908	Hs2st1	ENSMUSG00000040151.9	metabolic process	Golgi;membrane	catalytic activity	Pf03567
P62320	Small nuclear ribonucleoprotein Sm D3 OS=Mus musculus GN=Snrpd3 PE=1 SV=1	Snrpd3	High	1	126	13.907	10.32	13.4921	2	2	0	5.8937	67332	Snrpd3	ENSMUSG00000020180.9	cell organization and biogenesis;metabolic process	cytoplasm;cytosol;nucleus;spliceosomal complex	protein binding;RNA binding	Pf01423
P22752	Histone H2A type 1 OS=Mus musculus GN=Hist1h2ab PE=1 SV=3	Hist1h2ab	High	1	130	14.127	11.05	20.7692	3	7	0	8.75837	319166; 665433; 319172; 319191; 319164; 319165; 319170; 319163; 319167; 319171	Hist1h2ae; Hist1h2ao; Hist1h2ab; Hist1h2ai; Hist1h2ac; Hist1h2ad; Hist1h2an; Hist1h2aa; Hist1h2ag; Hist1h2ap	ENSMUSG00000069272.5; ENSMUSG00000071478.5; ENSMUSG00000069270.5; ENSMUSG00000071516.2; ENSMUSG00000069309.2; ENSMUSG00000094248.1; ENSMUSG00000094777.2; ENSMUSG00000061615.2; ENSMUSG00000069301.5	cell organization and biogenesis;regulation of biological process	chromosome;nucleus	DNA binding;protein binding	Pf00125, Pf00808

## Sheet: Proteins_Unique_NormalvsHS
Accession	Description	Gene Name	Confidence Normal Mito	# Protein Groups	# AAs	MW [kDa]	calc. pI	Coverage Normal Mito	# Peptides Normal Mito	# PSMs Normal Mito	# Cumulative Decoys Normal Mito	|Log Prob| Normal Mito	Entrez Gene ID	Gene ID	Ensembl Gene ID	Biological Process	Cellular Component	Molecular Function	Pfam IDs
Q69ZW4	MKIAA0899 protein (Fragment) OS=Mus musculus GN=Ap2a2 PE=2 SV=1	Ap2a2	High	1	967	107.275	8.29	42.5026	36	66	0	244.586	11772	Ap2a2		regulation of biological process;transport	cytoplasm;membrane	protein binding;transporter activity	Pf01602, Pf02296, Pf02883, Pf13646
Q3UL48	Putative uncharacterized protein OS=Mus musculus GN=Ezr PE=2 SV=1	Ezr	High	1	586	69.338	6.1	33.6177	25	51	0	138.52	22350	Ezr		cell organization and biogenesis;metabolic process;regulation of biological process;response to stimulus;transport	cytoplasm;cytoskeleton;cytosol;endosome;membrane	protein binding;RNA binding	Pf00373, Pf00769, Pf09379, Pf09380
O35643	AP-1 complex subunit beta-1 OS=Mus musculus GN=Ap1b1 PE=1 SV=2	Ap1b1	High	1	943	103.869	5.17	22.5875	21	27	0	119.018	11764	Ap1b1	ENSMUSG00000009090.17	cell organization and biogenesis;transport	cytosol;Golgi;membrane	protein binding;transporter activity	Pf01602, Pf02883, Pf09066, Pf12717, Pf13646
Q91VN6	Probable ATP-dependent RNA helicase DDX41 OS=Mus musculus GN=Ddx41 PE=1 SV=2	Ddx41	High	1	622	69.775	6.7	30.8682	18	20	0	100.42	72935	Ddx41	ENSMUSG00000021494.8	cell differentiation;cell proliferation;defense response;metabolic process;regulation of biological process;response to stimulus	endoplasmic reticulum;membrane;nucleus;spliceosomal complex	catalytic activity;DNA binding;metal ion binding;nucleotide binding;protein binding;RNA binding	Pf00270, Pf00271, Pf13307
P27773	Protein disulfide-isomerase A3 OS=Mus musculus GN=Pdia3 PE=1 SV=2	Pdia3	High	1	505	56.643	6.21	33.4653	15	18	0	98.1826	14827	Pdia3	ENSMUSG00000027248.13	cell communication;cellular homeostasis;metabolic process;regulation of biological process;response to stimulus	cell surface;cytoplasm;endoplasmic reticulum;extracellular;membrane;mitochondrion;nucleus;organelle lumen	catalytic activity;protein binding;RNA binding	Pf00085, Pf13098, Pf13848, Pf13899, Pf13905
P17426	AP-2 complex subunit alpha-1 OS=Mus musculus GN=Ap2a1 PE=1 SV=1	Ap2a1	High	1	977	107.596	7.03	17.1955	16	21	0	95.2282	11771	Ap2a1	ENSMUSG00000060279.14	regulation of biological process;transport	membrane	protein binding;transporter activity	Pf01602, Pf02296, Pf02883, Pf13646
Q8VI94	2'-5'-oligoadenylate synthase-like protein 1 OS=Mus musculus GN=Oasl1 PE=2 SV=1	Oasl1	High	1	511	59.051	7.14	29.1585	12	19	0	78.4225	231655	Oasl1	ENSMUSG00000041827.15	defense response;regulation of biological process;response to stimulus	cytoplasm;cytosol;membrane;nucleus	catalytic activity;DNA binding;nucleotide binding;protein binding;RNA binding	Pf00240, Pf10421, Pf11976
I3PQW3	LARP7 OS=Mus musculus GN=Larp7 PE=4 SV=1	Larp7	High	1	570	64.776	9.47	23.6842	11	12	0	74.9864				metabolic process	nucleus	nucleotide binding;RNA binding	Pf00076, Pf05383, Pf08777, Pf13893, Pf14259
P38647	Stress-70 protein, mitochondrial OS=Mus musculus GN=Hspa9 PE=1 SV=3	Hspa9	High	1	679	73.416	6.07	18.4094	10	12	0	74.4052	15526	Hspa9	ENSMUSG00000024359.8	cell differentiation;cell organization and biogenesis;metabolic process;regulation of biological process;transport	cytoplasm;mitochondrion;nucleus;organelle lumen	nucleotide binding;protein binding;RNA binding	Pf00012, Pf06723
Q5SWD9	Pre-rRNA-processing protein TSR1 homolog OS=Mus musculus GN=Tsr1 PE=1 SV=1	Tsr1	High	1	803	92.047	6.99	19.0535	12	13	0	74.0059	104662	Tsr1	ENSMUSG00000038335.13	cell organization and biogenesis;metabolic process	nucleus	catalytic activity;nucleotide binding;RNA binding	Pf04950, Pf08142
P29341	Polyadenylate-binding protein 1 OS=Mus musculus GN=Pabpc1 PE=1 SV=2	Pabpc1	High	1	636	70.626	9.5	20.4403	12	14	0	72.6557	18458	Pabpc1	ENSMUSG00000022283.14	metabolic process;regulation of biological process	cytoplasm;cytosol;membrane;nucleus;spliceosomal complex	nucleotide binding;protein binding;RNA binding	Pf00076, Pf00658, Pf13893, Pf14259
B2RY27	MCG125789, isoform CRA_a OS=Mus musculus GN=Taok3 PE=2 SV=1	Taok3	High	1	898	105.298	7.36	13.1403	13	19	0	71.2068	330177	Taok3		metabolic process;regulation of biological process;response to stimulus	cytoplasm	catalytic activity;nucleotide binding;signal transducer activity	Pf00069, Pf07714, Pf09731, Pf14531
Q3UIJ2	Putative uncharacterized protein OS=Mus musculus GN=Eif2s3x PE=2 SV=1	Eif2s3x	High	1	472	51.073	8.4	24.5763	8	11	0	57.4638	26905	Eif2s3x		metabolic process	cytoplasm	catalytic activity;nucleotide binding;protein binding;RNA binding	Pf00009, Pf03144, Pf09173
Q8BH57	WD repeat-containing protein 48 OS=Mus musculus GN=Wdr48 PE=1 SV=1	Wdr48	High	1	676	75.959	7.17	18.6391	9	11	0	56.3413	67561	Wdr48	ENSMUSG00000032512.7	metabolic process;regulation of biological process;response to stimulus	cytoplasm;endosome;nucleus;vacuole	protein binding	Pf00400, Pf11816
P43276	Histone H1.5 OS=Mus musculus GN=Hist1h1b PE=1 SV=2	Hist1h1b	High	1	223	22.562	10.92	24.2152	7	10	0	56.3074	56702	Hist1h1b	ENSMUSG00000058773.2	cell organization and biogenesis	chromosome;nucleus	DNA binding;protein binding	Pf00538
Q3USK2	Casein kinase 1, delta, isoform CRA_b OS=Mus musculus GN=Csnk1d PE=2 SV=1	Csnk1d	High	1	428	49.09	9.94	19.6262	8	13	0	54.9585	104318	Csnk1d		cell organization and biogenesis;metabolic process;regulation of biological process;response to stimulus;transport	cytoplasm;cytoskeleton;Golgi;membrane;nucleus	catalytic activity;nucleotide binding;protein binding	Pf00069, Pf01636, Pf07714, Pf14971
Q545V8	Casein kinase II subunit alpha' OS=Mus musculus GN=Csnk2a2 PE=1 SV=1	Csnk2a2	High	1	350	41.189	8.56	26	9	13	0	52.6992	13000	Csnk2a2	ENSMUSG00000046707.9	cell death;metabolic process;regulation of biological process;response to stimulus	chromosome;cytoplasm;membrane;nucleus	catalytic activity;nucleotide binding;protein binding	Pf00069, Pf01636, Pf07714
Q3TDA7	Protein kinase C and casein kinase substrate in neurons 2, isoform CRA_a OS=Mus musculus GN=Pacsin2 PE=1 SV=1	Pacsin2	High	1	486	55.798	5.2	22.0165	10	11	0	49.4263	23970	Pacsin2	ENSMUSG00000016664.14	cell organization and biogenesis;metabolic process;regulation of biological process;response to stimulus;transport	cytoplasm;cytoskeleton;cytosol;endosome;membrane	catalytic activity;protein binding	Pf00018, Pf00611, Pf07653, Pf14604
P21981	Protein-glutamine gamma-glutamyltransferase 2 OS=Mus musculus GN=Tgm2 PE=1 SV=4	Tgm2	High	1	686	77.012	5.1	14.5773	7	7	0	48.1818	21817	Tgm2	ENSMUSG00000037820.15	cell organization and biogenesis;cellular homeostasis;metabolic process;regulation of biological process;response to stimulus;transport	cytoplasm;cytosol;endoplasmic reticulum;membrane;mitochondrion	catalytic activity;metal ion binding;nucleotide binding;protein binding	Pf00868, Pf00927, Pf01841
Q5DTS2	MKIAA4026 protein (Fragment) OS=Mus musculus GN=Stk10 PE=2 SV=1	Stk10	High	1	986	113.96	7.36	10.3448	10	10	0	45.4301	20868	Stk10		metabolic process;regulation of biological process	cytoplasm;membrane	catalytic activity;nucleotide binding;protein binding;signal transducer activity	Pf00069, Pf02463, Pf03938, Pf04111, Pf07714, Pf12128, Pf12474, Pf13868, Pf13904
Q6ZWX6	Eukaryotic translation initiation factor 2 subunit 1 OS=Mus musculus GN=Eif2s1 PE=1 SV=3	Eif2s1	High	1	315	36.085	5.08	25.3968	8	9	0	42.9079	13665	Eif2s1	ENSMUSG00000021116.9	cell communication;metabolic process;regulation of biological process;response to stimulus	cytoplasm;membrane;nucleus;ribosome	protein binding;RNA binding	Pf00575, Pf07541
Q3UEJ8	Peroxisomal sarcosine oxidase OS=Mus musculus GN=Pipox PE=1 SV=1	Pipox	High	1	390	43.818	7.55	23.8462	8	9	0	41.5507	19193	Pipox	ENSMUSG00000017453.4	metabolic process		catalytic activity;protein binding	Pf00890, Pf01266, Pf13450
B2RWW2	Golgb1 protein OS=Mus musculus GN=Golgb1 PE=2 SV=1	Golgb1	High	1	3238	369.884	5.05	3.24274	9	9	0	38.1584	224139	Golgb1		metabolic process	Golgi;membrane	RNA binding	Pf04111, Pf05622, Pf07888, Pf09726, Pf12128, Pf13166
Q64511	DNA topoisomerase 2-beta OS=Mus musculus GN=Top2b PE=1 SV=2	Top2b	High	1	1612	181.795	8.29	3.72208	5	5	0	37.559	21974	Top2b	ENSMUSG00000017485.10	cell organization and biogenesis;cellular component movement;metabolic process;regulation of biological process	chromosome;cytoplasm;cytosol;nucleus	catalytic activity;DNA binding;metal ion binding;nucleotide binding;protein binding	Pf00204, Pf00521, Pf01751, Pf02518, Pf08070, Pf13589
Q3TJL8	Putative uncharacterized protein OS=Mus musculus GN=Pdia6 PE=2 SV=1	Pdia6	High	1	445	48.64	5.19	15.5056	6	8	0	37.5434	71853	Pdia6		cellular homeostasis;metabolic process;regulation of biological process;response to stimulus;transport	cytosol;endoplasmic reticulum;membrane;organelle lumen	catalytic activity	Pf00085, Pf13098, Pf13848, Pf13899, Pf13905
Q5SWR1	AP complex subunit beta OS=Mus musculus GN=Ap2b1 PE=2 SV=1	Ap2b1	High	1	951	105.655	5.34	9.46372	9	10	0	36.7998	71770	Ap2b1	ENSMUSG00000035152.14	cell organization and biogenesis;transport	cytoplasm;membrane	protein binding;transporter activity	Pf01602, Pf02883, Pf09066, Pf12717, Pf13646
A0A0R4J0Q6	E3 ubiquitin-protein ligase TRIM56 OS=Mus musculus GN=Trim56 PE=1 SV=1	Trim56	High	1	734	79.479	7.88	13.3515	8	8	0	36.5479	384309	Trim56	ENSMUSG00000043279.9	defense response;metabolic process;regulation of biological process;response to stimulus	cytoplasm	catalytic activity;metal ion binding;protein binding;RNA binding	Pf00097, Pf00643, Pf13445, Pf13639, Pf13920, Pf13923, Pf14634, Pf15227
O54988	STE20-like serine/threonine-protein kinase OS=Mus musculus GN=Slk PE=1 SV=2	Slk	High	1	1233	141.37	5.14	5.59611	6	6	0	35.1903	20874	Slk	ENSMUSG00000025060.14	cell death;cell organization and biogenesis;metabolic process;regulation of biological process;response to stimulus	cytoplasm	catalytic activity;nucleotide binding;protein binding;signal transducer activity	Pf00069, Pf07714, Pf12474, Pf14531
P47962	60S ribosomal protein L5 OS=Mus musculus GN=Rpl5 PE=1 SV=3	Rpl5	High	1	297	34.379	9.77	21.8855	6	9	0	34.3573	100503670	Rpl5	ENSMUSG00000058558.12	cell organization and biogenesis;metabolic process;regulation of biological process	cytoplasm;membrane;nucleus;ribosome	protein binding;RNA binding;structural molecule activity	Pf00861, Pf14204
P42669	Transcriptional activator protein Pur-alpha OS=Mus musculus GN=Pura PE=1 SV=1	Pura	High	1	321	34.862	6.44	22.4299	6	7	0	34.0315	19290	Pura	ENSMUSG00000043991.4	cell death;cell differentiation;cell proliferation;metabolic process;regulation of biological process	cytoplasm;nucleus	DNA binding;protein binding;RNA binding;translation regulator activity	Pf04845
Q8BX57	PX domain-containing protein kinase-like protein OS=Mus musculus GN=Pxk PE=1 SV=2	Pxk	High	1	582	65.19	9.38	10.4811	6	7	0	33.1193	218699	Pxk	ENSMUSG00000033885.14	defense response;metabolic process;regulation of biological process;response to stimulus	cytoplasm;cytosol;membrane;nucleus	catalytic activity;nucleotide binding;protein binding	Pf00069, Pf00787, Pf07714
Q3UWE6	MCG14935, isoform CRA_a OS=Mus musculus GN=Wdr20 PE=1 SV=1	Wdr20	High	1	569	62.848	8	12.1265	5	5	0	32.7432	69641	Wdr20a; Wdr20	ENSMUSG00000037957.14			protein binding	Pf00400
O09118	Netrin-1 OS=Mus musculus GN=Ntn1 PE=1 SV=3	Ntn1	High	1	604	67.766	8.78	13.5762	6	8	0	32.2504	18208	Ntn1	ENSMUSG00000020902.12	cell death;cell organization and biogenesis;cellular component movement;regulation of biological process;response to stimulus	cytoplasm;extracellular	protein binding	Pf00053, Pf00055, Pf00754, Pf01759
Q544E3	Phosphatidylinositol 5-phosphate 4-kinase type-2 alpha OS=Mus musculus GN=Pip4k2a PE=1 SV=1	Pip4k2a	High	1	405	46.122	6.99	13.5802	6	7	0	32.1515	18718	Pip4k2a	ENSMUSG00000026737.12	metabolic process;regulation of biological process	cytoplasm;membrane;nucleus;vacuole	catalytic activity;nucleotide binding	Pf01504
Q9Z0X1	Apoptosis-inducing factor 1, mitochondrial OS=Mus musculus GN=Aifm1 PE=1 SV=1	Aifm1	High	1	612	66.724	9.17	9.64052	5	5	0	30.7279	26926	Aifm1	ENSMUSG00000036932.14	cell death;cell differentiation;cell organization and biogenesis;cellular homeostasis;metabolic process;regulation of biological process;response to stimulus	cytoplasm;cytosol;membrane;mitochondrion;nucleus	catalytic activity;DNA binding;nucleotide binding;protein binding	Pf00070, Pf07992, Pf14721, Pf14962
P40336	Vacuolar protein sorting-associated protein 26A OS=Mus musculus GN=Vps26a PE=1 SV=1	Vps26a	High	1	327	38.09	6.57	16.8196	4	5	0	30.5651	30930	Vps26a	ENSMUSG00000020078.15	transport	cytoplasm;cytosol;endosome;membrane;vacuole	protein binding;transporter activity	Pf03643
A2AS03	Helicase with zinc finger domain 2 OS=Mus musculus GN=Helz2 PE=1 SV=1	Helz2	High	1	2970	333.794	8	1.95286	5	5	0	29.2071	229003	BC006779; Helz2	ENSMUSG00000027580.17	metabolic process;regulation of biological process	membrane;nucleus	catalytic activity;DNA binding;metal ion binding;nucleotide binding;RNA binding	Pf00773, Pf04851, Pf09848, Pf13086, Pf13087, Pf13245, Pf13538, Pf13604
D3YVL0	Putative helicase MOV-10 OS=Mus musculus GN=Mov10 PE=1 SV=2	Mov10	High	1	1077	120.911	9.1	5.94243	4	4	0	27.8144			ENSMUSG00000002227.15				Pf13086, Pf13087, Pf13245, Pf13401, Pf13604
P43275	Histone H1.1 OS=Mus musculus GN=Hist1h1a PE=1 SV=2	Hist1h1a	High	1	213	21.772	10.93	16.9014	3	4	0	27.7363	80838	Hist1h1a	ENSMUSG00000049539.2	cell organization and biogenesis	chromosome;nucleus	DNA binding;protein binding	Pf00538
H7BX95	Serine/arginine-rich-splicing factor 1 OS=Mus musculus GN=Srsf1 PE=1 SV=1	Srsf1	High	1	253	28.312	10.08	19.7628	5	6	0	25.0321			ENSMUSG00000018379.17; ENSMUSG00000098301.6	metabolic process	nucleus	nucleotide binding;protein binding	Pf00076, Pf13893, Pf14259
F6RG68	F-BAR domain only protein 2 OS=Mus musculus GN=Fcho2 PE=1 SV=2	Fcho2	High	1	803	88.203	7.17	8.59278	6	6	0	24.8402			ENSMUSG00000041685.15				Pf00611, Pf10291
Q3TJ66	Fructose-bisphosphate aldolase OS=Mus musculus GN=Aldob PE=2 SV=1	Aldob	High	1	364	39.496	8.27	13.1868	3	3	0	24.532	230163	Aldob		cell organization and biogenesis;metabolic process;regulation of biological process;response to stimulus	cytoplasm;cytoskeleton;cytosol;membrane;nucleus;vacuole	catalytic activity;protein binding	Pf00274
G3X9T7	Galectin OS=Mus musculus GN=Lgals9 PE=1 SV=1	Lgals9	High	1	353	39.996	9.31	15.5807	5	5	0	24.4436	16859	Lgals9	ENSMUSG00000001123.15	regulation of biological process;response to stimulus	cytoplasm;cytosol;extracellular;nucleus	enzyme regulator activity;protein binding	Pf00337
Q64514	Tripeptidyl-peptidase 2 OS=Mus musculus GN=Tpp2 PE=1 SV=3	Tpp2	High	1	1262	139.791	6.58	5.30903	5	5	0	24.2998	22019	Tpp2	ENSMUSG00000041763.14	metabolic process	cytoplasm;cytosol;nucleus	catalytic activity	Pf00082, Pf12580, Pf13739
Q542V3	Serine/arginine-rich-splicing factor 4 OS=Mus musculus GN=Srsf4 PE=1 SV=1	Srsf4	High	1	491	56.216	11.37	7.33198	4	4	0	23.1054	57317	Srsf4	ENSMUSG00000028911.16	cell differentiation;metabolic process;regulation of biological process;response to stimulus	nucleus	nucleotide binding;RNA binding	Pf00076, Pf13893, Pf14259
P62069	Ubiquitin carboxyl-terminal hydrolase 46 OS=Mus musculus GN=Usp46 PE=1 SV=1	Usp46	High	1	366	42.415	6.83	12.8415	4	4	0	22.6518	69727	Usp46	ENSMUSG00000054814.14	defense response;metabolic process;regulation of biological process;response to stimulus	cytosol;nucleus	catalytic activity;metal ion binding	Pf00443, Pf13423
Q3V117	ATP-citrate synthase OS=Mus musculus GN=Acly PE=1 SV=1	Acly	High	1	1101	120.718	7.44	4.72298	5	5	0	22.4215	104112	Acly	ENSMUSG00000020917.17	metabolic process	cytoplasm;cytosol;membrane;mitochondrion	catalytic activity;metal ion binding;nucleotide binding;protein binding	Pf00285, Pf00549, Pf02629, Pf08442
P62852	40S ribosomal protein S25 OS=Mus musculus GN=Rps25 PE=1 SV=1	Rps25	High	1	125	13.734	10.11	30.4	5	8	0	22.2718	75617	Rps25	ENSMUSG00000009927.9	cell organization and biogenesis	cytoplasm;nucleus;ribosome	RNA binding;structural molecule activity	Pf03297
Q8CH18	Cell division cycle and apoptosis regulator protein 1 OS=Mus musculus GN=Ccar1 PE=1 SV=1	Ccar1	High	1	1146	131.979	5.76	3.9267	4	4	0	21.465	67500	Ccar1	ENSMUSG00000020074.6	cell death;metabolic process;regulation of biological process	cytoplasm	DNA binding;protein binding;RNA binding	Pf02037, Pf14443, Pf14444
P32020	Non-specific lipid-transfer protein OS=Mus musculus GN=Scp2 PE=1 SV=3	Scp2	High	1	547	59.088	7.44	8.77514	3	3	0	21.3335	20280	Scp2	ENSMUSG00000028603.15	cell organization and biogenesis;metabolic process;regulation of biological process;transport	cytoplasm;cytosol;endoplasmic reticulum;membrane;mitochondrion;nucleus;organelle lumen	catalytic activity;protein binding;transporter activity	Pf00108, Pf00109, Pf02036, Pf02801, Pf02803, Pf08545, Pf14864
P62911	60S ribosomal protein L32 OS=Mus musculus GN=Rpl32 PE=1 SV=2	Rpl32	High	1	135	15.85	11.33	17.037	2	3	0	20.8891	19951; 652989	Rpl32; Rpl32p	ENSMUSG00000057841.5	metabolic process;response to stimulus	membrane;ribosome	RNA binding;structural molecule activity	Pf01655
Q4FZE6	40S ribosomal protein S7 OS=Mus musculus GN=Rps7 PE=1 SV=1	Rps7	High	1	194	22.113	10.1	18.0412	4	5	0	19.8022	20115	Rps7	ENSMUSG00000061477.3	cell differentiation;metabolic process	cytoplasm;cytoskeleton;membrane;nucleus;ribosome	RNA binding;structural molecule activity	Pf01251
Q9WV92	Band 4.1-like protein 3 OS=Mus musculus GN=Epb41l3 PE=1 SV=1	Epb41l3	High	1	929	103.274	5.31	5.16685	5	5	0	19.1707	13823	Epb4.1l3; Epb41l3	ENSMUSG00000024044.16	cell death;cell organization and biogenesis;regulation of biological process	cytoplasm;cytoskeleton;membrane	protein binding;structural molecule activity	Pf00373, Pf04382, Pf05902, Pf08736, Pf09379, Pf09380
Q3UKA1	Putative uncharacterized protein OS=Mus musculus GN=Dnajc3 PE=2 SV=1	Dnajc3	High	1	504	57.476	5.95	9.92063	4	4	0	17.9055	100037258	Dnajc3		metabolic process;regulation of biological process;response to stimulus	cytoplasm;cytosol;endoplasmic reticulum;membrane;organelle lumen	enzyme regulator activity;protein binding	Pf00226, Pf00515, Pf13371, Pf13414, Pf13424, Pf14559
P47963	60S ribosomal protein L13 OS=Mus musculus GN=Rpl13 PE=1 SV=3	Rpl13	High	1	211	24.291	11.55	17.5355	4	4	0	17.2886	270106	Rpl13	ENSMUSG00000000740.12	metabolic process	membrane;nucleus;ribosome	RNA binding;structural molecule activity	Pf01294
E9QAZ2	Ribosomal protein L15 OS=Mus musculus GN=Gm10020 PE=3 SV=1	Gm10020	High	1	204	24.062	11.58	22.549	5	5	0	17.0537			ENSMUSG00000057262.1	metabolic process	ribosome	structural molecule activity	Pf00827
B2RUC7	Serine-threonine kinase receptor-associated protein OS=Mus musculus GN=Strap PE=1 SV=1	Strap	High	1	350	38.418	5.12	10.2857	2	2	0	16.9777	20901	Strap	ENSMUSG00000030224.10	cell organization and biogenesis;metabolic process;regulation of biological process	cytoplasm;cytosol;nucleus	catalytic activity;protein binding;RNA binding	Pf00400
P62743	AP-2 complex subunit sigma OS=Mus musculus GN=Ap2s1 PE=1 SV=1	Ap2s1	High	1	142	17.007	6.18	27.4648	4	4	0	16.8993	232910	Ap2s1	ENSMUSG00000008036.11	transport	membrane	transporter activity	Pf01217
Q9Z2Q5	39S ribosomal protein L40, mitochondrial OS=Mus musculus GN=Mrpl40 PE=1 SV=2	Mrpl40	High	1	206	24.286	9.47	20.8738	3	3	0	16.8769	18100	Mrpl40	ENSMUSG00000022706.15		mitochondrion;ribosome	RNA binding	Pf09812
P62717	60S ribosomal protein L18a OS=Mus musculus GN=Rpl18a PE=1 SV=1	Rpl18a	High	1	176	20.719	10.71	21.0227	3	3	0	16.6184	76808	Rpl18a	ENSMUSG00000045128.9	metabolic process;response to stimulus	membrane;ribosome	RNA binding;structural molecule activity	Pf01775
P97376	Protein FRG1 OS=Mus musculus GN=Frg1 PE=1 SV=2	Frg1	High	1	258	29.109	8.92	10.4651	2	2	0	16.4841	14300	Frg1	ENSMUSG00000031590.8	metabolic process	cytoplasm;nucleus;spliceosomal complex	protein binding;RNA binding	Pf06229, Pf06268
A0A087WR50	Fibronectin OS=Mus musculus GN=Fn1 PE=1 SV=1	Fn1	High	1	2386	262.678	5.82	1.59262	3	3	0	15.8737	14268	Fn1	ENSMUSG00000026193.15	cell differentiation;cell organization and biogenesis;cellular component movement;defense response;metabolic process;regulation of biological process;response to stimulus	extracellular;membrane	enzyme regulator activity;metal ion binding;protein binding	Pf00039, Pf00040, Pf00041
Q7TMX4	Elongation factor Tu GTP binding domain containing 2 OS=Mus musculus GN=Eftud2 PE=2 SV=1	Eftud2	High	1	971	109.231	5.01	3.0896	3	3	0	15.4144	20624	Eftud2		metabolic process	cytosol;membrane;nucleus;spliceosomal complex	catalytic activity;nucleotide binding;protein binding;RNA binding	Pf00009, Pf00679, Pf03144, Pf03764, Pf14492
Q8CIF2	10-formyltetrahydrofolate dehydrogenase OS=Mus musculus GN=Aldh1l1 PE=2 SV=1	Aldh1l1	High	1	902	98.672	5.99	3.65854	3	3	0	15.3757	107747	Aldh1l1		metabolic process	cytoplasm;cytosol;mitochondrion	catalytic activity;protein binding	Pf00171, Pf00550, Pf00551, Pf02911
Q9Z1B3	1-phosphatidylinositol 4,5-bisphosphate phosphodiesterase beta-1 OS=Mus musculus GN=Plcb1 PE=1 SV=2	Plcb1	High	1	1216	138.309	6.13	1.23355	2	2	0	15.0582	18795	Plcb1	ENSMUSG00000051177.16	cell differentiation;metabolic process;regulation of biological process;response to stimulus	cytoplasm;cytosol;membrane;nucleus	catalytic activity;enzyme regulator activity;metal ion binding;protein binding;signal transducer activity	Pf00168, Pf00387, Pf00388, Pf08703, Pf09279
P62855	40S ribosomal protein S26 OS=Mus musculus GN=Rps26 PE=1 SV=3	Rps26	High	1	115	13.007	11	20.8696	2	2	0	14.3966	27370; 100042812	Rps26; Rps26-ps1	ENSMUSG00000025362.5	metabolic process;regulation of biological process	cytoplasm;membrane;ribosome	protein binding;RNA binding;structural molecule activity	Pf01283
P47757	F-actin-capping protein subunit beta OS=Mus musculus GN=Capzb PE=1 SV=3	Capzb	High	1	277	31.326	5.74	8.66426	2	2	0	14.0988	12345	Capzb	ENSMUSG00000028745.18	cell organization and biogenesis;regulation of biological process	cytoplasm;cytoskeleton;membrane	protein binding	Pf01115
B2CY77	Laminin receptor (Fragment) OS=Mus musculus GN=Rpsa PE=2 SV=1	Rpsa	High	1	295	32.829	4.87	8.47458	2	3	0	14.0581	16785	Rpsa		cell organization and biogenesis;metabolic process;transport	cytoplasm;cytosol;membrane;nucleus;ribosome	protein binding;receptor activity;RNA binding;structural molecule activity	Pf00318
P50544	Very long-chain specific acyl-CoA dehydrogenase, mitochondrial OS=Mus musculus GN=Acadvl PE=1 SV=3	Acadvl	High	1	656	70.831	8.75	5.03049	2	2	0	13.9888	11370	Acadvl	ENSMUSG00000018574.14	cell differentiation;metabolic process;regulation of biological process;response to stimulus	cytoplasm;cytosol;membrane;mitochondrion;nucleus	catalytic activity;nucleotide binding	Pf00441, Pf02770, Pf02771, Pf08028
Q9D8N0	Elongation factor 1-gamma OS=Mus musculus GN=Eef1g PE=1 SV=3	Eef1g	High	1	437	50.029	6.74	7.32265	3	3	0	13.7268	67160	Eef1g	ENSMUSG00000071644.10	metabolic process;response to stimulus	cytoplasm;endoplasmic reticulum;membrane;nucleus	catalytic activity;protein binding;RNA binding	Pf00043, Pf00647, Pf02798, Pf13409, Pf13410, Pf13417, Pf14497
Q6ZQB7	MKIAA0429 protein (Fragment) OS=Mus musculus GN=Mtss1 PE=2 SV=1	Mtss1	High	1	773	83.716	7.99	4.91591	3	4	0	13.7005	211401	Mtss1		cell differentiation;cell organization and biogenesis;cell proliferation;regulation of biological process;response to stimulus	cytoplasm;cytoskeleton	protein binding	Pf02205, Pf08397
E9PV24	Fibrinogen alpha chain OS=Mus musculus GN=Fga PE=1 SV=1	Fga	High	1	789	87.375	6.11	4.94297	4	4	0	13.6912	14161	Fga	ENSMUSG00000028001.16	cell organization and biogenesis;coagulation;defense response;metabolic process;regulation of biological process;response to stimulus	cell surface;cytoplasm;endoplasmic reticulum;extracellular	metal ion binding;protein binding;structural molecule activity	Pf00147, Pf08702, Pf12160
P26369	Splicing factor U2AF 65 kDa subunit OS=Mus musculus GN=U2af2 PE=1 SV=3	U2af2	High	1	475	53.483	9.09	6.94737	2	2	0	12.8863	22185	U2af2	ENSMUSG00000030435.16	metabolic process;regulation of biological process	nucleus;spliceosomal complex	nucleotide binding;protein binding;RNA binding	Pf00076, Pf13893, Pf14259
O09167	60S ribosomal protein L21 OS=Mus musculus GN=Rpl21 PE=1 SV=3	Rpl21	High	1	160	18.55	10.49	29.375	4	5	0	12.8381	19933	Rpl21		metabolic process	cytoplasm;membrane;ribosome	protein binding;RNA binding;structural molecule activity	Pf01157
A0A0R4J124	SRSF protein kinase 2 OS=Mus musculus GN=Srpk2 PE=1 SV=1	Srpk2	High	1	682	76.837	4.91	4.83871	3	4	0	12.6248	20817	Srpk2	ENSMUSG00000062604.11	cell differentiation;cell organization and biogenesis;metabolic process;regulation of biological process;response to stimulus	cytoplasm;cytosol;nucleus	catalytic activity;metal ion binding;nucleotide binding;protein binding;RNA binding	Pf00069, Pf07714
B0V2N5	Annexin (Fragment) OS=Mus musculus GN=Anxa2 PE=1 SV=1	Anxa2	High	1	272	31.243	8.29	9.92647	2	2	0	12.4572	12306	Anxa2	ENSMUSG00000032231.14	cell organization and biogenesis;regulation of biological process;response to stimulus;transport	cell surface;cytoplasm;cytosol;endosome;extracellular;membrane;nucleus	enzyme regulator activity;metal ion binding;protein binding;RNA binding	Pf00191
A0PCF8	Vasohibin 1 OS=Mus musculus GN=Vash1 PE=2 SV=1	Vash1	High	1	375	41.819	9.39	10.1333	3	3	0	12.3494	238328	Vash1		regulation of biological process;response to stimulus	cytoplasm;endoplasmic reticulum;extracellular		Pf14822
A0A0R4J0C8	3'-5' exoribonuclease 1 OS=Mus musculus GN=Eri1 PE=1 SV=1	Eri1	High	1	345	39.526	8.16	7.24638	3	3	0	12.0021	67276	Eri1	ENSMUSG00000031527.7	metabolic process;regulation of biological process	cytoplasm;nucleus	catalytic activity;metal ion binding;RNA binding	Pf00929
Q9JJ80	Ribosome production factor 2 homolog OS=Mus musculus GN=Rpf2 PE=2 SV=2	Rpf2	High	1	306	35.341	10.04	8.49673	2	2	0	11.8169	67239	Rpf2	ENSMUSG00000038510.12	cell organization and biogenesis;metabolic process	nucleus	RNA binding	Pf04427
Q8CGC6	RNA-binding protein 28 OS=Mus musculus GN=Rbm28 PE=1 SV=4	Rbm28	High	1	750	84.162	9.54	3.06667	2	2	0	11.8043	68272	Rbm28	ENSMUSG00000029701.15	metabolic process	nucleus;spliceosomal complex	nucleotide binding;RNA binding	Pf00076, Pf13893, Pf14259
Q8BX90	Fibronectin type-III domain-containing protein 3A OS=Mus musculus GN=Fndc3a PE=1 SV=3	Fndc3a	High	1	1198	131.874	6.64	2.50417	3	3	0	11.7474	319448	Fndc3a	ENSMUSG00000033487.14		cytosol;Golgi;membrane	protein binding;RNA binding	Pf00041
Q9Z0N2	Eukaryotic translation initiation factor 2 subunit 3, Y-linked OS=Mus musculus GN=Eif2s3y PE=1 SV=2	Eif2s3y	High	1	472	51.098	8.5	6.14407	2	2	0	11.5579	26908	Eif2s3y	ENSMUSG00000069049.11	cell organization and biogenesis;metabolic process		catalytic activity;nucleotide binding;RNA binding	Pf00009, Pf03144, Pf09173
A0A0R4J1S2	PRP40 pre-mRNA processing factor 40 homolog B (Yeast) OS=Mus musculus GN=Prpf40b PE=1 SV=1	Prpf40b	High	1	873	99.635	7.18	2.1764	2	2	0	11.2757	54614	Prpf40b	ENSMUSG00000023007.15	metabolic process	nucleus;spliceosomal complex	protein binding;RNA binding	Pf00397, Pf01846
Q3TWG2	Putative uncharacterized protein OS=Mus musculus GN=Prkcsh PE=2 SV=1	Prkcsh	High	1	521	58.657	4.45	4.03071	2	2	0	11.1326	19089	Prkcsh		cell organization and biogenesis;metabolic process;regulation of biological process	endoplasmic reticulum	metal ion binding;protein binding;RNA binding	Pf07915, Pf12999, Pf13015
Q3UUG6	TBC1 domain family member 24 OS=Mus musculus GN=Tbc1d24 PE=1 SV=2	Tbc1d24	High	1	561	63.195	7.24	4.63458	2	2	0	10.8806	224617	Tbc1d24	ENSMUSG00000036473.15	cell organization and biogenesis;regulation of biological process	cytoplasm;membrane	enzyme regulator activity	Pf00566, Pf07534
Q91VS8	FERM, RhoGEF and pleckstrin domain-containing protein 2 OS=Mus musculus GN=Farp2 PE=1 SV=2	Farp2	High	1	1065	121.204	8.44	3.09859	2	2	0	10.7436	227377	Farp2	ENSMUSG00000034066.13	cell differentiation;cell organization and biogenesis;regulation of biological process;response to stimulus	cytoplasm;cytoskeleton;cytosol	protein binding	Pf00169, Pf00373, Pf00621, Pf08736, Pf09379, Pf09380
Q80XI4	Phosphatidylinositol 5-phosphate 4-kinase type-2 beta OS=Mus musculus GN=Pip4k2b PE=1 SV=1	Pip4k2b	High	1	416	47.289	7.33	5.76923	2	2	0	10.597	108083	Pip4k2b	ENSMUSG00000018547.8	metabolic process;regulation of biological process	cytoplasm;endoplasmic reticulum;membrane;nucleus;vacuole	catalytic activity;nucleotide binding;protein binding	Pf01504
B2RQ80	Tnik protein OS=Mus musculus GN=Tnik PE=1 SV=1	Tnik	High	1	1360	154.85	7.09	2.64706	2	3	0	10.0393	665113	Tnik	ENSMUSG00000027692.16	cell organization and biogenesis;metabolic process;regulation of biological process;response to stimulus	cytoplasm;cytoskeleton;cytosol;endosome;membrane;nucleus	catalytic activity;nucleotide binding;protein binding;signal transducer activity	Pf00069, Pf00780, Pf07714, Pf14531
B2RX66	MCG124812 OS=Mus musculus GN=Taok1 PE=1 SV=1	Taok1	High	1	1001	115.977	7.55	1.8981	2	2	0	9.74163	216965	Taok1	ENSMUSG00000017291.13	cell death;metabolic process;regulation of biological process;response to stimulus	cytoplasm	catalytic activity;enzyme regulator activity;nucleotide binding;protein binding;signal transducer activity	Pf00069, Pf02463, Pf03961, Pf07714, Pf12128, Pf12474, Pf14531
Q8K234	Oasl2 protein OS=Mus musculus GN=Oasl2 PE=2 SV=1	Oasl2	High	1	508	58.697	6.06	3.54331	2	3	0	9.3862	23962	Oasl2		defense response;metabolic process;response to stimulus		catalytic activity;metal ion binding;nucleotide binding;protein binding;RNA binding	Pf00240, Pf10421
Q8BN87	Putative uncharacterized protein (Fragment) OS=Mus musculus GN=Mdk PE=2 SV=1	Mdk	High	1	170	18.133	9.67	15.2941	2	2	0	9.13293	17242	Mdk		cell differentiation;cellular component movement;defense response;development;regulation of biological process;response to stimulus	cytoplasm;extracellular	protein binding	Pf01091, Pf05196
G3X972	Protein Sec24c OS=Mus musculus GN=Sec24c PE=1 SV=1	Sec24c	High	1	1096	118.505	6.84	2.55474	2	2	0	7.65131	218811	Sec24c	ENSMUSG00000039367.9	transport		metal ion binding	Pf00626, Pf04810, Pf04811, Pf04815, Pf08033, Pf09770

## Sheet: Proteins_Unique_H2O2 vs Normal
Accession	Description	Gene Name	Confidence H2O2 Treated Mito	# Protein Groups	# AAs	MW [kDa]	calc. pI	Coverage H2O2 Treated Mito	# Peptides H2O2 Treated Mito	# PSMs H2O2 Treated Mito	# Cumulative Decoys H2O2 Treated Mito	|Log Prob| H2O2 Treated Mito	Entrez Gene ID	Gene ID	Ensembl Gene ID	Biological Process	Cellular Component	Molecular Function	Pfam IDs
Q3TW51	Putative uncharacterized protein OS=Mus musculus GN=Snd1 PE=2 SV=1	Snd1	High	1	910	101.967	7.56	44.7253	42	97	0	300.59	56463	Snd1		cell differentiation;metabolic process;regulation of biological process	cytoplasm;cytosol;membrane;mitochondrion;nucleus	catalytic activity;protein binding;RNA binding	Pf00565, Pf00567
Q921X9	Protein disulfide-isomerase A5 OS=Mus musculus GN=Pdia5 PE=1 SV=1	Pdia5	High	1	517	59.229	7.5	17.6015	8	9	0	46.4528	72599	Pdia5	ENSMUSG00000022844.7	cellular homeostasis;metabolic process;regulation of biological process;response to stimulus	endoplasmic reticulum;organelle lumen	catalytic activity	Pf00085, Pf13098, Pf13899, Pf13905
Q3ULL5	Eif2s2 protein OS=Mus musculus GN=Eif2s2 PE=1 SV=1	Eif2s2	High	1	331	38.068	5.8	22.3565	6	7	0	31.8513	67204	Eif2s2	ENSMUSG00000074656.12	cell proliferation;metabolic process	cytoplasm	metal ion binding;protein binding;RNA binding	Pf01873
Q9CXG3	Peptidyl-prolyl cis-trans isomerase-like 4 OS=Mus musculus GN=Ppil4 PE=1 SV=2	Ppil4	High	1	492	57.195	6.11	6.91057	3	3	0	12.6376	67418	Ppil4	ENSMUSG00000015757.10	metabolic process	cytoplasm;cytosol;nucleus	catalytic activity;nucleotide binding;RNA binding	Pf00076, Pf00160, Pf13893, Pf14259
Q1PG84	PBK1 OS=Mus musculus domesticus GN=Rsl1d1 PE=2 SV=1	Rsl1d1	High	1	465	52.017	10.01	9.24731	2	3	0	21.7854	66409	Rsl1d1		cell differentiation;metabolic process;regulation of biological process	membrane;nucleus	protein binding;RNA binding	Pf00687
Q5NBZ3	Developmentally-regulated GTP-binding protein 1 OS=Mus musculus GN=Drg1 PE=1 SV=1	Drg1	High	1	367	40.487	8.9	7.08447	2	2	0	7.42647	13494	Drg1	ENSMUSG00000020457.13		cytoplasm;cytosol;membrane	nucleotide binding;protein binding	Pf00009, Pf01926, Pf02421, Pf02824
Q80V08	Rpl17 protein (Fragment) OS=Mus musculus GN=Rpl17 PE=2 SV=1	Rpl17	High	1	194	22.42	10.33	5.15464	1	1	0	5.28115	319195	Rpl17		metabolic process;regulation of biological process	nucleus;ribosome	protein binding;RNA binding;structural molecule activity	Pf00237
Q5U3K5	Rab-like protein 6 OS=Mus musculus GN=Rabl6 PE=1 SV=2	Rabl6	High	1	725	79.782	5.53	4.41379	2	2	0	9.88945	227624	Rabl6	ENSMUSG00000015087.14	regulation of biological process;response to stimulus	cytoplasm;nucleus	nucleotide binding	Pf00025, Pf00071, Pf08477
Q80X19	Collagen alpha-1(XIV) chain OS=Mus musculus GN=Col14a1 PE=1 SV=2	Col14a1	High	1	1797	192.892	5.1	1.00167	2	2	0	6.70949	12818	Col14a1	ENSMUSG00000022371.15	cell organization and biogenesis;regulation of biological process	extracellular	protein binding;RNA binding	Pf00041, Pf00092, Pf01391, Pf13519
A0A087WQQ5	Kinectin OS=Mus musculus GN=Ktn1 PE=1 SV=1	Ktn1	High	1	1275	146.345	6.04	13.8039	13	15	0	72.5287	16709	Ktn1	ENSMUSG00000021843.16	cellular component movement;regulation of biological process;transport	endoplasmic reticulum;membrane	protein binding	Pf04156, Pf05557, Pf09726, Pf12128
A2A7S7	Tyrosine--tRNA ligase OS=Mus musculus GN=Yars PE=1 SV=1	Yars	High	1	564	62.962	8.44	11.3475	6	6	0	28.6542	107271	Yars	ENSMUSG00000028811.11	metabolic process	cytoplasm;cytosol;nucleus	catalytic activity;nucleotide binding;RNA binding	Pf00579, Pf01588
E9Q8D0	Protein Dnajc21 OS=Mus musculus GN=Dnajc21 PE=1 SV=1	Dnajc21	High	1	531	61.696	5.9	12.6177	4	5	0	26.0235	78244	Dnajc21	ENSMUSG00000044224.16		cytoplasm;nucleus	DNA binding;metal ion binding;RNA binding	Pf00226, Pf12171, Pf12874, Pf13892
Q9DCE5	p21-activated protein kinase-interacting protein 1 OS=Mus musculus GN=Pak1ip1 PE=1 SV=2	Pak1ip1	High	1	382	42.089	8.47	7.8534	2	4	0	12.6389	68083	Pak1ip1	ENSMUSG00000038683.15	cell proliferation;regulation of biological process	membrane;nucleus	protein binding	Pf00400
P35700	Peroxiredoxin-1 OS=Mus musculus GN=Prdx1 PE=1 SV=1	Prdx1	High	1	199	22.162	8.12	16.0804	3	3	0	15.3562	18477	Prdx1	ENSMUSG00000028691.12	cell proliferation;cellular homeostasis;defense response;metabolic process;regulation of biological process;response to stimulus	cytoplasm;cytosol;mitochondrion;nucleus;organelle lumen	antioxidant activity;catalytic activity;protein binding;RNA binding	Pf00578, Pf08534, Pf10417
Q8CB77	Transcription elongation factor B polypeptide 3 OS=Mus musculus GN=Tceb3 PE=1 SV=3	Tceb3	High	1	773	87.108	9.61	5.04528	3	3	0	17.292	27224	Tceb3; Eloa	ENSMUSG00000028668.5	metabolic process;regulation of biological process	nucleus	DNA binding;protein binding	Pf06881, Pf08711
Q9CY49	Putative uncharacterized protein OS=Mus musculus GN=Tbl2 PE=2 SV=1	Tbl2	High	1	442	49.551	9.19	4.75113	2	2	0	7.6051	27368	Tbl2		cell communication;regulation of biological process;response to stimulus	cytoplasm;endoplasmic reticulum	protein binding;RNA binding	Pf00400
Q9DD18	D-tyrosyl-tRNA(Tyr) deacylase 1 OS=Mus musculus GN=Dtd1 PE=1 SV=2	Dtd1	High	1	209	23.37	7.87	7.17703	1	1	0	6.70122	66044	Dtd1	ENSMUSG00000027430.12	metabolic process;regulation of biological process	cytoplasm;cytosol;nucleus	catalytic activity;DNA binding;metal ion binding	Pf02580

## Sheet: Proteins_Unique_Normal vs H2O2
Accession	Description	Description	Confidence Normal Mito	# Protein Groups	# AAs	MW [kDa]	calc. pI	Coverage Normal Mito	# Peptides Normal Mito	# PSMs Normal Mito	# Cumulative Decoys Normal Mito	|Log Prob| Normal Mito	Entrez Gene ID	Gene ID	Ensembl Gene ID	Biological Process	Cellular Component	Molecular Function	Pfam IDs
Q69ZW4	MKIAA0899 protein (Fragment) OS=Mus musculus GN=Ap2a2 PE=2 SV=1	Ap2a2	High	1	967	107.275	8.29	42.5026	36	66	0	244.586	11772	Ap2a2		regulation of biological process;transport	cytoplasm;membrane	protein binding;transporter activity	Pf01602, Pf02296, Pf02883, Pf13646
Q6P6M7	O-phosphoseryl-tRNA(Sec) selenium transferase OS=Mus musculus GN=Sepsecs PE=1 SV=2	Sepsecs	High	1	504	55.29	8.06	41.0714	21	57	0	144.035	211006	Sepsecs	ENSMUSG00000029173.12	metabolic process;regulation of biological process	cytoplasm;nucleus	catalytic activity;protein binding;RNA binding	Pf05889
Q3UL48	Putative uncharacterized protein OS=Mus musculus GN=Ezr PE=2 SV=1	Ezr	High	1	586	69.338	6.1	33.6177	25	51	0	138.52	22350	Ezr		cell organization and biogenesis;metabolic process;regulation of biological process;response to stimulus;transport	cytoplasm;cytoskeleton;cytosol;endosome;membrane	protein binding;RNA binding	Pf00373, Pf00769, Pf09379, Pf09380
Q3TWV4	AP-2 complex subunit mu OS=Mus musculus GN=Ap2m1 PE=1 SV=1	Ap2m1	High	1	433	49.358	9.54	45.2656	21	54	0	126.415	11773	Ap2m1	ENSMUSG00000022841.14	cell organization and biogenesis;regulation of biological process;transport	membrane;mitochondrion	protein binding	Pf00928
O35643	AP-1 complex subunit beta-1 OS=Mus musculus GN=Ap1b1 PE=1 SV=2	Ap1b1	High	1	943	103.869	5.17	22.5875	21	27	0	119.018	11764	Ap1b1	ENSMUSG00000009090.17	cell organization and biogenesis;transport	cytosol;Golgi;membrane	protein binding;transporter activity	Pf01602, Pf02883, Pf09066, Pf12717, Pf13646
P17426	AP-2 complex subunit alpha-1 OS=Mus musculus GN=Ap2a1 PE=1 SV=1	Ap2a1	High	1	977	107.596	7.03	17.1955	16	21	0	95.2282	11771	Ap2a1	ENSMUSG00000060279.14	regulation of biological process;transport	membrane	protein binding;transporter activity	Pf01602, Pf02296, Pf02883, Pf13646
Q3ULF7	Actin-related protein 3 OS=Mus musculus GN=Actr3 PE=1 SV=1	Actr3	High	1	418	47.327	5.88	36.8421	15	15	0	89.0175	74117	Actr3	ENSMUSG00000026341.16	cell differentiation;cell division;cell organization and biogenesis;cellular component movement;regulation of biological process;response to stimulus	cytoplasm;cytoskeleton;membrane	nucleotide binding;protein binding;structural molecule activity	Pf00022
P35585	AP-1 complex subunit mu-1 OS=Mus musculus GN=Ap1m1 PE=1 SV=3	Ap1m1	High	1	423	48.512	7.3	39.0071	16	28	0	83.5282	11767	Ap1m1	ENSMUSG00000003033.15	cell organization and biogenesis;transport	Golgi;membrane	protein binding	Pf00928
Q8VI94	2'-5'-oligoadenylate synthase-like protein 1 OS=Mus musculus GN=Oasl1 PE=2 SV=1	Oasl1	High	1	511	59.051	7.14	29.1585	12	19	0	78.4225	231655	Oasl1	ENSMUSG00000041827.15	defense response;regulation of biological process;response to stimulus	cytoplasm;cytosol;membrane;nucleus	catalytic activity;DNA binding;nucleotide binding;protein binding;RNA binding	Pf00240, Pf10421, Pf11976
Q5SWD9	Pre-rRNA-processing protein TSR1 homolog OS=Mus musculus GN=Tsr1 PE=1 SV=1	Tsr1	High	1	803	92.047	6.99	19.0535	12	13	0	74.0059	104662	Tsr1	ENSMUSG00000038335.13	cell organization and biogenesis;metabolic process	nucleus	catalytic activity;nucleotide binding;RNA binding	Pf04950, Pf08142
P29341	Polyadenylate-binding protein 1 OS=Mus musculus GN=Pabpc1 PE=1 SV=2	Pabpc1	High	1	636	70.626	9.5	20.4403	12	14	0	72.6557	18458	Pabpc1	ENSMUSG00000022283.14	metabolic process;regulation of biological process	cytoplasm;cytosol;membrane;nucleus;spliceosomal complex	nucleotide binding;protein binding;RNA binding	Pf00076, Pf00658, Pf13893, Pf14259
P46096	Synaptotagmin-1 OS=Mus musculus GN=Syt1 PE=1 SV=1	Syt1	High	1	421	47.388	8.53	24.7031	12	14	0	71.7911	20979	Syt1	ENSMUSG00000035864.14	cell differentiation;cell organization and biogenesis;regulation of biological process;response to stimulus;transport	cytoplasm;Golgi;membrane	metal ion binding;protein binding	Pf00168
P58252	Elongation factor 2 OS=Mus musculus GN=Eef2 PE=1 SV=2	Eef2	High	1	858	95.253	6.83	11.655	10	10	0	62.5064	13629	Eef2	ENSMUSG00000034994.9	cell differentiation;cell proliferation;metabolic process;regulation of biological process;response to stimulus	cytoplasm;cytosol;membrane;nucleus;ribosome	catalytic activity;nucleotide binding;protein binding;RNA binding	Pf00009, Pf00679, Pf03144, Pf03764, Pf14492
P09103	Protein disulfide-isomerase OS=Mus musculus GN=P4hb PE=1 SV=2	P4hb	High	1	509	57.023	4.88	24.558	12	15	0	61.5218	18453	P4hb	ENSMUSG00000025130.11	cellular homeostasis;metabolic process;regulation of biological process;response to stimulus	endoplasmic reticulum;membrane;organelle lumen	catalytic activity;metal ion binding;protein binding;RNA binding	Pf00085, Pf01216, Pf13098, Pf13848, Pf13899, Pf13905
P61161	Actin-related protein 2 OS=Mus musculus GN=Actr2 PE=1 SV=1	Actr2	High	1	394	44.732	6.74	21.5736	10	12	0	60.1468	66713	Actr2	ENSMUSG00000020152.7	cell division;cell organization and biogenesis;cellular component movement;regulation of biological process;response to stimulus;transport	cytoplasm;cytoskeleton;cytosol;membrane	nucleotide binding;protein binding;structural molecule activity	Pf00022
Q8BH57	WD repeat-containing protein 48 OS=Mus musculus GN=Wdr48 PE=1 SV=1	Wdr48	High	1	676	75.959	7.17	18.6391	9	11	0	56.3413	67561	Wdr48	ENSMUSG00000032512.7	metabolic process;regulation of biological process;response to stimulus	cytoplasm;endosome;nucleus;vacuole	protein binding	Pf00400, Pf11816
P21981	Protein-glutamine gamma-glutamyltransferase 2 OS=Mus musculus GN=Tgm2 PE=1 SV=4	Tgm2	High	1	686	77.012	5.1	14.5773	7	7	0	48.1818	21817	Tgm2	ENSMUSG00000037820.15	cell organization and biogenesis;cellular homeostasis;metabolic process;regulation of biological process;response to stimulus;transport	cytoplasm;cytosol;endoplasmic reticulum;membrane;mitochondrion	catalytic activity;metal ion binding;nucleotide binding;protein binding	Pf00868, Pf00927, Pf01841
Q3V449	Nicotinamide-nucleotide adenylyltransferase OS=Mus musculus GN=Nmnat1 PE=1 SV=1	Nmnat1	High	1	285	32.335	9	27.7193	7	8	0	47.7829	66454	Nmnat1	ENSMUSG00000028992.13	metabolic process;response to stimulus	nucleus	catalytic activity;nucleotide binding;protein binding	Pf01467
A0A0R4J039	Histidine-rich glycoprotein OS=Mus musculus GN=Hrg PE=1 SV=1	Hrg	High	1	536	60.401	7.61	14.7388	8	9	0	47.2563	94175	Hrg	ENSMUSG00000022877.8	coagulation;defense response;regulation of biological process;response to stimulus;transport	endosome;extracellular;membrane;vacuole	enzyme regulator activity;metal ion binding;protein binding
Q3V1L4	Cytosolic purine 5'-nucleotidase OS=Mus musculus GN=Nt5c2 PE=1 SV=2	Nt5c2	High	1	560	64.767	6.21	15.3571	10	14	0	45.6087	76952	Nt5c2	ENSMUSG00000025041.16	metabolic process	cytoplasm	catalytic activity;metal ion binding;nucleotide binding	Pf05761
Q5DTS2	MKIAA4026 protein (Fragment) OS=Mus musculus GN=Stk10 PE=2 SV=1	Stk10	High	1	986	113.96	7.36	10.3448	10	10	0	45.4301	20868	Stk10		metabolic process;regulation of biological process	cytoplasm;membrane	catalytic activity;nucleotide binding;protein binding;signal transducer activity	Pf00069, Pf02463, Pf03938, Pf04111, Pf07714, Pf12128, Pf12474, Pf13868, Pf13904
Q9JJN5	Carboxypeptidase N catalytic chain OS=Mus musculus GN=Cpn1 PE=1 SV=1	Cpn1	High	1	457	51.813	8.28	23.6324	8	12	0	40.9645	93721	Cpn1	ENSMUSG00000025196.4	metabolic process;response to stimulus	extracellular;Golgi	catalytic activity;metal ion binding	Pf00246, Pf13620, Pf13715
P14148	60S ribosomal protein L7 OS=Mus musculus GN=Rpl7 PE=1 SV=2	Rpl7	High	1	270	31.4	10.89	26.2963	8	8	0	38.4167	19989	Rpl7	ENSMUSG00000043716.13	metabolic process	cytoplasm;membrane;nucleus;ribosome	DNA binding;protein binding;RNA binding;structural molecule activity	Pf00327, Pf08079
B2RWW2	Golgb1 protein OS=Mus musculus GN=Golgb1 PE=2 SV=1	Golgb1	High	1	3238	369.884	5.05	3.24274	9	9	0	38.1584	224139	Golgb1		metabolic process	Golgi;membrane	RNA binding	Pf04111, Pf05622, Pf07888, Pf09726, Pf12128, Pf13166
Q9R1C7	Pre-mRNA-processing factor 40 homolog A OS=Mus musculus GN=Prpf40a PE=1 SV=1	Prpf40a	High	1	953	108.412	7.69	7.24029	7	8	0	37.9532	56194	Prpf40a	ENSMUSG00000061136.14	cell organization and biogenesis;cellular component movement;metabolic process;regulation of biological process	cytoplasm;cytosol;membrane;nucleus;spliceosomal complex	protein binding;RNA binding	Pf00397, Pf01846
Q64511	DNA topoisomerase 2-beta OS=Mus musculus GN=Top2b PE=1 SV=2	Top2b	High	1	1612	181.795	8.29	3.72208	5	5	0	37.559	21974	Top2b	ENSMUSG00000017485.10	cell organization and biogenesis;cellular component movement;metabolic process;regulation of biological process	chromosome;cytoplasm;cytosol;nucleus	catalytic activity;DNA binding;metal ion binding;nucleotide binding;protein binding	Pf00204, Pf00521, Pf01751, Pf02518, Pf08070, Pf13589
Q3TJL8	Putative uncharacterized protein OS=Mus musculus GN=Pdia6 PE=2 SV=1	Pdia6	High	1	445	48.64	5.19	15.5056	6	8	0	37.5434	71853	Pdia6		cellular homeostasis;metabolic process;regulation of biological process;response to stimulus;transport	cytosol;endoplasmic reticulum;membrane;organelle lumen	catalytic activity	Pf00085, Pf13098, Pf13848, Pf13899, Pf13905
Q5SWR1	AP complex subunit beta OS=Mus musculus GN=Ap2b1 PE=2 SV=1	Ap2b1	High	1	951	105.655	5.34	9.46372	9	10	0	36.7998	71770	Ap2b1	ENSMUSG00000035152.14	cell organization and biogenesis;transport	cytoplasm;membrane	protein binding;transporter activity	Pf01602, Pf02883, Pf09066, Pf12717, Pf13646
A0A0R4J0Q6	E3 ubiquitin-protein ligase TRIM56 OS=Mus musculus GN=Trim56 PE=1 SV=1	Trim56	High	1	734	79.479	7.88	13.3515	8	8	0	36.5479	384309	Trim56	ENSMUSG00000043279.9	defense response;metabolic process;regulation of biological process;response to stimulus	cytoplasm	catalytic activity;metal ion binding;protein binding;RNA binding	Pf00097, Pf00643, Pf13445, Pf13639, Pf13920, Pf13923, Pf14634, Pf15227
O54988	STE20-like serine/threonine-protein kinase OS=Mus musculus GN=Slk PE=1 SV=2	Slk	High	1	1233	141.37	5.14	5.59611	6	6	0	35.1903	20874	Slk	ENSMUSG00000025060.14	cell death;cell organization and biogenesis;metabolic process;regulation of biological process;response to stimulus	cytoplasm	catalytic activity;nucleotide binding;protein binding;signal transducer activity	Pf00069, Pf07714, Pf12474, Pf14531
P47962	60S ribosomal protein L5 OS=Mus musculus GN=Rpl5 PE=1 SV=3	Rpl5	High	1	297	34.379	9.77	21.8855	6	9	0	34.3573	100503670	Rpl5	ENSMUSG00000058558.12	cell organization and biogenesis;metabolic process;regulation of biological process	cytoplasm;membrane;nucleus;ribosome	protein binding;RNA binding;structural molecule activity	Pf00861, Pf14204
P42669	Transcriptional activator protein Pur-alpha OS=Mus musculus GN=Pura PE=1 SV=1	Pura	High	1	321	34.862	6.44	22.4299	6	7	0	34.0315	19290	Pura	ENSMUSG00000043991.4	cell death;cell differentiation;cell proliferation;metabolic process;regulation of biological process	cytoplasm;nucleus	DNA binding;protein binding;RNA binding;translation regulator activity	Pf04845
Q8BX57	PX domain-containing protein kinase-like protein OS=Mus musculus GN=Pxk PE=1 SV=2	Pxk	High	1	582	65.19	9.38	10.4811	6	7	0	33.1193	218699	Pxk	ENSMUSG00000033885.14	defense response;metabolic process;regulation of biological process;response to stimulus	cytoplasm;cytosol;membrane;nucleus	catalytic activity;nucleotide binding;protein binding	Pf00069, Pf00787, Pf07714
Q3UWE6	MCG14935, isoform CRA_a OS=Mus musculus GN=Wdr20 PE=1 SV=1	Wdr20	High	1	569	62.848	8	12.1265	5	5	0	32.7432	69641	Wdr20a; Wdr20	ENSMUSG00000037957.14			protein binding	Pf00400
O09118	Netrin-1 OS=Mus musculus GN=Ntn1 PE=1 SV=3	Ntn1	High	1	604	67.766	8.78	13.5762	6	8	0	32.2504	18208	Ntn1	ENSMUSG00000020902.12	cell death;cell organization and biogenesis;cellular component movement;regulation of biological process;response to stimulus	cytoplasm;extracellular	protein binding	Pf00053, Pf00055, Pf00754, Pf01759
Q01853	Transitional endoplasmic reticulum ATPase OS=Mus musculus GN=Vcp PE=1 SV=4	Vcp	High	1	806	89.266	5.26	10.4218	6	6	0	32.1985	269523	Vcp	ENSMUSG00000028452.7	cell organization and biogenesis;metabolic process;regulation of biological process;response to stimulus;transport	cytoplasm;cytosol;endoplasmic reticulum;membrane;nucleus;proteasome	catalytic activity;enzyme regulator activity;nucleotide binding;protein binding;RNA binding	Pf00004, Pf00910, Pf01057, Pf01078, Pf02359, Pf02933, Pf05496, Pf05673, Pf06068, Pf07724, Pf07726, Pf07728, Pf09336, Pf13191, Pf13207, Pf13401
A0A0R4J023	Methylglutaconyl-CoA hydratase, mitochondrial OS=Mus musculus GN=Auh PE=1 SV=1	Auh	High	1	314	33.317	9.42	20.3822	6	6	0	31.9861	11992	Auh	ENSMUSG00000021460.16	metabolic process	mitochondrion	catalytic activity;RNA binding	Pf00378
Q5SX39	Myosin-4 OS=Mus musculus GN=Myh4 PE=2 SV=1	Myh4	High	1	1939	222.72	5.74	3.30067	5	6	0	31.7621	17884	Myh4	ENSMUSG00000057003.12	cell organization and biogenesis;metabolic process;response to stimulus	cytoplasm;cytosol	catalytic activity;motor activity;nucleotide binding;protein binding;RNA binding	Pf00063, Pf00261, Pf01576, Pf02736, Pf04111, Pf05483, Pf05622, Pf08317, Pf09726, Pf12128
O55226	Chondroadherin OS=Mus musculus GN=Chad PE=2 SV=1	Chad	High	1	358	40.323	9.39	15.9218	5	6	0	31.6367	12643	Chad	ENSMUSG00000039084.8	regulation of biological process;response to stimulus	cytoplasm;extracellular	enzyme regulator activity;protein binding	Pf01462, Pf13855
P61965	WD repeat-containing protein 5 OS=Mus musculus GN=Wdr5 PE=1 SV=1	Wdr5	High	1	334	36.565	8.27	16.4671	4	5	0	31.4629	140858	Wdr5	ENSMUSG00000026917.15	cell organization and biogenesis;metabolic process;regulation of biological process	nucleus	catalytic activity;protein binding	Pf00400, Pf08662, Pf11715
Q9Z0X1	Apoptosis-inducing factor 1, mitochondrial OS=Mus musculus GN=Aifm1 PE=1 SV=1	Aifm1	High	1	612	66.724	9.17	9.64052	5	5	0	30.7279	26926	Aifm1	ENSMUSG00000036932.14	cell death;cell differentiation;cell organization and biogenesis;cellular homeostasis;metabolic process;regulation of biological process;response to stimulus	cytoplasm;cytosol;membrane;mitochondrion;nucleus	catalytic activity;DNA binding;nucleotide binding;protein binding	Pf00070, Pf07992, Pf14721, Pf14962
P40336	Vacuolar protein sorting-associated protein 26A OS=Mus musculus GN=Vps26a PE=1 SV=1	Vps26a	High	1	327	38.09	6.57	16.8196	4	5	0	30.5651	30930	Vps26a	ENSMUSG00000020078.15	transport	cytoplasm;cytosol;endosome;membrane;vacuole	protein binding;transporter activity	Pf03643
A2AS03	Helicase with zinc finger domain 2 OS=Mus musculus GN=Helz2 PE=1 SV=1	Helz2	High	1	2970	333.794	8	1.95286	5	5	0	29.2071	229003	BC006779; Helz2	ENSMUSG00000027580.17	metabolic process;regulation of biological process	membrane;nucleus	catalytic activity;DNA binding;metal ion binding;nucleotide binding;RNA binding	Pf00773, Pf04851, Pf09848, Pf13086, Pf13087, Pf13245, Pf13538, Pf13604
Q58EW0	60S ribosomal protein L18 OS=Mus musculus GN=Rpl18 PE=1 SV=1	Rpl18	High	1	188	21.631	11.78	21.8085	4	4	0	28.4423	19899	Rpl18	ENSMUSG00000059070.16	metabolic process	cytoplasm;cytosol;endoplasmic reticulum;membrane;nucleus;ribosome	RNA binding;structural molecule activity	Pf00828
P14211	Calreticulin OS=Mus musculus GN=Calr PE=1 SV=1	Calr	High	1	416	47.965	4.49	17.3077	5	6	0	28.3163	12317	Calr	ENSMUSG00000003814.8	cell differentiation;cell organization and biogenesis;metabolic process;regulation of biological process;response to stimulus;transport	cell surface;cytoplasm;cytosol;endoplasmic reticulum;extracellular;Golgi;membrane;nucleus;organelle lumen	metal ion binding;protein binding;RNA binding	Pf00262
D3YVL0	Putative helicase MOV-10 OS=Mus musculus GN=Mov10 PE=1 SV=2	Mov10	High	1	1077	120.911	9.1	5.94243	4	4	0	27.8144			ENSMUSG00000002227.15				Pf13086, Pf13087, Pf13245, Pf13401, Pf13604
Q5M9L1	60S ribosomal protein L36 OS=Mus musculus GN=Rpl36 PE=2 SV=1	Rpl36	High	1	105	12.289	11.59	28.5714	4	5	0	26.2886	54217	Rpl36		metabolic process	ribosome	structural molecule activity	Pf01158
H7BX95	Serine/arginine-rich-splicing factor 1 OS=Mus musculus GN=Srsf1 PE=1 SV=1	Srsf1	High	1	253	28.312	10.08	19.7628	5	6	0	25.0321			ENSMUSG00000018379.17; ENSMUSG00000098301.6	metabolic process	nucleus	nucleotide binding;protein binding	Pf00076, Pf13893, Pf14259
F6RG68	F-BAR domain only protein 2 OS=Mus musculus GN=Fcho2 PE=1 SV=2	Fcho2	High	1	803	88.203	7.17	8.59278	6	6	0	24.8402			ENSMUSG00000041685.15				Pf00611, Pf10291
B2RY56	RNA-binding protein 25 OS=Mus musculus GN=Rbm25 PE=1 SV=2	Rbm25	High	1	838	99.491	6.32	6.56325	6	9	0	24.7578	67039	Rbm25	ENSMUSG00000010608.15	cell death;metabolic process;regulation of biological process	cytoplasm;nucleus;spliceosomal complex	nucleotide binding;RNA binding	Pf00076, Pf01480, Pf14259
Q3TJ66	Fructose-bisphosphate aldolase OS=Mus musculus GN=Aldob PE=2 SV=1	Aldob	High	1	364	39.496	8.27	13.1868	3	3	0	24.532	230163	Aldob		cell organization and biogenesis;metabolic process;regulation of biological process;response to stimulus	cytoplasm;cytoskeleton;cytosol;membrane;nucleus;vacuole	catalytic activity;protein binding	Pf00274
Q542V3	Serine/arginine-rich-splicing factor 4 OS=Mus musculus GN=Srsf4 PE=1 SV=1	Srsf4	High	1	491	56.216	11.37	7.33198	4	4	0	23.1054	57317	Srsf4	ENSMUSG00000028911.16	cell differentiation;metabolic process;regulation of biological process;response to stimulus	nucleus	nucleotide binding;RNA binding	Pf00076, Pf13893, Pf14259
P62069	Ubiquitin carboxyl-terminal hydrolase 46 OS=Mus musculus GN=Usp46 PE=1 SV=1	Usp46	High	1	366	42.415	6.83	12.8415	4	4	0	22.6518	69727	Usp46	ENSMUSG00000054814.14	defense response;metabolic process;regulation of biological process;response to stimulus	cytosol;nucleus	catalytic activity;metal ion binding	Pf00443, Pf13423
Q3V117	ATP-citrate synthase OS=Mus musculus GN=Acly PE=1 SV=1	Acly	High	1	1101	120.718	7.44	4.72298	5	5	0	22.4215	104112	Acly	ENSMUSG00000020917.17	metabolic process	cytoplasm;cytosol;membrane;mitochondrion	catalytic activity;metal ion binding;nucleotide binding;protein binding	Pf00285, Pf00549, Pf02629, Pf08442
Q9DCZ1	GMP reductase 1 OS=Mus musculus GN=Gmpr PE=1 SV=1	Gmpr	High	1	345	37.458	7.09	18.8406	6	6	0	22.0832	66355	Gmpr	ENSMUSG00000000253.12	metabolic process	cytoplasm	catalytic activity;metal ion binding	Pf00478, Pf01081, Pf01645
Q8CH18	Cell division cycle and apoptosis regulator protein 1 OS=Mus musculus GN=Ccar1 PE=1 SV=1	Ccar1	High	1	1146	131.979	5.76	3.9267	4	4	0	21.465	67500	Ccar1	ENSMUSG00000020074.6	cell death;metabolic process;regulation of biological process	cytoplasm	DNA binding;protein binding;RNA binding	Pf02037, Pf14443, Pf14444
P32020	Non-specific lipid-transfer protein OS=Mus musculus GN=Scp2 PE=1 SV=3	Scp2	High	1	547	59.088	7.44	8.77514	3	3	0	21.3335	20280	Scp2	ENSMUSG00000028603.15	cell organization and biogenesis;metabolic process;regulation of biological process;transport	cytoplasm;cytosol;endoplasmic reticulum;membrane;mitochondrion;nucleus;organelle lumen	catalytic activity;protein binding;transporter activity	Pf00108, Pf00109, Pf02036, Pf02801, Pf02803, Pf08545, Pf14864
P62911	60S ribosomal protein L32 OS=Mus musculus GN=Rpl32 PE=1 SV=2	Rpl32	High	1	135	15.85	11.33	17.037	2	3	0	20.8891	19951; 652989	Rpl32; Rpl32p	ENSMUSG00000057841.5	metabolic process;response to stimulus	membrane;ribosome	RNA binding;structural molecule activity	Pf01655
Q9CVB6	Actin-related protein 2/3 complex subunit 2 OS=Mus musculus GN=Arpc2 PE=1 SV=3	Arpc2	High	1	300	34.336	7.36	17.3333	5	6	0	20.4666	76709	Arpc2	ENSMUSG00000006304.14	cell organization and biogenesis;regulation of biological process;response to stimulus	cell surface;cytoplasm;cytoskeleton;endosome;Golgi;membrane	protein binding;structural molecule activity	Pf04045
P59999	Actin-related protein 2/3 complex subunit 4 OS=Mus musculus GN=Arpc4 PE=1 SV=3	Arpc4	High	1	168	19.654	8.43	23.2143	4	5	0	19.4911	68089	Arpc4	ENSMUSG00000079426.13	cell organization and biogenesis;regulation of biological process	cytoplasm;cytoskeleton	protein binding;structural molecule activity	Pf05856
Q9WV92	Band 4.1-like protein 3 OS=Mus musculus GN=Epb41l3 PE=1 SV=1	Epb41l3	High	1	929	103.274	5.31	5.16685	5	5	0	19.1707	13823	Epb4.1l3; Epb41l3	ENSMUSG00000024044.16	cell death;cell organization and biogenesis;regulation of biological process	cytoplasm;cytoskeleton;membrane	protein binding;structural molecule activity	Pf00373, Pf04382, Pf05902, Pf08736, Pf09379, Pf09380
O55125	Protein NipSnap homolog 1 OS=Mus musculus GN=Nipsnap1 PE=1 SV=1	Nipsnap1	High	1	284	33.342	9.44	19.0141	5	5	0	18.4331	18082	Nipsnap1	ENSMUSG00000034285.15		membrane;mitochondrion	protein binding	Pf07978
Q3UKA1	Putative uncharacterized protein OS=Mus musculus GN=Dnajc3 PE=2 SV=1	Dnajc3	High	1	504	57.476	5.95	9.92063	4	4	0	17.9055	100037258	Dnajc3		metabolic process;regulation of biological process;response to stimulus	cytoplasm;cytosol;endoplasmic reticulum;membrane;organelle lumen	enzyme regulator activity;protein binding	Pf00226, Pf00515, Pf13371, Pf13414, Pf13424, Pf14559
E9Q8K8	Zinc finger CCCH domain-containing protein 4 OS=Mus musculus GN=Zc3h4 PE=1 SV=1	Zc3h4	High	1	1255	135.937	6.35	4.06375	2	3	0	17.7726	330474	Zc3h4	ENSMUSG00000059273.9			metal ion binding;RNA binding	Pf00642
P47963	60S ribosomal protein L13 OS=Mus musculus GN=Rpl13 PE=1 SV=3	Rpl13	High	1	211	24.291	11.55	17.5355	4	4	0	17.2886	270106	Rpl13	ENSMUSG00000000740.12	metabolic process	membrane;nucleus;ribosome	RNA binding;structural molecule activity	Pf01294
P97863	Nuclear factor 1 B-type OS=Mus musculus GN=Nfib PE=1 SV=2	Nfib	High	1	570	63.467	8.66	5.96491	3	3	0	17.2595	18028	Nfib	ENSMUSG00000008575.17	cell differentiation;cell organization and biogenesis;cellular component movement;metabolic process;regulation of biological process	nucleus	DNA binding	Pf00859, Pf03165, Pf10524, Pf15362
E9QAZ2	Ribosomal protein L15 OS=Mus musculus GN=Gm10020 PE=3 SV=1	Gm10020	High	1	204	24.062	11.58	22.549	5	5	0	17.0537			ENSMUSG00000057262.1	metabolic process	ribosome	structural molecule activity	Pf00827
B2RUC7	Serine-threonine kinase receptor-associated protein OS=Mus musculus GN=Strap PE=1 SV=1	Strap	High	1	350	38.418	5.12	10.2857	2	2	0	16.9777	20901	Strap	ENSMUSG00000030224.10	cell organization and biogenesis;metabolic process;regulation of biological process	cytoplasm;cytosol;nucleus	catalytic activity;protein binding;RNA binding	Pf00400
P62743	AP-2 complex subunit sigma OS=Mus musculus GN=Ap2s1 PE=1 SV=1	Ap2s1	High	1	142	17.007	6.18	27.4648	4	4	0	16.8993	232910	Ap2s1	ENSMUSG00000008036.11	transport	membrane	transporter activity	Pf01217
Q3UCL7	Putative uncharacterized protein OS=Mus musculus GN=Rps3 PE=2 SV=1	Rps3	High	1	243	26.658	9.52	10.6996	2	2	0	16.643	27050	Rps3		cell death;cell division;cell organization and biogenesis;metabolic process;regulation of biological process;response to stimulus	cytoplasm;cytoskeleton;cytosol;endoplasmic reticulum;membrane;mitochondrion;nucleus;organelle lumen;ribosome	catalytic activity;DNA binding;protein binding;RNA binding;structural molecule activity	Pf00189, Pf07650
Q9R0Q6	Actin-related protein 2/3 complex subunit 1A OS=Mus musculus GN=Arpc1a PE=1 SV=1	Arpc1a	High	1	370	41.6	8.18	8.37838	2	3	0	16.3516	56443	Arpc1a	ENSMUSG00000029621.14	cell organization and biogenesis;regulation of biological process	cytoplasm;cytoskeleton	protein binding	Pf00400
Q9DCD9	Putative uncharacterized protein OS=Mus musculus PE=2 SV=1	Putative uncharacterized protein OS=Mus musculus	High	1	426	45.79	5.22	10.3286	3	3	0	15.9669	16061	Igh-VJ558				protein binding	Pf07654, Pf07686
A0A087WR50	Fibronectin OS=Mus musculus GN=Fn1 PE=1 SV=1	Fn1	High	1	2386	262.678	5.82	1.59262	3	3	0	15.8737	14268	Fn1	ENSMUSG00000026193.15	cell differentiation;cell organization and biogenesis;cellular component movement;defense response;metabolic process;regulation of biological process;response to stimulus	extracellular;membrane	enzyme regulator activity;metal ion binding;protein binding	Pf00039, Pf00040, Pf00041
Q62093	Serine/arginine-rich splicing factor 2 OS=Mus musculus GN=Srsf2 PE=1 SV=4	Srsf2	High	1	221	25.461	11.85	21.7195	3	3	0	15.7951	20382	Srsf2	ENSMUSG00000034120.18	cell organization and biogenesis;metabolic process;regulation of biological process;response to stimulus	cytosol;nucleus;spliceosomal complex	nucleotide binding;protein binding;RNA binding	Pf00076, Pf13893, Pf14259
Q7TMX4	Elongation factor Tu GTP binding domain containing 2 OS=Mus musculus GN=Eftud2 PE=2 SV=1	Eftud2	High	1	971	109.231	5.01	3.0896	3	3	0	15.4144	20624	Eftud2		metabolic process	cytosol;membrane;nucleus;spliceosomal complex	catalytic activity;nucleotide binding;protein binding;RNA binding	Pf00009, Pf00679, Pf03144, Pf03764, Pf14492
Q8CIF2	10-formyltetrahydrofolate dehydrogenase OS=Mus musculus GN=Aldh1l1 PE=2 SV=1	Aldh1l1	High	1	902	98.672	5.99	3.65854	3	3	0	15.3757	107747	Aldh1l1		metabolic process	cytoplasm;cytosol;mitochondrion	catalytic activity;protein binding	Pf00171, Pf00550, Pf00551, Pf02911
Q8BSY0	Aspartyl/asparaginyl beta-hydroxylase OS=Mus musculus GN=Asph PE=1 SV=1	Asph	High	1	741	82.991	5.08	3.91363	2	2	0	15.332	65973	Asph	ENSMUSG00000028207.18	cellular homeostasis;metabolic process;regulation of biological process;response to stimulus;transport	cytoplasm;endoplasmic reticulum;membrane	catalytic activity;metal ion binding;protein binding	Pf05118, Pf05279, Pf13414, Pf13428, Pf13432, Pf14559
Q9Z1B3	1-phosphatidylinositol 4,5-bisphosphate phosphodiesterase beta-1 OS=Mus musculus GN=Plcb1 PE=1 SV=2	Plcb1	High	1	1216	138.309	6.13	1.23355	2	2	0	15.0582	18795	Plcb1	ENSMUSG00000051177.16	cell differentiation;metabolic process;regulation of biological process;response to stimulus	cytoplasm;cytosol;membrane;nucleus	catalytic activity;enzyme regulator activity;metal ion binding;protein binding;signal transducer activity	Pf00168, Pf00387, Pf00388, Pf08703, Pf09279
Q3TAW7	Beta-galactosidase OS=Mus musculus GN=Glb1 PE=1 SV=1	Glb1	High	1	647	73.074	7.47	6.18238	3	3	0	14.8522	12091	Glb1	ENSMUSG00000045594.10	metabolic process	cytoplasm;Golgi;vacuole	catalytic activity	Pf01301, Pf02449, Pf13364
P15105	Glutamine synthetase OS=Mus musculus GN=Glul PE=1 SV=6	Glul	High	1	373	42.092	7.08	12.8686	3	3	0	14.6355	14645	Glul	ENSMUSG00000026473.15	cell communication;cell organization and biogenesis;cell proliferation;metabolic process;regulation of biological process;response to stimulus	cytoplasm;cytosol;endoplasmic reticulum;mitochondrion;nucleus	catalytic activity;metal ion binding;nucleotide binding;protein binding	Pf00120, Pf03951
P41216	Long-chain-fatty-acid--CoA ligase 1 OS=Mus musculus GN=Acsl1 PE=1 SV=2	Acsl1	High	1	699	77.901	7.15	5.72246	4	4	0	14.5578	14081	Acsl1	ENSMUSG00000018796.13	metabolic process;regulation of biological process;response to stimulus;transport	endoplasmic reticulum;membrane;mitochondrion	catalytic activity;nucleotide binding	Pf00501
P62855	40S ribosomal protein S26 OS=Mus musculus GN=Rps26 PE=1 SV=3	Rps26	High	1	115	13.007	11	20.8696	2	2	0	14.3966	27370; 100042812	Rps26; Rps26-ps1	ENSMUSG00000025362.5	metabolic process;regulation of biological process	cytoplasm;membrane;ribosome	protein binding;RNA binding;structural molecule activity	Pf01283
P47757	F-actin-capping protein subunit beta OS=Mus musculus GN=Capzb PE=1 SV=3	Capzb	High	1	277	31.326	5.74	8.66426	2	2	0	14.0988	12345	Capzb	ENSMUSG00000028745.18	cell organization and biogenesis;regulation of biological process	cytoplasm;cytoskeleton;membrane	protein binding	Pf01115
P50544	Very long-chain specific acyl-CoA dehydrogenase, mitochondrial OS=Mus musculus GN=Acadvl PE=1 SV=3	Acadvl	High	1	656	70.831	8.75	5.03049	2	2	0	13.9888	11370	Acadvl	ENSMUSG00000018574.14	cell differentiation;metabolic process;regulation of biological process;response to stimulus	cytoplasm;cytosol;membrane;mitochondrion;nucleus	catalytic activity;nucleotide binding	Pf00441, Pf02770, Pf02771, Pf08028
Q9D8N0	Elongation factor 1-gamma OS=Mus musculus GN=Eef1g PE=1 SV=3	Eef1g	High	1	437	50.029	6.74	7.32265	3	3	0	13.7268	67160	Eef1g	ENSMUSG00000071644.10	metabolic process;response to stimulus	cytoplasm;endoplasmic reticulum;membrane;nucleus	catalytic activity;protein binding;RNA binding	Pf00043, Pf00647, Pf02798, Pf13409, Pf13410, Pf13417, Pf14497
Q6ZQB7	MKIAA0429 protein (Fragment) OS=Mus musculus GN=Mtss1 PE=2 SV=1	Mtss1	High	1	773	83.716	7.99	4.91591	3	4	0	13.7005	211401	Mtss1		cell differentiation;cell organization and biogenesis;cell proliferation;regulation of biological process;response to stimulus	cytoplasm;cytoskeleton	protein binding	Pf02205, Pf08397
E9PV24	Fibrinogen alpha chain OS=Mus musculus GN=Fga PE=1 SV=1	Fga	High	1	789	87.375	6.11	4.94297	4	4	0	13.6912	14161	Fga	ENSMUSG00000028001.16	cell organization and biogenesis;coagulation;defense response;metabolic process;regulation of biological process;response to stimulus	cell surface;cytoplasm;endoplasmic reticulum;extracellular	metal ion binding;protein binding;structural molecule activity	Pf00147, Pf08702, Pf12160
D3Z4E0	L-amino-acid oxidase OS=Mus musculus GN=Il4i1 PE=1 SV=1	Il4i1	High	1	638	71.097	6.96	6.73981	4	4	0	13.0239	100328588	Nup62-il4i1; Gm21948	ENSMUSG00000074141.13	metabolic process		catalytic activity	Pf01593, Pf13450
P26369	Splicing factor U2AF 65 kDa subunit OS=Mus musculus GN=U2af2 PE=1 SV=3	U2af2	High	1	475	53.483	9.09	6.94737	2	2	0	12.8863	22185	U2af2	ENSMUSG00000030435.16	metabolic process;regulation of biological process	nucleus;spliceosomal complex	nucleotide binding;protein binding;RNA binding	Pf00076, Pf13893, Pf14259
Q923L7	Ear6 protein OS=Mus musculus GN=Ear6 PE=1 SV=1	Ear6	High	1	155	17.346	8.43	16.129	2	2	0	12.8448	93719	Ear6	ENSMUSG00000062148.6	metabolic process		catalytic activity	Pf00074
O09167	60S ribosomal protein L21 OS=Mus musculus GN=Rpl21 PE=1 SV=3	Rpl21	High	1	160	18.55	10.49	29.375	4	5	0	12.8381	19933	Rpl21		metabolic process	cytoplasm;membrane;ribosome	protein binding;RNA binding;structural molecule activity	Pf01157
A0A0R4J124	SRSF protein kinase 2 OS=Mus musculus GN=Srpk2 PE=1 SV=1	Srpk2	High	1	682	76.837	4.91	4.83871	3	4	0	12.6248	20817	Srpk2	ENSMUSG00000062604.11	cell differentiation;cell organization and biogenesis;metabolic process;regulation of biological process;response to stimulus	cytoplasm;cytosol;nucleus	catalytic activity;metal ion binding;nucleotide binding;protein binding;RNA binding	Pf00069, Pf07714
B0V2N5	Annexin (Fragment) OS=Mus musculus GN=Anxa2 PE=1 SV=1	Anxa2	High	1	272	31.243	8.29	9.92647	2	2	0	12.4572	12306	Anxa2	ENSMUSG00000032231.14	cell organization and biogenesis;regulation of biological process;response to stimulus;transport	cell surface;cytoplasm;cytosol;endosome;extracellular;membrane;nucleus	enzyme regulator activity;metal ion binding;protein binding;RNA binding	Pf00191
Q8BKX1	Brain-specific angiogenesis inhibitor 1-associated protein 2 OS=Mus musculus GN=Baiap2 PE=1 SV=2	Baiap2	High	1	535	59.2	9.04	2.42991	1	1	0	12.3971	108100	Baiap2	ENSMUSG00000025372.16	cell organization and biogenesis;regulation of biological process;response to stimulus	cytoplasm;cytoskeleton;cytosol;endoplasmic reticulum;Golgi;membrane	protein binding	Pf00018, Pf07653, Pf08397, Pf14604
A0PCF8	Vasohibin 1 OS=Mus musculus GN=Vash1 PE=2 SV=1	Vash1	High	1	375	41.819	9.39	10.1333	3	3	0	12.3494	238328	Vash1		regulation of biological process;response to stimulus	cytoplasm;endoplasmic reticulum;extracellular		Pf14822
A0A0R4J0C8	3'-5' exoribonuclease 1 OS=Mus musculus GN=Eri1 PE=1 SV=1	Eri1	High	1	345	39.526	8.16	7.24638	3	3	0	12.0021	67276	Eri1	ENSMUSG00000031527.7	metabolic process;regulation of biological process	cytoplasm;nucleus	catalytic activity;metal ion binding;RNA binding	Pf00929
Q9JJ80	Ribosome production factor 2 homolog OS=Mus musculus GN=Rpf2 PE=2 SV=2	Rpf2	High	1	306	35.341	10.04	8.49673	2	2	0	11.8169	67239	Rpf2	ENSMUSG00000038510.12	cell organization and biogenesis;metabolic process	nucleus	RNA binding	Pf04427
Q8CGC6	RNA-binding protein 28 OS=Mus musculus GN=Rbm28 PE=1 SV=4	Rbm28	High	1	750	84.162	9.54	3.06667	2	2	0	11.8043	68272	Rbm28	ENSMUSG00000029701.15	metabolic process	nucleus;spliceosomal complex	nucleotide binding;RNA binding	Pf00076, Pf13893, Pf14259
Q8BX90	Fibronectin type-III domain-containing protein 3A OS=Mus musculus GN=Fndc3a PE=1 SV=3	Fndc3a	High	1	1198	131.874	6.64	2.50417	3	3	0	11.7474	319448	Fndc3a	ENSMUSG00000033487.14		cytosol;Golgi;membrane	protein binding;RNA binding	Pf00041
A0A0R4J1S2	PRP40 pre-mRNA processing factor 40 homolog B (Yeast) OS=Mus musculus GN=Prpf40b PE=1 SV=1	Prpf40b	High	1	873	99.635	7.18	2.1764	2	2	0	11.2757	54614	Prpf40b	ENSMUSG00000023007.15	metabolic process	nucleus;spliceosomal complex	protein binding;RNA binding	Pf00397, Pf01846
Q3TWG2	Putative uncharacterized protein OS=Mus musculus GN=Prkcsh PE=2 SV=1	Prkcsh	High	1	521	58.657	4.45	4.03071	2	2	0	11.1326	19089	Prkcsh		cell organization and biogenesis;metabolic process;regulation of biological process	endoplasmic reticulum	metal ion binding;protein binding;RNA binding	Pf07915, Pf12999, Pf13015
Q64152	Transcription factor BTF3 OS=Mus musculus GN=Btf3 PE=1 SV=3	Btf3	High	1	204	22.017	9.52	26.4706	3	3	0	11.0898	218490	Btf3	ENSMUSG00000021660.14	metabolic process;regulation of biological process;transport	cytoplasm;cytosol;nucleus	RNA binding	Pf01849
Q3UUG6	TBC1 domain family member 24 OS=Mus musculus GN=Tbc1d24 PE=1 SV=2	Tbc1d24	High	1	561	63.195	7.24	4.63458	2	2	0	10.8806	224617	Tbc1d24	ENSMUSG00000036473.15	cell organization and biogenesis;regulation of biological process	cytoplasm;membrane	enzyme regulator activity	Pf00566, Pf07534
Q91VS8	FERM, RhoGEF and pleckstrin domain-containing protein 2 OS=Mus musculus GN=Farp2 PE=1 SV=2	Farp2	High	1	1065	121.204	8.44	3.09859	2	2	0	10.7436	227377	Farp2	ENSMUSG00000034066.13	cell differentiation;cell organization and biogenesis;regulation of biological process;response to stimulus	cytoplasm;cytoskeleton;cytosol	protein binding	Pf00169, Pf00373, Pf00621, Pf08736, Pf09379, Pf09380
Q5M9M0	60S ribosomal protein L13a OS=Mus musculus GN=Rpl13a PE=1 SV=1	Rpl13a	High	1	203	23.449	11.02	13.7931	3	3	0	10.3911	22121	Rpl13a	ENSMUSG00000074129.13	cellular component movement;metabolic process;regulation of biological process;response to stimulus	cytoplasm;membrane;nucleus;ribosome	RNA binding;structural molecule activity	Pf00572
B2RQ80	Tnik protein OS=Mus musculus GN=Tnik PE=1 SV=1	Tnik	High	1	1360	154.85	7.09	2.64706	2	3	0	10.0393	665113	Tnik	ENSMUSG00000027692.16	cell organization and biogenesis;metabolic process;regulation of biological process;response to stimulus	cytoplasm;cytoskeleton;cytosol;endosome;membrane;nucleus	catalytic activity;nucleotide binding;protein binding;signal transducer activity	Pf00069, Pf00780, Pf07714, Pf14531
Q78IG7	Transcription factor BTF3 (Fragment) OS=Mus musculus GN=Btf3l4 PE=2 SV=1	Btf3l4	High	1	182	19.588	6.35	20.8791	3	3	0	10.0356	70533	Btf3l4					Pf01849
Q3TGR2	Fibrinogen beta chain OS=Mus musculus GN=Fgb PE=1 SV=1	Fgb	High	1	481	54.718	7.08	6.65281	2	3	0	9.79685	110135	Fgb	ENSMUSG00000033831.5	cell organization and biogenesis;coagulation;defense response;metabolic process;regulation of biological process;response to stimulus	cell surface;cytoplasm;extracellular	protein binding;structural molecule activity	Pf00147, Pf01920, Pf08702
Q8K234	Oasl2 protein OS=Mus musculus GN=Oasl2 PE=2 SV=1	Oasl2	High	1	508	58.697	6.06	3.54331	2	3	0	9.3862	23962	Oasl2		defense response;metabolic process;response to stimulus		catalytic activity;metal ion binding;nucleotide binding;protein binding;RNA binding	Pf00240, Pf10421
CAS1_BOVIN	(Common contaminant protein)	(Common contaminant protein)	High	1	214	24.513	5.02	10.7477	2	2	0	9.33794	282208	CSN1S1	ENSBTAG00000007695.4	regulation of biological process;response to stimulus;transport	extracellular;Golgi;organelle lumen	antioxidant activity;catalytic activity;transporter activity	Pf00363
Q8BN87	Putative uncharacterized protein (Fragment) OS=Mus musculus GN=Mdk PE=2 SV=1	Mdk	High	1	170	18.133	9.67	15.2941	2	2	0	9.13293	17242	Mdk		cell differentiation;cellular component movement;defense response;development;regulation of biological process;response to stimulus	cytoplasm;extracellular	protein binding	Pf01091, Pf05196
Q3U965	Acyl-CoA thioesterase 8, isoform CRA_c OS=Mus musculus GN=Acot8 PE=1 SV=1	Acot8	High	1	320	35.804	7.64	4.6875	1	1	0	8.51077	170789	Acot8	ENSMUSG00000017307.15	cell organization and biogenesis;metabolic process;regulation of biological process	cytoplasm;mitochondrion;organelle lumen	catalytic activity;protein binding	Pf02551, Pf13622
B2RWX2	Complement component 4B (Childo blood group) OS=Mus musculus GN=C4b PE=2 SV=1	C4b	High	1	1738	192.808	7.47	0.747986	1	1	0	7.77853	12268	C4b		defense response;metabolic process;regulation of biological process;response to stimulus	extracellular	enzyme regulator activity;protein binding	Pf00207, Pf01759, Pf01821, Pf01835, Pf07677, Pf07678, Pf07703, Pf10569, Pf11974, Pf13249
G3X972	Protein Sec24c OS=Mus musculus GN=Sec24c PE=1 SV=1	Sec24c	High	1	1096	118.505	6.84	2.55474	2	2	0	7.65131	218811	Sec24c	ENSMUSG00000039367.9	transport		metal ion binding	Pf00626, Pf04810, Pf04811, Pf04815, Pf08033, Pf09770
P11725	Ornithine carbamoyltransferase, mitochondrial OS=Mus musculus GN=Otc PE=1 SV=1	Otc	High	1	354	39.74	8.73	6.77966	2	2	0	7.3985	18416	Otc	ENSMUSG00000031173.13	cell organization and biogenesis;metabolic process;response to stimulus	cytoplasm;membrane;mitochondrion;organelle lumen	catalytic activity	Pf00185, Pf02729
Q91W43	Glycine dehydrogenase (decarboxylating), mitochondrial OS=Mus musculus GN=Gldc PE=1 SV=1	Gldc	High	1	1025	113.195	7.56	2.73171	2	3	0	7.37069	104174	Gldc	ENSMUSG00000024827.9	metabolic process	cytosol;membrane;mitochondrion;nucleus	catalytic activity;protein binding	Pf01212, Pf02347
O54962	Barrier-to-autointegration factor OS=Mus musculus GN=Banf1 PE=1 SV=1	Banf1	High	1	89	10.096	6.09	26.9663	1	2	0	7.32544	23825	Banf1	ENSMUSG00000024844.14	metabolic process	chromosome;cytoplasm;cytosol;nucleus	DNA binding;protein binding	Pf02961
Q9WV32	Actin-related protein 2/3 complex subunit 1B OS=Mus musculus GN=Arpc1b PE=1 SV=4	Arpc1b	High	1	372	41.037	8.35	5.91398	2	2	0	7.26642	11867	Arpc1b	ENSMUSG00000029622.16	cell organization and biogenesis;regulation of biological process;response to stimulus	cytoplasm;cytoskeleton	protein binding;structural molecule activity	Pf00400

## Sheet: Proteins_Unique_HS vs H2O2
Accession	Description	Description	Confidence Heat Shock Mito	# Protein Groups	# AAs	MW [kDa]	calc. pI	Coverage Heat Shock Mito	# Peptides Heat Shock Mito	# PSMs Heat Shock Mito	# Cumulative Decoys Heat Shock Mito	|Log Prob| Heat Shock Mito	Entrez Gene ID	Gene ID	Ensembl Gene ID	Biological Process	Cellular Component	Molecular Function	Pfam IDs
Q58EW0	60S ribosomal protein L18 OS=Mus musculus GN=Rpl18 PE=1 SV=1	Rpl18	High	1	188	21.631	11.78	6.91489	1	1	0	4.95914	19899	Rpl18	ENSMUSG00000059070.16	metabolic process	cytoplasm;cytosol;endoplasmic reticulum;membrane;nucleus;ribosome	RNA binding;structural molecule activity	Pf00828
P14211	Calreticulin OS=Mus musculus GN=Calr PE=1 SV=1	Calr	High	1	416	47.965	4.49	2.88462	1	1	0	4.57827	12317	Calr	ENSMUSG00000003814.8	cell differentiation;cell organization and biogenesis;metabolic process;regulation of biological process;response to stimulus;transport	cell surface;cytoplasm;cytosol;endoplasmic reticulum;extracellular;Golgi;membrane;nucleus;organelle lumen	metal ion binding;protein binding;RNA binding	Pf00262
P97863	Nuclear factor 1 B-type OS=Mus musculus GN=Nfib PE=1 SV=2	Nfib	High	1	570	63.467	8.66	1.92982	1	1	0	7.98274	18028	Nfib	ENSMUSG00000008575.17	cell differentiation;cell organization and biogenesis;cellular component movement;metabolic process;regulation of biological process	nucleus	DNA binding	Pf00859, Pf03165, Pf10524, Pf15362
Q3UCL7	Putative uncharacterized protein OS=Mus musculus GN=Rps3 PE=2 SV=1	Rps3	High	1	243	26.658	9.52	5.34979	1	1	0	6.84502	27050	Rps3		cell death;cell division;cell organization and biogenesis;metabolic process;regulation of biological process;response to stimulus	cytoplasm;cytoskeleton;cytosol;endoplasmic reticulum;membrane;mitochondrion;nucleus;organelle lumen;ribosome	catalytic activity;DNA binding;protein binding;RNA binding;structural molecule activity	Pf00189, Pf07650
Q9R0Q6	Actin-related protein 2/3 complex subunit 1A OS=Mus musculus GN=Arpc1a PE=1 SV=1	Arpc1a	High	1	370	41.6	8.18	1.89189	1	1	0	6.38217	56443	Arpc1a	ENSMUSG00000029621.14	cell organization and biogenesis;regulation of biological process	cytoplasm;cytoskeleton	protein binding	Pf00400
P41216	Long-chain-fatty-acid--CoA ligase 1 OS=Mus musculus GN=Acsl1 PE=1 SV=2	Acsl1	High	1	699	77.901	7.15	2.00286	1	1	0	5.74011	14081	Acsl1	ENSMUSG00000018796.13	metabolic process;regulation of biological process;response to stimulus;transport	endoplasmic reticulum;membrane;mitochondrion	catalytic activity;nucleotide binding	Pf00501
Q923L7	Ear6 protein OS=Mus musculus GN=Ear6 PE=1 SV=1	Ear6	High	1	155	17.346	8.43	8.3871	1	1	0	7.19107	93719	Ear6	ENSMUSG00000062148.6	metabolic process		catalytic activity	Pf00074
Q5M9M0	60S ribosomal protein L13a OS=Mus musculus GN=Rpl13a PE=1 SV=1	Rpl13a	High	1	203	23.449	11.02	5.41872	1	1	0	6.90107	22121	Rpl13a	ENSMUSG00000074129.13	cellular component movement;metabolic process;regulation of biological process;response to stimulus	cytoplasm;membrane;nucleus;ribosome	RNA binding;structural molecule activity	Pf00572
CAS1_BOVIN	(Common contaminant protein)	(Common contaminant protein)	High	1	214	24.513	5.02	5.60748	1	1	0	5.04872	282208	CSN1S1	ENSBTAG00000007695.4	regulation of biological process;response to stimulus;transport	extracellular;Golgi;organelle lumen	antioxidant activity;catalytic activity;transporter activity	Pf00363
Q91W43	Glycine dehydrogenase (decarboxylating), mitochondrial OS=Mus musculus GN=Gldc PE=1 SV=1	Gldc	High	1	1025	113.195	7.56	1.95122	1	1	0	6.79198	104174	Gldc	ENSMUSG00000024827.9	metabolic process	cytosol;membrane;mitochondrion;nucleus	catalytic activity;protein binding	Pf01212, Pf02347
CASB_BOVIN	(Common contaminant protein)	(Common contaminant protein)	High	1	224	25.091	5.35	8.48214	1	1	0	5.59784	281099	CSN2	ENSBTAG00000002632.5	regulation of biological process;response to stimulus;transport	extracellular;Golgi;organelle lumen	antioxidant activity;catalytic activity;enzyme regulator activity;metal ion binding;protein binding;transporter activity	Pf00363
P62305	Small nuclear ribonucleoprotein E OS=Mus musculus GN=Snrpe PE=1 SV=1	Snrpe	High	1	92	10.797	9.44	11.9565	1	1	0	5.44356	20643	Snrpe	ENSMUSG00000090553.8	cell organization and biogenesis;metabolic process	cytoplasm;cytosol;nucleus;spliceosomal complex	RNA binding	Pf01423
Q3TMX5	Arginine-rich, mutated in early stage tumors, isoform CRA_b OS=Mus musculus GN=Manf PE=1 SV=1	Manf	High	1	179	20.375	8.25	7.82123	1	1	0	6.76404	74840	Manf	ENSMUSG00000032575.16	cell differentiation;cell organization and biogenesis;response to stimulus	endoplasmic reticulum;extracellular;nucleus	protein binding;RNA binding	Pf10208
B2RQH0	Desmoglein 1 beta OS=Mus musculus GN=Dsg1b PE=1 SV=1	Dsg1b	High	1	1060	114.382	4.84	1.22642	1	1	0	5.83834	225256	Dsg1b	ENSMUSG00000061928.6		membrane	metal ion binding;protein binding	Pf00028, Pf01049
Q3V449	Nicotinamide-nucleotide adenylyltransferase OS=Mus musculus GN=Nmnat1 PE=1 SV=1	Nmnat1	High	1	285	32.335	9	13.3333	2	2	0	12.8958	66454	Nmnat1	ENSMUSG00000028992.13	metabolic process;response to stimulus	nucleus	catalytic activity;nucleotide binding;protein binding	Pf01467
Q9R1C7	Pre-mRNA-processing factor 40 homolog A OS=Mus musculus GN=Prpf40a PE=1 SV=1	Prpf40a	High	1	953	108.412	7.69	2.72823	2	2	0	8.92167	56194	Prpf40a	ENSMUSG00000061136.14	cell organization and biogenesis;cellular component movement;metabolic process;regulation of biological process	cytoplasm;cytosol;membrane;nucleus;spliceosomal complex	protein binding;RNA binding	Pf00397, Pf01846
B2RY56	RNA-binding protein 25 OS=Mus musculus GN=Rbm25 PE=1 SV=2	Rbm25	High	1	838	99.491	6.32	2.86396	2	2	0	6.62641	67039	Rbm25	ENSMUSG00000010608.15	cell death;metabolic process;regulation of biological process	cytoplasm;nucleus;spliceosomal complex	nucleotide binding;RNA binding	Pf00076, Pf01480, Pf14259
P59999	Actin-related protein 2/3 complex subunit 4 OS=Mus musculus GN=Arpc4 PE=1 SV=3	Arpc4	High	1	168	19.654	8.43	11.3095	2	2	0	9.02494	68089	Arpc4	ENSMUSG00000079426.13	cell organization and biogenesis;regulation of biological process	cytoplasm;cytoskeleton	protein binding;structural molecule activity	Pf05856
Q62093	Serine/arginine-rich splicing factor 2 OS=Mus musculus GN=Srsf2 PE=1 SV=4	Srsf2	High	1	221	25.461	11.85	11.3122	2	2	0	12.2558	20382	Srsf2	ENSMUSG00000034120.18	cell organization and biogenesis;metabolic process;regulation of biological process;response to stimulus	cytosol;nucleus;spliceosomal complex	nucleotide binding;protein binding;RNA binding	Pf00076, Pf13893, Pf14259
Q8BSY0	Aspartyl/asparaginyl beta-hydroxylase OS=Mus musculus GN=Asph PE=1 SV=1	Asph	High	1	741	82.991	5.08	2.69906	1	2	0	8.89914	65973	Asph	ENSMUSG00000028207.18	cellular homeostasis;metabolic process;regulation of biological process;response to stimulus;transport	cytoplasm;endoplasmic reticulum;membrane	catalytic activity;metal ion binding;protein binding	Pf05118, Pf05279, Pf13414, Pf13428, Pf13432, Pf14559
Q3UBK2	Putative uncharacterized protein OS=Mus musculus PE=2 SV=1	Putative uncharacterized protein OS=Mus musculus	High	1	215	24.906	5.74	9.76744	2	2	0	11.7364	15289	Hmgb1		cell organization and biogenesis;cell proliferation;cellular component movement;defense response;metabolic process;regulation of biological process;response to stimulus	cytoplasm;endosome;extracellular;nucleus	DNA binding;enzyme regulator activity;protein binding;RNA binding	Pf00505, Pf09011
Q99LL5	Periodic tryptophan protein 1 homolog OS=Mus musculus GN=Pwp1 PE=1 SV=1	Pwp1	High	1	501	55.552	4.82	3.99202	2	2	0	8.19926	103136	Pwp1	ENSMUSG00000001785.12	cell organization and biogenesis;metabolic process;regulation of biological process	Golgi;nucleus	protein binding	Pf00400
Q4FJK0	2,4-dienoyl-CoA reductase, mitochondrial OS=Mus musculus GN=Decr1 PE=1 SV=1	Decr1	High	1	335	36.191	8.95	6.86567	2	2	0	14.9351	67460	Decr1	ENSMUSG00000028223.8	cell organization and biogenesis;metabolic process	cytoplasm;cytosol;mitochondrion;nucleus	catalytic activity;nucleotide binding	Pf00106, Pf08659, Pf13561
P54869	Hydroxymethylglutaryl-CoA synthase, mitochondrial OS=Mus musculus GN=Hmgcs2 PE=1 SV=2	Hmgcs2	High	1	508	56.786	8.41	3.93701	2	2	0	8.97344	15360	Hmgcs2	ENSMUSG00000027875.12	metabolic process	membrane;mitochondrion;organelle lumen	catalytic activity	Pf01154, Pf08540, Pf08545
G3X8T3	Carboxypeptidase OS=Mus musculus GN=Ctsa PE=1 SV=1	Ctsa	High	1	492	55.69	5.87	5.4878	2	2	0	7.58521	19025	Ctsa	ENSMUSG00000017760.15	metabolic process;regulation of biological process	membrane;mitochondrion;vacuole	catalytic activity;protein binding	Pf00450
P11247	Myeloperoxidase OS=Mus musculus GN=Mpo PE=1 SV=2	Mpo	High	1	718	81.13	9.55	3.20334	2	2	0	8.45537	17523	Mpo	ENSMUSG00000009350.13	cell organization and biogenesis;defense response;metabolic process;regulation of biological process;response to stimulus	mitochondrion;nucleus;vacuole	antioxidant activity;catalytic activity;metal ion binding	Pf03098
Q80YC5	Coagulation factor XII OS=Mus musculus GN=F12 PE=1 SV=2	F12	High	1	597	65.658	6.84	4.1876	2	2	0	13.9502	58992	F12	ENSMUSG00000021492.15	coagulation;defense response;metabolic process;regulation of biological process;response to stimulus	extracellular	catalytic activity;metal ion binding;protein binding	Pf00008, Pf00039, Pf00040, Pf00051, Pf00089
Q61176	Arginase-1 OS=Mus musculus GN=Arg1 PE=1 SV=1	Arg1	High	1	323	34.786	7.01	6.81115	2	2	0	10.2741	11846	Arg1	ENSMUSG00000019987.8	cell organization and biogenesis;metabolic process;regulation of biological process;response to stimulus	cytoplasm;membrane;nucleus	catalytic activity;metal ion binding	Pf00491
Q9DCL9	Multifunctional protein ADE2 OS=Mus musculus GN=Paics PE=1 SV=4	Paics	High	1	425	46.976	7.23	7.76471	2	2	0	8.07864	67054	Paics	ENSMUSG00000029247.17	metabolic process	cytoplasm;cytosol;membrane	catalytic activity;nucleotide binding;protein binding	Pf00731, Pf01259
P12265	Beta-glucuronidase OS=Mus musculus GN=Gusb PE=1 SV=2	Gusb	High	1	648	74.148	6.7	2.77778	2	2	0	8.00012	110006	Gusb	ENSMUSG00000025534.17	metabolic process	endoplasmic reticulum;membrane;vacuole	catalytic activity;protein binding	Pf00703, Pf02836, Pf02837
P47931	Follistatin OS=Mus musculus GN=Fst PE=2 SV=1	Fst	High	1	344	37.84	5.53	7.55814	2	2	0	13.9861	14313	Fst		cell differentiation;cell proliferation;regulation of biological process;response to stimulus	cytoplasm;extracellular;nucleus	protein binding	Pf00050, Pf07648, Pf09289
Q3TJQ7	Alpha-1,4 glucan phosphorylase OS=Mus musculus GN=Pygl PE=2 SV=1	Pygl	High	1	850	97.395	7.06	2.35294	2	2	0	7.6569	110095	Pygl		cell death;metabolic process	cytoplasm	catalytic activity;nucleotide binding;protein binding	Pf00343
P28665	Murinoglobulin-1 OS=Mus musculus GN=Mug1 PE=1 SV=3	Mug1	High	1	1476	165.193	6.42	1.42276	2	2	0	7.29802	17836	Mug1	ENSMUSG00000059908.9	regulation of biological process	extracellular	enzyme regulator activity	Pf00207, Pf01835, Pf07677, Pf07678, Pf07703, Pf10569, Pf11974, Pf13249
Q6NZQ3	Snrpf protein (Fragment) OS=Mus musculus GN=Snrpf PE=2 SV=1	Snrpf	High	1	112	12.194	5.03	18.75	2	2	0	8.97149	69878	Snrpf		cell organization and biogenesis;metabolic process	cytoplasm;cytosol;nucleus;spliceosomal complex	RNA binding	Pf01423
A0A0R4J2B2	BTB/POZ domain-containing protein KCTD12 OS=Mus musculus GN=Kctd12 PE=1 SV=1	Kctd12	High	1	327	35.866	5.81	5.8104	2	2	0	13.6466	239217	Kctd12	ENSMUSG00000098557.1	cell organization and biogenesis;regulation of biological process	membrane	protein binding;RNA binding	Pf02214
P63038	60 kDa heat shock protein, mitochondrial OS=Mus musculus GN=Hspd1 PE=1 SV=1	Hspd1	High	1	573	60.917	6.18	5.93368	2	2	0	9.20872	15510	Hspd1	ENSMUSG00000025980.14	cell organization and biogenesis;cell proliferation;metabolic process;regulation of biological process;response to stimulus;transport	cell surface;cytoplasm;cytosol;endoplasmic reticulum;endosome;Golgi;membrane;mitochondrion;organelle lumen	catalytic activity;nucleotide binding;protein binding;RNA binding	Pf00118
Q6XVG2	Cytochrome P450 2C54 OS=Mus musculus GN=Cyp2c54 PE=1 SV=1	Cyp2c54	High	1	490	55.822	7.47	4.08163	2	2	0	5.62299	404195	Cyp2c54	ENSMUSG00000067225.1	metabolic process	endoplasmic reticulum;membrane	catalytic activity;metal ion binding	Pf00067
P22599	Alpha-1-antitrypsin 1-2 OS=Mus musculus GN=Serpina1b PE=1 SV=2	Serpina1b	High	1	413	45.946	5.54	4.84262	2	2	0	4.0052	20701	Serpina1b	ENSMUSG00000071178.11	defense response;metabolic process;regulation of biological process;response to stimulus	endoplasmic reticulum;extracellular;Golgi	enzyme regulator activity;protein binding	Pf00079
Q7TN16	Hedgehog-interacting protein OS=Mus musculus GN=Hhip PE=1 SV=2	Hhip	High	1	700	78.462	7.91	3.71429	2	2	0	12.2945	15245	Hhip	ENSMUSG00000064325.4	cell proliferation;metabolic process;regulation of biological process;response to stimulus	cell surface;cytoplasm;extracellular;membrane;nucleus	catalytic activity;metal ion binding;protein binding	Pf03024, Pf07995
J3QNG0	MCG15755 OS=Mus musculus GN=Gm5424 PE=3 SV=1	Gm5424	High	1	412	46.555	8.22	3.64078	2	2	0	4.20898	432466	Gm5424	ENSMUSG00000046687.5	metabolic process	cytoplasm	catalytic activity;nucleotide binding	Pf00764, Pf03054, Pf06508
P62320	Small nuclear ribonucleoprotein Sm D3 OS=Mus musculus GN=Snrpd3 PE=1 SV=1	Snrpd3	High	1	126	13.907	10.32	13.4921	2	2	0	5.8937	67332	Snrpd3	ENSMUSG00000020180.9	cell organization and biogenesis;metabolic process	cytoplasm;cytosol;nucleus;spliceosomal complex	protein binding;RNA binding	Pf01423
CATD_HUMAN	(Common contaminant protein)	(Common contaminant protein)	High	1	412	44.524	6.54	4.61165	2	2	0	8.23913	1509	CTSD	ENSG00000117984.13	metabolic process;transport	extracellular;membrane;organelle lumen;vacuole	catalytic activity;protein binding	Pf00026, Pf07966, Pf14541, Pf14543
P35585	AP-1 complex subunit mu-1 OS=Mus musculus GN=Ap1m1 PE=1 SV=3	Ap1m1	High	1	423	48.512	7.3	7.32861	2	3	0	13.4783	11767	Ap1m1	ENSMUSG00000003033.15	cell organization and biogenesis;transport	Golgi;membrane	protein binding	Pf00928
O55226	Chondroadherin OS=Mus musculus GN=Chad PE=2 SV=1	Chad	High	1	358	40.323	9.39	10.3352	3	3	0	17.0649	12643	Chad	ENSMUSG00000039084.8	regulation of biological process;response to stimulus	cytoplasm;extracellular	enzyme regulator activity;protein binding	Pf01462, Pf13855
P61965	WD repeat-containing protein 5 OS=Mus musculus GN=Wdr5 PE=1 SV=1	Wdr5	High	1	334	36.565	8.27	12.5749	3	3	0	19.4595	140858	Wdr5	ENSMUSG00000026917.15	cell organization and biogenesis;metabolic process;regulation of biological process	nucleus	catalytic activity;protein binding	Pf00400, Pf08662, Pf11715
Q5M9L1	60S ribosomal protein L36 OS=Mus musculus GN=Rpl36 PE=2 SV=1	Rpl36	High	1	105	12.289	11.59	16.1905	2	3	0	5.26991	54217	Rpl36		metabolic process	ribosome	structural molecule activity	Pf01158
Q9CVB6	Actin-related protein 2/3 complex subunit 2 OS=Mus musculus GN=Arpc2 PE=1 SV=3	Arpc2	High	1	300	34.336	7.36	8.33333	3	3	0	13.0564	76709	Arpc2	ENSMUSG00000006304.14	cell organization and biogenesis;regulation of biological process;response to stimulus	cell surface;cytoplasm;cytoskeleton;endosome;Golgi;membrane	protein binding;structural molecule activity	Pf04045
O55125	Protein NipSnap homolog 1 OS=Mus musculus GN=Nipsnap1 PE=1 SV=1	Nipsnap1	High	1	284	33.342	9.44	10.2113	3	3	0	13.8218	18082	Nipsnap1	ENSMUSG00000034285.15		membrane;mitochondrion	protein binding	Pf07978
Q3U890	Putative uncharacterized protein OS=Mus musculus GN=Hars PE=2 SV=1	Hars	High	1	509	57.382	6	4.12574	2	3	0	16.4627	15115	Hars		cell organization and biogenesis;metabolic process	cytoplasm;cytosol;mitochondrion	catalytic activity;nucleotide binding	Pf00458, Pf00587, Pf03129, Pf13393
P01027	Complement C3 OS=Mus musculus GN=C3 PE=1 SV=3	C3	High	1	1663	186.366	6.73	2.64582	3	3	0	20.8818	12266	C3	ENSMUSG00000024164.15	coagulation;defense response;metabolic process;regulation of biological process;response to stimulus	extracellular	enzyme regulator activity;protein binding	Pf00207, Pf01759, Pf01821, Pf01835, Pf07677, Pf07678, Pf07703, Pf10569, Pf11974
A0A097BVN3	Glial cell line derived neurotrophic factor family receptor alpha 1 OS=Mus musculus GN=Gfra1 PE=2 SV=1	Gfra1	High	1	468	51.677	7.84	6.62393	3	3	0	12.373	14585	Gfra1		cell differentiation;cell organization and biogenesis;cellular component movement;regulation of biological process;response to stimulus	membrane	protein binding;receptor activity	Pf02351
E9Q5D9	Insulin-like growth factor-binding protein 7 OS=Mus musculus GN=Igfbp7 PE=1 SV=1	Igfbp7	High	1	313	32.782	8.35	15.3355	3	3	0	19.2503	29817	Igfbp7	ENSMUSG00000036256.13	regulation of biological process;response to stimulus	extracellular	protein binding	Pf07648, Pf07679
Q9QY48	Deoxyribonuclease-2-beta OS=Mus musculus GN=Dnase2b PE=2 SV=1	Dnase2b	High	1	354	40.768	9.42	7.06215	2	3	0	19.5746	56629	Dnase2b	ENSMUSG00000028185.12	metabolic process	cytoplasm;extracellular;vacuole	catalytic activity	Pf03265
Q9QXE0	2-hydroxyacyl-CoA lyase 1 OS=Mus musculus GN=Hacl1 PE=1 SV=2	Hacl1	High	1	581	63.619	6.27	5.85198	3	3	0	21.9174	56794	Hacl1	ENSMUSG00000021884.17	cell organization and biogenesis;metabolic process		catalytic activity;metal ion binding;protein binding	Pf00205, Pf02775, Pf02776
P28481	Collagen alpha-1(II) chain OS=Mus musculus GN=Col2a1 PE=1 SV=2	Col2a1	High	1	1487	141.886	6.92	2.75723	3	3	0	28.3227	12824	Col2a1	ENSMUSG00000022483.16	cell differentiation;cell organization and biogenesis;metabolic process;regulation of biological process;response to stimulus	cytoplasm;extracellular	metal ion binding;protein binding;structural molecule activity	Pf00093, Pf01391, Pf01410, Pf14828
Q3TG75	Ornithine aminotransferase, isoform CRA_b OS=Mus musculus GN=Oat PE=1 SV=1	Oat	High	1	439	48.324	6.62	5.92255	3	3	0	15.0194	18242	Oat	ENSMUSG00000030934.9	cell organization and biogenesis;metabolic process	cytoplasm;mitochondrion;organelle lumen	catalytic activity;protein binding	Pf00202
Q3UWB6	Mast cell protease 8 OS=Mus musculus GN=Mcpt8 PE=1 SV=1	Mcpt8	High	1	247	27.104	9.03	6.47773	2	3	0	8.63375	17231	Mcpt8	ENSMUSG00000022157.7	metabolic process;response to stimulus	cytoplasm;extracellular	catalytic activity	Pf00089
P63163	Small nuclear ribonucleoprotein-associated protein N OS=Mus musculus GN=Snrpn PE=2 SV=1	Snrpn	High	1	240	24.598	11.19	15	3	3	0	10.9261	20646	Snrpn	ENSMUSG00000102252.5	metabolic process;response to stimulus	cytoplasm;nucleus;spliceosomal complex	RNA binding	Pf01423
A0A0R4J023	Methylglutaconyl-CoA hydratase, mitochondrial OS=Mus musculus GN=Auh PE=1 SV=1	Auh	High	1	314	33.317	9.42	12.4204	4	4	0	16.2712	11992	Auh	ENSMUSG00000021460.16	metabolic process	mitochondrion	catalytic activity;RNA binding	Pf00378
P15105	Glutamine synthetase OS=Mus musculus GN=Glul PE=1 SV=6	Glul	High	1	373	42.092	7.08	13.6729	3	4	0	16.5325	14645	Glul	ENSMUSG00000026473.15	cell communication;cell organization and biogenesis;cell proliferation;metabolic process;regulation of biological process;response to stimulus	cytoplasm;cytosol;endoplasmic reticulum;mitochondrion;nucleus	catalytic activity;metal ion binding;nucleotide binding;protein binding	Pf00120, Pf03951
Q8BKX1	Brain-specific angiogenesis inhibitor 1-associated protein 2 OS=Mus musculus GN=Baiap2 PE=1 SV=2	Baiap2	High	1	535	59.2	9.04	8.41121	4	4	0	27.9948	108100	Baiap2	ENSMUSG00000025372.16	cell organization and biogenesis;regulation of biological process;response to stimulus	cytoplasm;cytoskeleton;cytosol;endoplasmic reticulum;Golgi;membrane	protein binding	Pf00018, Pf07653, Pf08397, Pf14604
Q64152	Transcription factor BTF3 OS=Mus musculus GN=Btf3 PE=1 SV=3	Btf3	High	1	204	22.017	9.52	25.9804	3	4	0	11.038	218490	Btf3	ENSMUSG00000021660.14	metabolic process;regulation of biological process;transport	cytoplasm;cytosol;nucleus	RNA binding	Pf01849
O09159	Lysosomal alpha-mannosidase OS=Mus musculus GN=Man2b1 PE=1 SV=4	Man2b1	High	1	1013	114.576	8.13	4.1461	4	4	0	29.7495	17159	Man2b1	ENSMUSG00000005142.10	metabolic process;response to stimulus	vacuole	catalytic activity;metal ion binding	Pf01074, Pf07748, Pf09261
Q14AF6	MCG4862 OS=Mus musculus GN=Snrpd2 PE=1 SV=1	Snrpd2	High	1	118	13.518	9.91	24.5763	3	4	0	20.1815	107686	Snrpd2	ENSMUSG00000040824.3	cell organization and biogenesis;metabolic process	cytoplasm;cytosol;nucleus;spliceosomal complex	RNA binding	Pf01423
Q8BKZ9	Pyruvate dehydrogenase protein X component, mitochondrial OS=Mus musculus GN=Pdhx PE=1 SV=1	Pdhx	High	1	501	53.965	7.75	10.5788	4	4	0	23.3949	27402	Pdhx	ENSMUSG00000010914.10	metabolic process	mitochondrion;organelle lumen	catalytic activity	Pf00198, Pf00364, Pf02817
Q3UWB1	Putative uncharacterized protein OS=Mus musculus GN=Ces1f PE=2 SV=1	Ces1f	High	1	561	61.659	6.39	9.26916	3	4	0	20.412	234564	Ces1f		metabolic process	cytoplasm;cytosol;endoplasmic reticulum	catalytic activity	Pf00135, Pf00326, Pf00756, Pf07859, Pf12695
P11031	Activated RNA polymerase II transcriptional coactivator p15 OS=Mus musculus GN=Sub1 PE=1 SV=3	Sub1	High	1	127	14.418	9.6	41.7323	4	4	0	17.8519	20024	Sub1	ENSMUSG00000022205.15	metabolic process;regulation of biological process;response to stimulus	nucleus	DNA binding;RNA binding	Pf02229
O09173	Homogentisate 1,2-dioxygenase OS=Mus musculus GN=Hgd PE=1 SV=2	Hgd	High	1	445	49.928	7.24	16.1798	4	4	0	19.1349	15233	Hgd	ENSMUSG00000022821.13	metabolic process		catalytic activity;metal ion binding;protein binding	Pf04209
P46096	Synaptotagmin-1 OS=Mus musculus GN=Syt1 PE=1 SV=1	Syt1	High	1	421	47.388	8.53	8.07601	3	5	0	17.6722	20979	Syt1	ENSMUSG00000035864.14	cell differentiation;cell organization and biogenesis;regulation of biological process;response to stimulus;transport	cytoplasm;Golgi;membrane	metal ion binding;protein binding	Pf00168
P61161	Actin-related protein 2 OS=Mus musculus GN=Actr2 PE=1 SV=1	Actr2	High	1	394	44.732	6.74	13.198	5	5	0	27.7938	66713	Actr2	ENSMUSG00000020152.7	cell division;cell organization and biogenesis;cellular component movement;regulation of biological process;response to stimulus;transport	cytoplasm;cytoskeleton;cytosol;membrane	nucleotide binding;protein binding;structural molecule activity	Pf00022
K1HB_HUMAN	(Common contaminant protein)	(Common contaminant protein)	High	1	404	46.185	4.84	10.6436	4	5	0	23.331	3884	KRT33B	ENSG00000263012.1; ENSG00000131738.10	cell death;transport	cytosol;membrane	catalytic activity;motor activity;protein binding;structural molecule activity	Pf00038, Pf00529, Pf01576, Pf04156, Pf13514, Pf14362
P49182	Heparin cofactor 2 OS=Mus musculus GN=Serpind1 PE=1 SV=1	Serpind1	High	1	478	54.462	7.34	7.74059	4	5	0	21.0448	15160	Serpind1	ENSMUSG00000022766.12	coagulation;regulation of biological process		enzyme regulator activity	Pf00079
P09103	Protein disulfide-isomerase OS=Mus musculus GN=P4hb PE=1 SV=2	P4hb	High	1	509	57.023	4.88	11.002	5	6	0	25.8239	18453	P4hb	ENSMUSG00000025130.11	cellular homeostasis;metabolic process;regulation of biological process;response to stimulus	endoplasmic reticulum;membrane;organelle lumen	catalytic activity;metal ion binding;protein binding;RNA binding	Pf00085, Pf01216, Pf13098, Pf13848, Pf13899, Pf13905
Q9DCD9	Putative uncharacterized protein OS=Mus musculus PE=2 SV=1	Putative uncharacterized protein OS=Mus musculus	High	1	426	45.79	5.22	20.4225	6	6	0	32.8739	16061	Igh-VJ558				protein binding	Pf07654, Pf07686
A0A075B6A0	Ig mu chain C region (Fragment) OS=Mus musculus GN=Ighm PE=1 SV=2	Ighm	High	1	476	52.576	6.39	12.605	5	6	0	34.78			ENSMUSG00000076617.9		membrane	protein binding	Pf07654, Pf07679
P05202	Aspartate aminotransferase, mitochondrial OS=Mus musculus GN=Got2 PE=1 SV=1	Got2	High	1	430	47.381	9	15.814	6	6	0	32.3663	14719	Got2	ENSMUSG00000031672.8	metabolic process;response to stimulus;transport	cell surface;membrane;mitochondrion;organelle lumen	catalytic activity;protein binding;RNA binding	Pf00155
KRHB5_HUMAN	(Common contaminant protein)	(Common contaminant protein)	High	1	507	55.766	6.55	15.3846	6	6	0	27.1096	3891	KRT85	ENSG00000135443.8	cell death	cytosol	structural molecule activity	Pf00038, Pf09726
KRHB4_HUMAN	(Common contaminant protein)	(Common contaminant protein)	High	1	600	64.855	7.74	11.8333	5	6	0	29.6858	3890	KRT84		cell death;cell organization and biogenesis;regulation of biological process	cytosol	catalytic activity;motor activity;protein binding;structural molecule activity	Pf00038, Pf01576, Pf05557, Pf09726, Pf09728, Pf13514
P53395	Lipoamide acyltransferase component of branched-chain alpha-keto acid dehydrogenase complex, mitochondrial OS=Mus musculus GN=Dbt PE=1 SV=2	Dbt	High	1	482	53.213	8.6	9.54357	6	6	0	23.9947	13171	Dbt	ENSMUSG00000000340.10	metabolic process	mitochondrion;organelle lumen	catalytic activity;protein binding	Pf00198, Pf00364, Pf02817
Q3V1L4	Cytosolic purine 5'-nucleotidase OS=Mus musculus GN=Nt5c2 PE=1 SV=2	Nt5c2	High	1	560	64.767	6.21	6.42857	5	7	0	20.4821	76952	Nt5c2	ENSMUSG00000025041.16	metabolic process	cytoplasm	catalytic activity;metal ion binding;nucleotide binding	Pf05761
P29416	Beta-hexosaminidase subunit alpha OS=Mus musculus GN=Hexa PE=1 SV=2	Hexa	High	1	528	60.574	6.54	13.447	6	7	0	47.1152	15211	Hexa	ENSMUSG00000025232.8	cell organization and biogenesis;metabolic process;regulation of biological process;reproduction;response to stimulus	membrane;vacuole	catalytic activity;protein binding	Pf00728, Pf14845
KRHB6_HUMAN	(Common contaminant protein)	(Common contaminant protein)	High	1	486	53.466	5.66	20.3704	7	7	0	39.5679	3892	KRT86	ENSG00000170442.11	cell death;regulation of biological process;transport	cytosol	catalytic activity;motor activity;protein binding;structural molecule activity	Pf00038, Pf01576, Pf05557, Pf07888, Pf07926, Pf09726, Pf11559, Pf12128, Pf13166
Q8VDD5	Myosin-9 OS=Mus musculus GN=Myh9 PE=1 SV=4	Myh9	High	1	1960	226.232	5.66	4.08163	5	7	0	34.8105	17886	Myh9	ENSMUSG00000022443.16	cell differentiation;cell organization and biogenesis;cellular component movement;metabolic process;regulation of biological process;transport	cytoplasm;cytoskeleton;cytosol;extracellular;membrane;nucleus	catalytic activity;motor activity;nucleotide binding;protein binding;RNA binding;transporter activity	Pf00063, Pf01442, Pf01496, Pf01576, Pf01765, Pf02463, Pf02736, Pf03962, Pf04111, Pf04156, Pf05667, Pf05911, Pf06160, Pf06637, Pf07111, Pf07888, Pf08317, Pf09726, Pf09731, Pf10498, Pf11559, Pf11917, Pf12128, Pf13094, Pf13166
P11725	Ornithine carbamoyltransferase, mitochondrial OS=Mus musculus GN=Otc PE=1 SV=1	Otc	High	1	354	39.74	8.73	21.1864	8	8	0	38.5324	18416	Otc	ENSMUSG00000031173.13	cell organization and biogenesis;metabolic process;response to stimulus	cytoplasm;membrane;mitochondrion;organelle lumen	catalytic activity	Pf00185, Pf02729
Q5DTG2	MKIAA4231 protein (Fragment) OS=Mus musculus GN=Col3a1 PE=2 SV=1	Col3a1	High	1	1467	139.249	6.44	5.65781	6	8	0	32.3304	12825	Col3a1		cell organization and biogenesis;metabolic process;regulation of biological process;response to stimulus	extracellular	metal ion binding;protein binding;structural molecule activity	Pf00093, Pf01391, Pf01410, Pf14828
Q01853	Transitional endoplasmic reticulum ATPase OS=Mus musculus GN=Vcp PE=1 SV=4	Vcp	High	1	806	89.266	5.26	12.531	8	9	0	51.3746	269523	Vcp	ENSMUSG00000028452.7	cell organization and biogenesis;metabolic process;regulation of biological process;response to stimulus;transport	cytoplasm;cytosol;endoplasmic reticulum;membrane;nucleus;proteasome	catalytic activity;enzyme regulator activity;nucleotide binding;protein binding;RNA binding	Pf00004, Pf00910, Pf01057, Pf01078, Pf02359, Pf02933, Pf05496, Pf05673, Pf06068, Pf07724, Pf07726, Pf07728, Pf09336, Pf13191, Pf13207, Pf13401
D3Z4E0	L-amino-acid oxidase OS=Mus musculus GN=Il4i1 PE=1 SV=1	Il4i1	High	1	638	71.097	6.96	10.3448	6	9	0	30.7626	100328588	Nup62-il4i1; Gm21948	ENSMUSG00000074141.13	metabolic process		catalytic activity	Pf01593, Pf13450
Q3U965	Acyl-CoA thioesterase 8, isoform CRA_c OS=Mus musculus GN=Acot8 PE=1 SV=1	Acot8	High	1	320	35.804	7.64	29.375	8	10	0	52.3143	170789	Acot8	ENSMUSG00000017307.15	cell organization and biogenesis;metabolic process;regulation of biological process	cytoplasm;mitochondrion;organelle lumen	catalytic activity;protein binding	Pf02551, Pf13622
Q3TAW7	Beta-galactosidase OS=Mus musculus GN=Glb1 PE=1 SV=1	Glb1	High	1	647	73.074	7.47	15.6105	9	12	0	48.8387	12091	Glb1	ENSMUSG00000045594.10	metabolic process	cytoplasm;Golgi;vacuole	catalytic activity	Pf01301, Pf02449, Pf13364
Q8VCT4	Carboxylesterase 1D OS=Mus musculus GN=Ces1d PE=1 SV=1	Ces1d	High	1	565	61.749	6.61	15.9292	9	12	0	64.6041	104158	Ces1d	ENSMUSG00000056973.6	cell differentiation;cell organization and biogenesis;metabolic process;response to stimulus	cytoplasm;cytosol;endoplasmic reticulum;organelle lumen	catalytic activity	Pf00135, Pf00326, Pf00756, Pf07859, Pf12695
Q3U6T2	Putative uncharacterized protein OS=Mus musculus GN=Naga PE=2 SV=1	Naga	High	1	415	47.22	6.44	25.0602	9	12	0	48.7199	17939	Naga		metabolic process	cytoplasm;vacuole	catalytic activity;protein binding	Pf02065
Q921I1	Serotransferrin OS=Mus musculus GN=Tf PE=1 SV=1	Tf	High	1	697	76.674	7.18	16.0689	10	12	0	53.4052	22041	Trf	ENSMUSG00000032554.15	cell differentiation;cell organization and biogenesis;cellular homeostasis;metabolic process;regulation of biological process;response to stimulus;transport	cell surface;endosome;extracellular;membrane	metal ion binding;protein binding;transporter activity	Pf00405, Pf12974
Q3ULF7	Actin-related protein 3 OS=Mus musculus GN=Actr3 PE=1 SV=1	Actr3	High	1	418	47.327	5.88	30.1435	12	13	0	77.0585	74117	Actr3	ENSMUSG00000026341.16	cell differentiation;cell division;cell organization and biogenesis;cellular component movement;regulation of biological process;response to stimulus	cytoplasm;cytoskeleton;membrane	nucleotide binding;protein binding;structural molecule activity	Pf00022
O54962	Barrier-to-autointegration factor OS=Mus musculus GN=Banf1 PE=1 SV=1	Banf1	High	1	89	10.096	6.09	61.7978	4	13	0	36.5499	23825	Banf1	ENSMUSG00000024844.14	metabolic process	chromosome;cytoplasm;cytosol;nucleus	DNA binding;protein binding	Pf02961
G3UW82	MCG140437, isoform CRA_d OS=Mus musculus GN=Myh2 PE=1 SV=1	Myh2	High	1	1942	223.081	5.77	5.56128	10	13	0	63.7716	17882	Myh2	ENSMUSG00000033196.17	cell organization and biogenesis;cellular component movement;metabolic process;regulation of biological process;response to stimulus	Golgi	catalytic activity;motor activity;nucleotide binding;protein binding;structural molecule activity	Pf00038, Pf00063, Pf01576, Pf02736, Pf04111, Pf04156, Pf05557, Pf05622, Pf07888, Pf08317, Pf09726, Pf11559, Pf12128, Pf13514
Q8BMF4	Dihydrolipoyllysine-residue acetyltransferase component of pyruvate dehydrogenase complex, mitochondrial OS=Mus musculus GN=Dlat PE=1 SV=2	Dlat	High	1	642	67.899	8.57	23.8318	12	14	0	85.9306	235339	Dlat	ENSMUSG00000000168.9	metabolic process	mitochondrion;organelle lumen	catalytic activity	Pf00198, Pf00364, Pf02817
Q3TXR9	Beta-hexosaminidase OS=Mus musculus GN=Hexb PE=1 SV=1	Hexb	High	1	536	61.077	8.12	20.8955	11	14	0	56.2918	15212	Hexb	ENSMUSG00000021665.7	cell organization and biogenesis;cellular component movement;cellular homeostasis;metabolic process;regulation of biological process;reproduction;response to stimulus	membrane;vacuole	catalytic activity;protein binding	Pf00728, Pf14845
Q99KK9	Probable histidine--tRNA ligase, mitochondrial OS=Mus musculus GN=Hars2 PE=1 SV=1	Hars2	High	1	505	56.949	8.32	32.0792	16	17	0	82.6664	70791	Hars2	ENSMUSG00000019143.15	cell organization and biogenesis;metabolic process	cytoplasm;mitochondrion;organelle lumen	catalytic activity;nucleotide binding;protein binding;RNA binding	Pf00587, Pf03129, Pf13393
Q3TGU7	Proliferation-associated 2G4 OS=Mus musculus GN=Pa2g4 PE=2 SV=1	Pa2g4	High	1	394	43.671	6.86	39.3401	16	18	0	93.7391	18813	Pa2g4	ENSMUSG00000025364.12	metabolic process;regulation of biological process	cytoplasm;membrane;nucleus	DNA binding;protein binding;RNA binding	Pf00557
Q8QZR1	Tyrosine aminotransferase OS=Mus musculus GN=Tat PE=1 SV=1	Tat	High	1	454	50.532	5.53	34.8018	12	18	0	97.0218	234724	Tat	ENSMUSG00000001670.13	metabolic process;response to stimulus	mitochondrion	catalytic activity	Pf00155, Pf00266, Pf01041, Pf01053, Pf07706
E9QP99	Golgin subfamily A member 3 OS=Mus musculus GN=Golga3 PE=1 SV=1	Golga3	High	1	1487	167.188	5.38	13.8534	17	18	0	116.139	269682	Golga3	ENSMUSG00000029502.14	cell differentiation;development;metabolic process;regulation of biological process	cytoplasm;cytosol;Golgi;membrane;nucleus	protein binding	Pf02463, Pf04111, Pf04156, Pf05557, Pf07888, Pf09726, Pf10186, Pf12128, Pf13166
Q8R3H7	Heparan sulfate 2-O-sulfotransferase 1 OS=Mus musculus GN=Hs2st1 PE=1 SV=2	Hs2st1	High	1	356	41.786	8.57	27.2472	9	23	0	72.2914	23908	Hs2st1	ENSMUSG00000040151.9	metabolic process	Golgi;membrane	catalytic activity	Pf03567
Q6P6M7	O-phosphoseryl-tRNA(Sec) selenium transferase OS=Mus musculus GN=Sepsecs PE=1 SV=2	Sepsecs	High	1	504	55.29	8.06	36.5079	16	25	0	89.9823	211006	Sepsecs	ENSMUSG00000029173.12	metabolic process;regulation of biological process	cytoplasm;nucleus	catalytic activity;protein binding;RNA binding	Pf05889
Q61543	Golgi apparatus protein 1 OS=Mus musculus GN=Glg1 PE=1 SV=1	Glg1	High	1	1175	133.646	6.84	17.2766	22	26	0	125.043	20340	Glg1	ENSMUSG00000003316.14	regulation of biological process	Golgi;membrane	protein binding	Pf00839
B2RWX2	Complement component 4B (Childo blood group) OS=Mus musculus GN=C4b PE=2 SV=1	C4b	High	1	1738	192.808	7.47	13.8665	22	27	0	129.063	12268	C4b		defense response;metabolic process;regulation of biological process;response to stimulus	extracellular	enzyme regulator activity;protein binding	Pf00207, Pf01759, Pf01821, Pf01835, Pf07677, Pf07678, Pf07703, Pf10569, Pf11974, Pf13249
O35459	Delta(3,5)-Delta(2,4)-dienoyl-CoA isomerase, mitochondrial OS=Mus musculus GN=Ech1 PE=1 SV=1	Ech1	High	1	327	36.095	7.71	35.474	12	37	0	113.356	51798	Ech1	ENSMUSG00000053898.12	metabolic process	membrane;mitochondrion	catalytic activity;protein binding	Pf00378
P08071	Lactotransferrin OS=Mus musculus GN=Ltf PE=1 SV=4	Ltf	High	1	707	77.788	8.53	55.1627	39	68	0	242.879	17002	Ltf	ENSMUSG00000032496.7	defense response;metabolic process;regulation of biological process;response to stimulus;transport	cell surface;cytoplasm;extracellular;nucleus	catalytic activity;enzyme regulator activity;metal ion binding	Pf00405, Pf12974

## Sheet: Proteins_Unique_H2O2 vs HS
Accession	Description	Description	Confidence H2O2 Treated Mito	# Protein Groups	# AAs	MW [kDa]	calc. pI	Coverage H2O2 Treated Mito	# Peptides H2O2 Treated Mito	# PSMs H2O2 Treated Mito	# Cumulative Decoys H2O2 Treated Mito	|Log Prob| H2O2 Treated Mito	Entrez Gene ID	Gene ID	Ensembl Gene ID	Biological Process	Cellular Component	Molecular Function	Pfam IDs
Q3USK2	Casein kinase 1, delta, isoform CRA_b OS=Mus musculus GN=Csnk1d PE=2 SV=1	Csnk1d	High	1	428	49.09	9.94	2.80374	1	1	0	7.22269	104318	Csnk1d		cell organization and biogenesis;metabolic process;regulation of biological process;response to stimulus;transport	cytoplasm;cytoskeleton;Golgi;membrane;nucleus	catalytic activity;nucleotide binding;protein binding	Pf00069, Pf01636, Pf07714, Pf14971
Q3UEJ8	Peroxisomal sarcosine oxidase OS=Mus musculus GN=Pipox PE=1 SV=1	Pipox	High	1	390	43.818	7.55	2.5641	1	1	0	4.65388	19193	Pipox	ENSMUSG00000017453.4	metabolic process		catalytic activity;protein binding	Pf00890, Pf01266, Pf13450
Q64514	Tripeptidyl-peptidase 2 OS=Mus musculus GN=Tpp2 PE=1 SV=3	Tpp2	High	1	1262	139.791	6.58	0.792393	1	1	0	4.48214	22019	Tpp2	ENSMUSG00000041763.14	metabolic process	cytoplasm;cytosol;nucleus	catalytic activity	Pf00082, Pf12580, Pf13739
Q9Z2Q5	39S ribosomal protein L40, mitochondrial OS=Mus musculus GN=Mrpl40 PE=1 SV=2	Mrpl40	High	1	206	24.286	9.47	4.36893	1	1	0	8.92307	18100	Mrpl40	ENSMUSG00000022706.15		mitochondrion;ribosome	RNA binding	Pf09812
Q80V08	Rpl17 protein (Fragment) OS=Mus musculus GN=Rpl17 PE=2 SV=1	Rpl17	High	1	194	22.42	10.33	5.15464	1	1	0	5.28115	319195	Rpl17		metabolic process;regulation of biological process	nucleus;ribosome	protein binding;RNA binding;structural molecule activity	Pf00237
P43276	Histone H1.5 OS=Mus musculus GN=Hist1h1b PE=1 SV=2	Hist1h1b	High	1	223	22.562	10.92	12.1076	2	2	0	17.339	56702	Hist1h1b	ENSMUSG00000058773.2	cell organization and biogenesis	chromosome;nucleus	DNA binding;protein binding	Pf00538
Q545V8	Casein kinase II subunit alpha' OS=Mus musculus GN=Csnk2a2 PE=1 SV=1	Csnk2a2	High	1	350	41.189	8.56	6	2	2	0	6.0513	13000	Csnk2a2	ENSMUSG00000046707.9	cell death;metabolic process;regulation of biological process;response to stimulus	chromosome;cytoplasm;membrane;nucleus	catalytic activity;nucleotide binding;protein binding	Pf00069, Pf01636, Pf07714
Q4FZE6	40S ribosomal protein S7 OS=Mus musculus GN=Rps7 PE=1 SV=1	Rps7	High	1	194	22.113	10.1	11.8557	2	2	0	12.8549	20115	Rps7	ENSMUSG00000061477.3	cell differentiation;metabolic process	cytoplasm;cytoskeleton;membrane;nucleus;ribosome	RNA binding;structural molecule activity	Pf01251
P62717	60S ribosomal protein L18a OS=Mus musculus GN=Rpl18a PE=1 SV=1	Rpl18a	High	1	176	20.719	10.71	15.3409	2	2	0	11.7092	76808	Rpl18a	ENSMUSG00000045128.9	metabolic process;response to stimulus	membrane;ribosome	RNA binding;structural molecule activity	Pf01775
Q9Z0N2	Eukaryotic translation initiation factor 2 subunit 3, Y-linked OS=Mus musculus GN=Eif2s3y PE=1 SV=2	Eif2s3y	High	1	472	51.098	8.5	7.20339	2	2	0	15.4212	26908	Eif2s3y	ENSMUSG00000069049.11	cell organization and biogenesis;metabolic process		catalytic activity;nucleotide binding;RNA binding	Pf00009, Pf03144, Pf09173
B2RX66	MCG124812 OS=Mus musculus GN=Taok1 PE=1 SV=1	Taok1	High	1	1001	115.977	7.55	2.2977	2	2	0	7.8529	216965	Taok1	ENSMUSG00000017291.13	cell death;metabolic process;regulation of biological process;response to stimulus	cytoplasm	catalytic activity;enzyme regulator activity;nucleotide binding;protein binding;signal transducer activity	Pf00069, Pf02463, Pf03961, Pf07714, Pf12128, Pf12474, Pf14531
Q5U3K5	Rab-like protein 6 OS=Mus musculus GN=Rabl6 PE=1 SV=2	Rabl6	High	1	725	79.782	5.53	4.41379	2	2	0	9.88945	227624	Rabl6	ENSMUSG00000015087.14	regulation of biological process;response to stimulus	cytoplasm;nucleus	nucleotide binding	Pf00025, Pf00071, Pf08477
Q5NBZ3	Developmentally-regulated GTP-binding protein 1 OS=Mus musculus GN=Drg1 PE=1 SV=1	Drg1	High	1	367	40.487	8.9	7.08447	2	2	0	7.42647	13494	Drg1	ENSMUSG00000020457.13		cytoplasm;cytosol;membrane	nucleotide binding;protein binding	Pf00009, Pf01926, Pf02421, Pf02824
Q9CY49	Putative uncharacterized protein OS=Mus musculus GN=Tbl2 PE=2 SV=1	Tbl2	High	1	442	49.551	9.19	4.75113	2	2	0	7.6051	27368	Tbl2		cell communication;regulation of biological process;response to stimulus	cytoplasm;endoplasmic reticulum	protein binding;RNA binding	Pf00400
P43275	Histone H1.1 OS=Mus musculus GN=Hist1h1a PE=1 SV=2	Hist1h1a	High	1	213	21.772	10.93	16.9014	3	3	0	15.1702	80838	Hist1h1a	ENSMUSG00000049539.2	cell organization and biogenesis	chromosome;nucleus	DNA binding;protein binding	Pf00538
G3X9T7	Galectin OS=Mus musculus GN=Lgals9 PE=1 SV=1	Lgals9	High	1	353	39.996	9.31	7.08215	2	3	0	14.1335	16859	Lgals9	ENSMUSG00000001123.15	regulation of biological process;response to stimulus	cytoplasm;cytosol;extracellular;nucleus	enzyme regulator activity;protein binding	Pf00337
P62852	40S ribosomal protein S25 OS=Mus musculus GN=Rps25 PE=1 SV=1	Rps25	High	1	125	13.734	10.11	24	3	3	0	13.4567	75617	Rps25	ENSMUSG00000009927.9	cell organization and biogenesis	cytoplasm;nucleus;ribosome	RNA binding;structural molecule activity	Pf03297
P97376	Protein FRG1 OS=Mus musculus GN=Frg1 PE=1 SV=2	Frg1	High	1	258	29.109	8.92	15.1163	3	3	0	16.7379	14300	Frg1	ENSMUSG00000031590.8	metabolic process	cytoplasm;nucleus;spliceosomal complex	protein binding;RNA binding	Pf06229, Pf06268
B2CY77	Laminin receptor (Fragment) OS=Mus musculus GN=Rpsa PE=2 SV=1	Rpsa	High	1	295	32.829	4.87	12.8814	3	3	0	22.1916	16785	Rpsa		cell organization and biogenesis;metabolic process;transport	cytoplasm;cytosol;membrane;nucleus;ribosome	protein binding;receptor activity;RNA binding;structural molecule activity	Pf00318
Q1PG84	PBK1 OS=Mus musculus domesticus GN=Rsl1d1 PE=2 SV=1	Rsl1d1	High	1	465	52.017	10.01	9.24731	2	3	0	21.7854	66409	Rsl1d1		cell differentiation;metabolic process;regulation of biological process	membrane;nucleus	protein binding;RNA binding	Pf00687
P35700	Peroxiredoxin-1 OS=Mus musculus GN=Prdx1 PE=1 SV=1	Prdx1	High	1	199	22.162	8.12	16.0804	3	3	0	15.3562	18477	Prdx1	ENSMUSG00000028691.12	cell proliferation;cellular homeostasis;defense response;metabolic process;regulation of biological process;response to stimulus	cytoplasm;cytosol;mitochondrion;nucleus;organelle lumen	antioxidant activity;catalytic activity;protein binding;RNA binding	Pf00578, Pf08534, Pf10417
Q8CB77	Transcription elongation factor B polypeptide 3 OS=Mus musculus GN=Tceb3 PE=1 SV=3	Tceb3	High	1	773	87.108	9.61	5.04528	3	3	0	17.292	27224	Tceb3; Eloa	ENSMUSG00000028668.5	metabolic process;regulation of biological process	nucleus	DNA binding;protein binding	Pf06881, Pf08711
Q9DCE5	p21-activated protein kinase-interacting protein 1 OS=Mus musculus GN=Pak1ip1 PE=1 SV=2	Pak1ip1	High	1	382	42.089	8.47	7.8534	2	4	0	12.6389	68083	Pak1ip1	ENSMUSG00000038683.15	cell proliferation;regulation of biological process	membrane;nucleus	protein binding	Pf00400
Q91VN6	Probable ATP-dependent RNA helicase DDX41 OS=Mus musculus GN=Ddx41 PE=1 SV=2	Ddx41	High	1	622	69.775	6.7	8.36013	5	5	0	26.7295	72935	Ddx41	ENSMUSG00000021494.8	cell differentiation;cell proliferation;defense response;metabolic process;regulation of biological process;response to stimulus	endoplasmic reticulum;membrane;nucleus;spliceosomal complex	catalytic activity;DNA binding;metal ion binding;nucleotide binding;protein binding;RNA binding	Pf00270, Pf00271, Pf13307
I3PQW3	LARP7 OS=Mus musculus GN=Larp7 PE=4 SV=1	Larp7	High	1	570	64.776	9.47	11.2281	5	5	0	36.9112				metabolic process	nucleus	nucleotide binding;RNA binding	Pf00076, Pf05383, Pf08777, Pf13893, Pf14259
Q3TDA7	Protein kinase C and casein kinase substrate in neurons 2, isoform CRA_a OS=Mus musculus GN=Pacsin2 PE=1 SV=1	Pacsin2	High	1	486	55.798	5.2	10.6996	5	5	0	23.8211	23970	Pacsin2	ENSMUSG00000016664.14	cell organization and biogenesis;metabolic process;regulation of biological process;response to stimulus;transport	cytoplasm;cytoskeleton;cytosol;endosome;membrane	catalytic activity;protein binding	Pf00018, Pf00611, Pf07653, Pf14604
Q80XI4	Phosphatidylinositol 5-phosphate 4-kinase type-2 beta OS=Mus musculus GN=Pip4k2b PE=1 SV=1	Pip4k2b	High	1	416	47.289	7.33	10.3365	3	5	0	19.1142	108083	Pip4k2b	ENSMUSG00000018547.8	metabolic process;regulation of biological process	cytoplasm;endoplasmic reticulum;membrane;nucleus;vacuole	catalytic activity;nucleotide binding;protein binding	Pf01504
E9Q8D0	Protein Dnajc21 OS=Mus musculus GN=Dnajc21 PE=1 SV=1	Dnajc21	High	1	531	61.696	5.9	12.6177	4	5	0	26.0235	78244	Dnajc21	ENSMUSG00000044224.16		cytoplasm;nucleus	DNA binding;metal ion binding;RNA binding	Pf00226, Pf12171, Pf12874, Pf13892
P38647	Stress-70 protein, mitochondrial OS=Mus musculus GN=Hspa9 PE=1 SV=3	Hspa9	High	1	679	73.416	6.07	9.42563	5	6	0	28.7414	15526	Hspa9	ENSMUSG00000024359.8	cell differentiation;cell organization and biogenesis;metabolic process;regulation of biological process;transport	cytoplasm;mitochondrion;nucleus;organelle lumen	nucleotide binding;protein binding;RNA binding	Pf00012, Pf06723
Q3ULL5	Eif2s2 protein OS=Mus musculus GN=Eif2s2 PE=1 SV=1	Eif2s2	High	1	331	38.068	5.8	22.3565	6	7	0	31.8513	67204	Eif2s2	ENSMUSG00000074656.12	cell proliferation;metabolic process	cytoplasm	metal ion binding;protein binding;RNA binding	Pf01873
Q544E3	Phosphatidylinositol 5-phosphate 4-kinase type-2 alpha OS=Mus musculus GN=Pip4k2a PE=1 SV=1	Pip4k2a	High	1	405	46.122	6.99	17.5309	7	8	0	36.4103	18718	Pip4k2a	ENSMUSG00000026737.12	metabolic process;regulation of biological process	cytoplasm;membrane;nucleus;vacuole	catalytic activity;nucleotide binding	Pf01504
P27773	Protein disulfide-isomerase A3 OS=Mus musculus GN=Pdia3 PE=1 SV=2	Pdia3	High	1	505	56.643	6.21	19.802	9	9	0	45.1437	14827	Pdia3	ENSMUSG00000027248.13	cell communication;cellular homeostasis;metabolic process;regulation of biological process;response to stimulus	cell surface;cytoplasm;endoplasmic reticulum;extracellular;membrane;mitochondrion;nucleus;organelle lumen	catalytic activity;protein binding;RNA binding	Pf00085, Pf13098, Pf13848, Pf13899, Pf13905
B2RY27	MCG125789, isoform CRA_a OS=Mus musculus GN=Taok3 PE=2 SV=1	Taok3	High	1	898	105.298	7.36	10.4677	9	9	0	53.0069	330177	Taok3		metabolic process;regulation of biological process;response to stimulus	cytoplasm	catalytic activity;nucleotide binding;signal transducer activity	Pf00069, Pf07714, Pf09731, Pf14531
Q6ZWX6	Eukaryotic translation initiation factor 2 subunit 1 OS=Mus musculus GN=Eif2s1 PE=1 SV=3	Eif2s1	High	1	315	36.085	5.08	32.381	9	9	0	52.4102	13665	Eif2s1	ENSMUSG00000021116.9	cell communication;metabolic process;regulation of biological process;response to stimulus	cytoplasm;membrane;nucleus;ribosome	protein binding;RNA binding	Pf00575, Pf07541
Q921X9	Protein disulfide-isomerase A5 OS=Mus musculus GN=Pdia5 PE=1 SV=1	Pdia5	High	1	517	59.229	7.5	17.6015	8	9	0	46.4528	72599	Pdia5	ENSMUSG00000022844.7	cellular homeostasis;metabolic process;regulation of biological process;response to stimulus	endoplasmic reticulum;organelle lumen	catalytic activity	Pf00085, Pf13098, Pf13899, Pf13905
Q3UIJ2	Putative uncharacterized protein OS=Mus musculus GN=Eif2s3x PE=2 SV=1	Eif2s3x	High	1	472	51.073	8.4	23.3051	8	11	0	64.6036	26905	Eif2s3x		metabolic process	cytoplasm	catalytic activity;nucleotide binding;protein binding;RNA binding	Pf00009, Pf03144, Pf09173
Q3TW51	Putative uncharacterized protein OS=Mus musculus GN=Snd1 PE=2 SV=1	Snd1	High	1	910	101.967	7.56	44.7253	42	97	0	300.59	56463	Snd1		cell differentiation;metabolic process;regulation of biological process	cytoplasm;cytosol;membrane;mitochondrion;nucleus	catalytic activity;protein binding;RNA binding	Pf00565, Pf00567
